# Supplementary material for: Divergence of Iron Metabolism in Wild Malaysian Yeast
Source: G3 (Bethesda). 2013 Oct 18;3(12):2187–94. doi: 10.1534/g3.113.008011 (PMC3852381; doi:10.1534/g3.113.008011)
Supplement: Supporting Information [file supp_g3.113.008011_FileS1.zip › FileS1/read_me.txt]

File S1
Single-nucleotide polymorphisms in Malaysian and wine/European coding sequences inferred from RNA-seq. Each file reports single-nucleotide polymorphisms (SNPs) in open reading frames of one yeast strain, called with respect to the genome of the reference laboratory strain S288C (www.yeastgenome.org). In a given file, each row reports genotype information at one SNP position: the first column gives the chromosome identifier, the second column gives the position on the indicated chromosome, the third and fourth columns give the base present in the reference genome and the strain of interest, respectively, and the fifth column gives the Phred score of the genotype call.
