# Supplementary material for: Divergence of Iron Metabolism in Wild Malaysian Yeast
Source: G3 (Bethesda). 2013 Oct 18;3(12):2187–94. doi: 10.1534/g3.113.008011 (PMC3852381; doi:10.1534/g3.113.008011)
Supplement: Supporting Information [file supp_g3.113.008011_FileS2.zip › FileS2/FileS2.txt]

Gene	UWOPS03_461_4	UWOPS05_217_3	UWOPS05_227_2	BC187	RM11_1	mean	WE_mean	M_mean	foldChange	log2FoldChange	pval	padj
YAL001C	1245	930	1139	1056	322	938.4	689	1104.66666666667	1.60328979196904	0.681035213796005	0.154737568856408	0.451107156886129
YAL002W	1015	715	981	800	253	752.8	526.5	903.666666666667	1.71636593858816	0.779357176090839	0.101602687494347	0.363126251174308
YAL003W	51119	36219	36933	56847	41653	44554.2	49250	41423.6666666667	0.841089678510998	-0.249668463437207	0.353172992350129	0.681312424843161
YAL005C	13493	10893	11601	4871	6265	9424.6	5568	11995.6666666667	2.15439415708812	1.10728222223805	9.89197655527857e-07	4.03829493598239e-05
YAL007C	12994	12714	13554	13650	6964	11975.2	10307	13087.3333333333	1.26975194851396	0.34454668786238	0.266548974512451	0.591797933837105
YAL008W	1504	1544	1859	1013	801	1344.2	907	1635.66666666667	1.80338110988607	0.850704314818549	0.00068814382345116	0.010637785985457
YAL009W	2038	2067	2192	1795	1029	1824.2	1412	2099	1.48654390934844	0.571962078020974	0.0175062471144972	0.117322213321087
YAL010C	1208	1103	1191	1013	565	1016	789	1167.33333333333	1.47950992817913	0.565119377698943	0.0283451289776658	0.163499216600526
YAL011W	1774	1853	1844	2624	829	1784.8	1726.5	1823.66666666667	1.05627956366445	0.0789917208080371	0.90553230200113	0.96780434268078
YAL012W	73346	84652	64685	59271	43882	65167.2	51576.5	74227.6666666667	1.43917611056715	0.525243144055876	0.0159620841120789	0.11042028830277
YAL013W	4482	4565	4166	4692	2417	4064.4	3554.5	4404.33333333333	1.23908660383551	0.309277025700936	0.324610003394837	0.655269622395182
YAL014C	2179	2038	2217	1903	1314	1930.2	1608.5	2144.66666666667	1.33333333333333	0.415037499278844	0.0821300445576922	0.323882903606083
YAL015C	1279	1118	1209	1036	730	1074.4	883	1202	1.36126840317101	0.444951553062719	0.081131958587507	0.321917839789034
YAL016W	14682	11981	15515	7079	4136	10678.6	5607.5	14059.3333333333	2.50723733095557	1.32609856577169	1.1071880109349e-07	5.53307663740482e-06
YAL017W	2700	1594	2716	752	543	1661	647.5	2336.66666666667	3.60875160875161	1.85149984560291	5.12501114215175e-05	0.00117895593615292
YAL018C	140	5	14	0	0	31.8	0	53	Inf	Inf	0.10106765783225	0.361883392497563
YAL019W	2105	2904	2084	2536	687	2063.2	1611.5	2364.33333333333	1.46716309856242	0.553029258474107	0.329907242834527	0.658338136561705
YAL020C	4658	5113	4321	5942	4361	4879	5151.5	4697.33333333333	0.911837975994047	-0.133150599440579	0.540827087812883	0.806485445271886
YAL021C	9177	8921	9759	9269	4107	8246.6	6688	9285.66666666667	1.38840709728868	0.473430645096977	0.177310521009611	0.485072718401471
YAL022C	3454	3631	3174	6012	2939	3842	4475.5	3419.66666666667	0.764085949428369	-0.388193163642422	0.360578379860457	0.688722526540714
YAL023C	170122	196885	137457	136646	49981	138218.2	93313.5	168154.666666667	1.80204007637337	0.84963109624701	0.0459831330879909	0.226670257237316
YAL024C	995	1096	1041	1327	628	1017.4	977.5	1044	1.06803069053708	0.0949531043751699	0.814972148474025	0.938790777367125
YAL025C	5600	8123	5859	11052	4424	7011.6	7738	6527.33333333333	0.843542689756182	-0.245467013047796	0.638917330860407	0.858645385031512
YAL026C	5417	5778	5039	6219	2327	4956	4273	5411.33333333333	1.26640143536937	0.340734795773379	0.446456859636784	0.748874541468297
YAL027W	470	473	492	742	607	556.8	674.5	478.333333333333	0.709167284408204	-0.495802112106374	0.0723389281151923	0.303436155053379
YAL028W	279	152	233	177	185	205.2	181	221.333333333333	1.22283609576427	0.290231043542563	0.44764845953988	0.749765388241524
YAL029C	7802	7353	7617	6043	2104	6183.8	4073.5	7590.66666666667	1.86342621005687	0.897957690817352	0.0121272541989627	0.0917776665683901
YAL030W	1130	1362	1495	1658	1279	1384.8	1468.5	1329	0.905005107252298	-0.144002161048677	0.544719462944094	0.809884259216956
YAL031C	909	595	801	543	292	628	417.5	768.333333333333	1.84031936127745	0.87995614723413	0.0149195243441577	0.104834524391615
YAL032C	1585	1594	1450	1515	812	1391.2	1163.5	1543	1.32617103566824	0.407266851165386	0.153523596896244	0.44993745763778
YAL033W	2294	3036	2273	2391	1555	2309.8	1973	2534.33333333333	1.28450751816185	0.361215334289394	0.208533692109874	0.523546909121238
YAL034C	1118	1001	1125	969	573	957.2	771	1081.33333333333	1.40250756593169	0.488008553581082	0.0601473542013144	0.269160285465168
YAL034W-A	1032	940	1051	814	470	861.4	642	1007.66666666667	1.56957424714434	0.650373275784248	0.0140992688527721	0.101669509383487
YAL035W	69017	64570	73971	125611	33162	73266.2	79386.5	69186	0.871508379888268	-0.198413558402008	0.748997053742381	0.910035815037729
YAL036C	10098	13005	11186	13101	6656	10809.2	9878.5	11429.6666666667	1.15702451451806	0.210419431946668	0.564955063576144	0.819580706594322
YAL037C-A	3070	4405	3242	5820	2237	3754.8	4028.5	3572.33333333333	0.886765131769476	-0.173376051353599	0.736161654992843	0.906467304928387
YAL037W	349	316	290	577	424	391.2	500.5	318.333333333333	0.636030636030636	-0.652831836634039	0.0291089367187247	0.16657897942591
YAL038W	487223	453631	496658	1064432	992002	698789.2	1028217	479170.666666667	0.466020953423904	-1.10153327150748	1.57065946670938e-07	7.58759410709525e-06
YAL039C	4224	3644	3478	5577	3157	4016	4367	3782	0.866040760247309	-0.207493167830494	0.531823553380702	0.800982369173274
YAL040C	8599	7561	8712	7023	5743	7527.6	6383	8290.66666666667	1.29886678155517	0.377253468164123	0.0899121730819919	0.339778922657306
YAL041W	3411	3945	3585	2435	869	2849	1652	3647	2.20762711864407	1.14249651291667	0.000481799344195985	0.00807222774076337
YAL042W	31016	34049	28906	75252	21707	38186	48479.5	31323.6666666667	0.646121900322129	-0.630121718823538	0.388607036259017	0.710488773852213
YAL043C	6098	5991	6037	5505	2631	5252.4	4068	6042	1.48525073746313	0.570706504870441	0.0589450169812799	0.265710935801306
YAL044C	10613	10881	9738	9786	5380	9279.6	7583	10410.6666666667	1.37289551189063	0.457221829262516	0.0908151677543155	0.340968605875497
YAL044W-A	6488	6626	6414	6550	4501	6115.8	5525.5	6509.33333333333	1.17805326818086	0.236404775164022	0.290607183278644	0.617171480601348
YAL046C	7516	7744	7299	6206	5138	6780.6	5672	7519.66666666667	1.32575223319229	0.406811178659861	0.0683463242539518	0.293484179037154
YAL047C	799	708	719	569	340	627	454.5	742	1.63256325632563	0.707138892426696	0.011869717838749	0.090181002203789
YAL048C	1015	1008	897	289	275	696.8	282	973.333333333333	3.451536643026	1.78723880064743	5.7158120473709e-10	4.04080029739136e-08
YAL049C	4451	4448	4357	3298	2894	3889.6	3096	4418.66666666667	1.42721791559001	0.513205630355885	0.0246189998582744	0.149597842954315
YAL051W	1024	852	947	679	308	762	493.5	941	1.90678824721378	0.931144638272139	0.00189591600189277	0.0231381580273102
YAL053W	12549	10487	13016	24455	10905	14282.4	17680	12017.3333333333	0.679713423831071	-0.557001479644703	0.272565024919964	0.598054295783888
YAL054C	585	538	641	428	355	509.4	391.5	588	1.50191570881226	0.586803847545324	0.0451068979477687	0.223873876201383
YAL055W	514	492	518	491	359	474.8	425	508	1.19529411764706	0.257365655747102	0.387431864202815	0.710488773852213
YAL056W	969	687	853	511	462	696.4	486.5	836.333333333333	1.71908187735526	0.781638259906905	0.00463168836093893	0.0458189375910631
YAL058W	2170	2142	1898	2536	1002	1949.6	1769	2070	1.17015262860373	0.226696719696229	0.617457349124249	0.847596555262437
YAL059W	4492	5522	4376	6933	3065	4877.6	4999	4796.66666666667	0.95952523838101	-0.0596073407770189	0.878546536647692	0.958824954760681
YAL060W	30796	15599	29114	12067	7281	18971.4	9674	25169.6666666667	2.60178485287024	1.37950166746297	0.00838239008047566	0.0689258373000247
YAL061W	4077	1934	4246	625	647	2305.8	636	3419	5.37578616352201	2.42647575214904	0.000327676703510813	0.00590021997624979
YAL062W	1481	1366	1518	1068	666	1219.8	867	1455	1.67820069204152	0.746915254573811	0.00312357922007942	0.0340364449977451
YAL063C	32	16	20	0	22	18	11	22.6666666666667	2.06060606060606	1.04306872189189	0.385714003360556	0.709544345418952
YAL063C-A	7	5	14	0	0	5.2	0	8.66666666666667	Inf	Inf	0.095193556279664	0.350595327670402
YAL064C-A	1704	1528	1898	0	0	1026	0	1710	Inf	Inf	5.55920975692282e-95	1.07422463202939e-91
YAL064W	16	10	19	4	22	14.2	13	15	1.15384615384615	0.206450877467426	0.932755693734882	0.976554949716653
YAL064W-B	20	16	20	7	33	19.2	20	18.6666666666667	0.933333333333333	-0.0995356735509144	0.911054201235275	0.969449134916522
YAL065C	32	29	30	27	41	31.8	34	30.3333333333333	0.892156862745098	-0.164630701772799	0.826944398111976	0.941436896279482
YAL067C	7	5	14	0	0	5.2	0	8.66666666666667	Inf	Inf	0.095193556279664	0.350595327670402
YAL067W-A	33	32	37	31	59	38.4	45	34	0.755555555555556	-0.404390255079335	0.568969515349114	0.822727932272092
YAL068C	38	36	40	38	64	43.2	51	38	0.745098039215686	-0.42449782852791	0.528570991388754	0.799198236066929
YAR002C-A	14639	13667	14308	13323	7181	12623.6	10252	14204.6666666667	1.38555078683834	0.470459593227817	0.0824240744386305	0.324252766720706
YAR002W	3630	3494	3577	3040	1493	3046.8	2266.5	3567	1.57379219060225	0.654245054580827	0.020153557240749	0.129667226775385
YAR003W	4024	3595	3961	2555	1563	3139.6	2059	3860	1.87469645458961	0.906657017523189	0.000104856022696698	0.0022103649584464
YAR007C	5400	4639	5318	3859	1738	4190.8	2798.5	5119	1.82919421118456	0.871208258595729	0.00399533302672048	0.0407763125984131
YAR008W	1661	1553	1544	1620	894	1454.4	1257	1586	1.26173428798727	0.335408121283471	0.229196518692942	0.546995561491554
YAR009C	45	47	43	42	68	49	55	45	0.818181818181818	-0.289506617194985	0.647745684141105	0.86361125367203
YAR014C	2325	2531	2493	4119	1361	2565.8	2740	2449.66666666667	0.894038929440389	-0.161590442351468	0.761530093993853	0.916447649558152
YAR015W	11038	10729	10893	11442	5498	9920	8470	10886.6666666667	1.28532073986619	0.36212841550834	0.274242055143557	0.599114774312193
YAR018C	1354	1264	1160	2532	1310	1524	1921	1259.33333333333	0.65556133958008	-0.609197317998314	0.155091474553468	0.451236203728067
YAR019C	363	321	360	275	151	294	213	348	1.63380281690141	0.70823387562289	0.0368216043001226	0.194982420960825
YAR020C	1874	1769	1882	1794	1798	1823.4	1796	1841.66666666667	1.02542687453601	0.0362246137038532	0.887518282354858	0.96209279596242
YAR023C	566	581	588	449	596	556	522.5	578.333333333333	1.10685805422648	0.146470219776222	0.613790995596741	0.845768101134849
YAR027W	7	5	14	0	800	165.2	400	8.66666666666667	0.0216666666666667	-5.52837897235479	0.0815492601667668	0.322470028094644
YAR028W	1073	975	1082	0	173	660.6	86.5	1043.33333333333	12.0616570327553	3.5923562134621	2.22997431489e-28	6.8037690017986e-26
YAR029W	1913	1573	1832	50	1937	1461	993.5	1772.66666666667	1.78426438517027	0.835329403886841	0.270286515851438	0.596286884308101
YAR031W	16	10	19	4	137	37.2	70.5	15	0.212765957446809	-2.23266075679027	0.258673322272717	0.583303331608345
YAR033W	7	5	14	0	278	60.8	139	8.66666666666667	0.0623501199040767	-4.00346385530357	0.150877729522417	0.445335131385669
YAR035C-A	1592	1579	1588	58	77	978.8	67.5	1586.33333333333	23.5012345679012	4.5546646413885	4.4782958963289e-45	2.59606813110186e-42
YAR035W	1167	1989	524	2963	536	1435.8	1749.5	1226.66666666667	0.70115271029818	-0.51219939901663	0.602813587801807	0.842050691201704
YAR042W	2191	2150	1889	2755	798	1956.6	1776.5	2076.66666666667	1.168965193733	0.225231973858986	0.702960114919457	0.891249965633395
YAR050W	28771	2654	27069	0	77	11714.2	38.5	19498	506.441558441558	8.98425198651863	3.11390951485609e-05	0.000755285918728902
YAR064W	51	50	46	1288	1696	626.2	1492	49	0.0328418230563003	-4.92832197614003	1.33973369276156e-36	5.97418170533749e-34
YAR066W	57	55	49	63	82	61.2	72.5	53.6666666666667	0.740229885057471	-0.433954712621474	0.452515935121266	0.750795216431809
YAR068W	62	67	53	75	85	68.4	80	60.6666666666667	0.758333333333333	-0.399095955409822	0.468398403503759	0.760802898602211
YAR071W	16	249	19	0	0	56.8	0	94.6666666666667	Inf	Inf	0.0716668105802634	0.301708424788516
YBL001C	10423	9224	10721	11000	10459	10365.4	10729.5	10122.6666666667	0.943442533824192	-0.0839934506088184	0.69142793989306	0.885560831639167
YBL002W	28277	23832	27028	22735	15438	23462	19086.5	26379	1.38207633667776	0.466837302777505	0.0329309067169711	0.182086010571566
YBL003C	43316	38345	45822	37993	31007	39296.6	34500	42494.3333333333	1.23171980676329	0.300674107195652	0.167007727455961	0.471074296098965
YBL004W	35922	47796	39404	44903	47990	43203	46446.5	41040.6666666667	0.883611610490923	-0.178515719327235	0.397429653000394	0.717949423011307
YBL005W	1656	1327	1760	387	843	1194.6	615	1581	2.57073170731707	1.36217905213177	8.00301639334437e-06	0.000249427344259233
YBL005W-A	73	74	59	85	91	76.4	88	68.6666666666667	0.78030303030303	-0.357893592175235	0.495345397585077	0.779604782249932
YBL005W-B	7	16	20	9	0	10.4	4.5	14.3333333333333	3.18518518518519	1.67137725253863	0.321222764533589	0.652005730392583
YBL006C	5453	5006	5525	4158	5036	5035.6	4597	5328	1.15901675005438	0.212901416254458	0.344742502774134	0.673745411567402
YBL007C	4550	3984	3483	5352	4891	4452	5121.5	4005.66666666667	0.782127631878681	-0.354524041250352	0.106742475037021	0.371856140226896
YBL008W	1547	1646	1623	1174	1369	1471.8	1271.5	1605.33333333333	1.26255079302661	0.336341429348439	0.169889654428846	0.473972998489362
YBL008W-A	2250	2329	2232	1745	2100	2131.2	1922.5	2270.33333333333	1.18092761161682	0.239920533268371	0.310720139908013	0.641012331333363
YBL009W	4486	4553	4398	3946	2795	4035.6	3370.5	4479	1.32888295505118	0.410214040954634	0.0713644627688407	0.301119967544919
YBL010C	1254	1118	1255	854	1028	1101.8	941	1209	1.28480340063762	0.361547616520587	0.15462022055929	0.451098851827983
YBL011W	10098	9106	8887	12250	10305	10129.2	11277.5	9363.66666666667	0.830296312717062	-0.268301803490272	0.211132550517993	0.525602221810009
YBL013W	516	498	352	65	402	366.6	233.5	455.333333333333	1.95003568879372	0.963500527859272	0.1045437849451	0.368878022071098
YBL014C	1858	2843	2226	2363	1839	2225.8	2101	2309	1.09900047596383	0.136192011101069	0.627725584779466	0.853384349623812
YBL015W	4462	4581	4251	1549	1780	3324.6	1664.5	4431.33333333333	2.66226093922099	1.41265198269627	2.8360908300242e-09	1.82675761573892e-07
YBL016W	51	90	43	42	148	74.8	95	61.3333333333333	0.645614035087719	-0.631256152995091	0.440612587102696	0.747917901631723
YBL017C	12312	11897	10486	17763	11061	12703.8	14412	11565	0.802456286427977	-0.317505290903237	0.2739865328221	0.599114774312193
YBL018C	2503	2594	2355	2479	3480	2682.2	2979.5	2484	0.833696929014935	-0.262405073893155	0.244691370154164	0.565221468376018
YBL019W	947	838	936	920	835	895.2	877.5	907	1.03361823361823	0.0477034253365993	0.863977726584006	0.953223678790048
YBL020W	7202	6495	7116	6315	6577	6741	6446	6937.66666666667	1.07627469231565	0.106046336876648	0.637414394554738	0.858125093464992
YBL021C	1453	1607	1363	1293	1867	1516.6	1580	1474.33333333333	0.933122362869198	-0.0998618168869681	0.669652061464038	0.876489726869954
YBL022C	5114	5431	4213	4099	6018	4975	5058.5	4919.33333333333	0.972488550624362	-0.0402468299347432	0.862729505901813	0.952971277680243
YBL023C	2392	2185	2240	2306	2355	2295.6	2330.5	2272.33333333333	0.975041121361654	-0.0364650305548405	0.867095750564785	0.954856802656505
YBL024W	22395	17525	21745	15200	12957	17964.4	14078.5	20555	1.46002770181482	0.545995742318805	0.0130119502694569	0.0964581530844523
YBL025W	1120	1188	1154	902	991	1071	946.5	1154	1.21922873745378	0.285968812941777	0.26222686074047	0.587765555931105
YBL026W	8141	6537	8562	8730	7733	7940.6	8231.5	7746.66666666667	0.941100244993825	-0.0875796894121371	0.680944675177046	0.881643206724144
YBL027W	48841	39013	41445	49576	43744	44523.8	46660	43099.6666666667	0.923696242320331	-0.114509595785154	0.585264851805305	0.831535561655113
YBL028C	10874	12183	10407	11380	11870	11342.8	11625	11154.6666666667	0.959541218637993	-0.0595833138472395	0.775870836511056	0.920492149241567
YBL029C-A	3492	3146	3374	2527	3532	3214.2	3029.5	3337.33333333333	1.1016119271607	0.139616084740234	0.545913347384685	0.810785276410009
YBL029W	1172	924	1384	1032	1208	1144	1120	1160	1.03571428571429	0.0506260730699681	0.848886274909153	0.948449686777283
YBL030C	45260	50652	38014	22327	39974	39245.4	31150.5	44642	1.43310701272853	0.51914634230658	0.0890444985750074	0.338264061755778
YBL031W	769	634	675	833	681	718.4	757	692.666666666667	0.915015411712902	-0.128132051802676	0.623077548644642	0.851079300069036
YBL032W	8317	8709	7678	9077	7827	8321.6	8452	8234.66666666667	0.974286165010254	-0.0375825153880165	0.855580575637197	0.951258942390404
YBL033C	2660	1914	2493	2501	2927	2499	2714	2355.66666666667	0.867968558093834	-0.204285312475312	0.366774189862565	0.694391443588387
YBL034C	2375	2202	2383	1652	2166	2155.6	1909	2320	1.21529596647459	0.281307702610997	0.233921550680492	0.552810122011746
YBL035C	1906	1809	1917	2637	1561	1966	2099	1877.33333333333	0.894394155947276	-0.161017333376013	0.577518641109946	0.827459363565227
YBL036C	5073	5247	4951	5554	5906	5346.2	5730	5090.33333333333	0.888365328679465	-0.170775006728137	0.432554515451211	0.74340899083032
YBL037W	1832	1563	1752	1179	1616	1588.4	1397.5	1715.66666666667	1.22766845557543	0.295920998754826	0.223422183852685	0.541167624172943
YBL038W	2782	2382	2672	2213	2849	2579.6	2531	2612	1.03200316080601	0.0454473894357468	0.852069128972809	0.9500759262657
YBL039C	41018	54451	43664	39439	36793	43073	38116	46377.6666666667	1.2167506209116	0.283033510828342	0.193096918903288	0.506444082797618
YBL039W-B	2815	2594	2727	3077	2843	2811.2	2960	2712	0.916216216216216	-0.126239997379968	0.572204879479475	0.824477462806553
YBL040C	7447	6828	6954	7602	7639	7294	7620.5	7076.33333333333	0.928591737200096	-0.106883651322311	0.617913264761453	0.848021589920015
YBL041W	6187	7442	6597	7970	8863	7411.8	8416.5	6742	0.801045565258718	-0.320043786207027	0.138660474165939	0.430532336395929
YBL042C	8402	10270	8118	13633	11401	10364.8	12517	8930	0.713429735559639	-0.487156746687908	0.0231289566971969	0.143399531522621
YBL043W	233	213	234	240	477	279.4	358.5	226.666666666667	0.632264063226406	-0.661400873285359	0.142423476888259	0.435458278228499
YBL044W	1600	1489	1746	1334	2265	1686.8	1799.5	1611.66666666667	0.895619153468556	-0.15904271328168	0.596173733329423	0.838036887857982
YBL045C	28180	22388	27497	9244	22162	21894.2	15703	26021.6666666667	1.65711435182237	0.728673161469892	0.0460483757497933	0.226799009534029
YBL046W	969	1051	951	1629	1761	1272.2	1695	990.333333333333	0.584267453294002	-0.775299168909448	0.00129473184390432	0.0171751956501449
YBL047C	14801	10690	13934	7647	7449	10904.2	7548	13141.6666666667	1.74107931460873	0.799981926243633	0.000336320359358557	0.0059937594421231
YBL049W	787	754	833	647	685	741.2	666	791.333333333333	1.18818818818819	0.248763351849488	0.358633665125725	0.686364924639758
YBL050W	5122	3833	5226	3391	3480	4210.4	3435.5	4727	1.37592781254548	0.460404781657345	0.0427845741723597	0.216249331721446
YBL051C	4259	4249	4253	3917	5642	4464	4779.5	4253.66666666667	0.889981518289919	-0.168152718076115	0.442699683374842	0.748727119973068
YBL052C	3097	3420	3085	4312	2962	3375.2	3637	3200.66666666667	0.880029328200898	-0.184376490518179	0.40645946517505	0.72366262887585
YBL054W	3215	4988	3974	5308	3264	4149.8	4286	4059	0.947036864209053	-0.0785075099788542	0.811090805991911	0.937572473920969
YBL055C	3673	3384	4221	3429	3493	3640	3461	3759.33333333333	1.08619859385534	0.119287900726767	0.604307176647699	0.842957394089475
YBL056W	16722	14222	17396	11846	12922	14621.6	12384	16113.3333333333	1.30114125753661	0.379777595787378	0.0838114445777401	0.325597064747164
YBL057C	5137	5839	5334	6046	4716	5414.4	5381	5436.66666666667	1.01034504119433	0.0148480694233167	0.954962271283378	0.985389157463464
YBL058W	4500	4841	4289	5797	4891	4863.6	5344	4543.33333333333	0.850174650698603	-0.234168851502637	0.284531250036483	0.611747582493339
YBL059C-A	1920	1577	1822	1636	2228	1836.6	1932	1773	0.917701863354037	-0.123902557937085	0.591167789173142	0.836057495446867
YBL059W	710	628	628	569	813	669.6	691	655.333333333333	0.948383984563435	-0.0764567947688341	0.769650969113084	0.918605449443802
YBL060W	1034	930	887	1244	1169	1052.8	1206.5	950.333333333333	0.787677856057467	-0.344322376998955	0.163813706021262	0.466378444742323
YBL061C	4561	3967	4321	3708	4079	4127.2	3893.5	4283	1.10003852574804	0.137554050961164	0.546689967513483	0.810915722416752
YBL063W	800	798	758	585	736	735.4	660.5	785.333333333333	1.18899823366137	0.249746571862477	0.357417113677436	0.685394312930235
YBL064C	3644	2758	3340	1294	2445	2696.2	1869.5	3247.33333333333	1.73700632967817	0.796603011261123	0.00811402223402577	0.0673879356286857
YBL066C	1256	1033	1265	439	1329	1064.4	884	1184.66666666667	1.34012066365008	0.422362905916091	0.38860432241802	0.710488773852213
YBL067C	5023	5184	4963	6007	4819	5199.2	5413	5056.66666666667	0.93417082332656	-0.0982417083014024	0.649480293349582	0.864673596556721
YBL068W	7222	7419	7691	7597	7464	7478.6	7530.5	7444	0.988513378925702	-0.0166676028032445	0.931556713708862	0.976554949716653
YBL069W	2635	2143	2203	1954	1814	2149.8	1884	2327	1.23513800424628	0.304672245792565	0.197397348530163	0.511172975920234
YBL071C-B	81	1496	1598	1518	1404	1219.4	1461	1058.33333333333	0.724389687428702	-0.465162086977764	0.515598500302166	0.789102348789497
YBL071W-A	4416	5487	4357	5000	4651	4782.2	4825.5	4753.33333333333	0.985044727662073	-0.0217388607638005	0.914306747077501	0.970585558041425
YBL072C	53749	51084	51631	37299	35340	45820.6	36319.5	52154.6666666667	1.43599627381067	0.522052005594223	0.0167484853761385	0.113855476330853
YBL074C	511	561	537	362	643	522.8	502.5	536.333333333333	1.06733001658375	0.0940063239359993	0.763056453930265	0.916618525653455
YBL075C	1452	1210	1212	1321	1554	1349.8	1437.5	1291.33333333333	0.89831884057971	-0.154700502837002	0.516809716177593	0.790070127816853
YBL076C	80072	78430	78818	78666	83647	79926.6	81156.5	79106.6666666667	0.974742216170814	-0.0369073658970268	0.85510545449226	0.951258942390404
YBL078C	2919	2643	2840	2196	2621	2643.8	2408.5	2800.66666666667	1.16282610199986	0.217635361178384	0.350267222934539	0.678416001119786
YBL079W	7658	8775	8042	7433	7594	7900.4	7513.5	8158.33333333333	1.08582329584526	0.118789341678206	0.595155864022719	0.837536786941193
YBL080C	864	752	846	645	796	780.6	720.5	820.666666666667	1.13902382604673	0.187797925588553	0.485733275783983	0.772933241756725
YBL081W	4441	4491	4840	4703	4397	4574.4	4550	4590.66666666667	1.00893772893773	0.0128371348753386	0.962614724676352	0.987241691239503
YBL082C	10214	13335	9366	16030	16831	13155.2	16430.5	10971.6666666667	0.667762190235639	-0.582593686876882	0.00636420417858574	0.0574306539286484
YBL084C	2175	1879	2291	1526	1993	1972.8	1759.5	2115	1.20204603580563	0.265492149257647	0.264899608142187	0.589490605911808
YBL085W	1842	1523	1769	1472	1293	1579.8	1382.5	1711.33333333333	1.23785412899337	0.307841314732193	0.205563234780734	0.520144073340862
YBL086C	1490	1255	1291	709	1036	1156.2	872.5	1345.33333333333	1.54192932187202	0.624736637288186	0.0137505358156973	0.100266485690059
YBL087C	26638	24689	27816	29864	28876	27576.6	29370	26381	0.898229485869935	-0.154844013139376	0.463513114459548	0.757324212783048
YBL088C	3703	3413	3641	1926	3436	3223.8	2681	3585.66666666667	1.33743627999503	0.419470158261419	0.109956966420855	0.377160679530515
YBL089W	3414	2797	3328	2571	2744	2970.8	2657.5	3179.66666666667	1.19648792724992	0.25880583993154	0.262678107803417	0.588159517549792
YBL090W	4020	3667	3828	2755	3282	3510.4	3018.5	3838.33333333333	1.27160289326928	0.346648204146327	0.129894590649171	0.414646994489671
YBL091C	16162	15986	18474	21193	16499	17662.8	18846	16874	0.895362411121723	-0.15945634223289	0.452238536464267	0.750795216431809
YBL091C-A	1102	880	1054	948	1226	1042	1087	1012	0.931002759889604	-0.103142650332999	0.673756504654662	0.877503135808375
YBL092W	116502	163242	158628	243341	96561	155654.8	169951	146124	0.859800766103171	-0.21792569908958	0.667965858277427	0.875468704597387
YBL093C	2548	2261	2499	2765	2128	2440.2	2446.5	2436	0.995708154506438	-0.00620514952670808	0.97092101333603	0.988484213963639
YBL095W	2325	1832	2235	1984	2406	2156.4	2195	2130.66666666667	0.970690964312832	-0.0429160322159001	0.84586332734778	0.946981403753396
YBL097W	620	589	684	833	816	708.4	824.5	631	0.765312310491207	-0.385879488454918	0.142815878655214	0.436357512748576
YBL098W	4115	2778	3791	7456	5631	4754.2	6543.5	3561.33333333333	0.544255113216678	-0.877645038449641	0.000611135806090865	0.00978661399974792
YBL099W	73234	61903	63043	44556	83140	65175.2	63848	66060	1.03464478135572	0.0491355405376137	0.89600090244468	0.963647466059176
YBL100W-A	20	10	20	4	0	10.8	2	16.6666666666667	8.33333333333333	3.05889368905357	0.0820895543182866	0.323882903606083
YBL100W-B	7	5	14	39	0	13	19.5	8.66666666666667	0.444444444444444	-1.16992500144231	0.475961181765816	0.766444726961067
YBL100W-C	1639	1557	1682	1338	1542	1551.6	1440	1626	1.12916666666667	0.175258445745353	0.473606964400315	0.765102010004418
YBL101C	1489	924	1469	457	1062	1080.2	759.5	1294	1.70375246872943	0.768715747490424	0.0928495107477485	0.345355376247856
YBL102W	3858	3898	3854	4743	4684	4207.4	4713.5	3870	0.821045931897741	-0.284465161718024	0.196515423284661	0.510165655522248
YBL103C	1222	1064	1142	910	1011	1069.8	960.5	1142.66666666667	1.18965816415062	0.250547089725817	0.326371693200042	0.656045393237608
YBL104C	886	838	862	718	830	826.8	774	862	1.11369509043928	0.155354302944688	0.561530032216892	0.817886833357116
YBL105C	2877	2512	2406	2703	2141	2527.8	2422	2598.33333333333	1.07280484448115	0.101387657169662	0.667953784918834	0.875468704597387
YBL106C	555	551	612	816	2188	944.4	1502	572.666666666667	0.38126941855304	-1.39111727709696	0.0709146322097892	0.300067243007407
YBL107C	3920	4085	3891	3466	3525	3777.4	3495.5	3965.33333333333	1.13441090926429	0.181943311690258	0.425799338245536	0.739029570002806
YBL111C	90	80	65	92	98	85	95	78.3333333333333	0.824561403508772	-0.278301162487104	0.578617706686326	0.828004652100871
YBL113C	16	10	19	0	0	9	0	15	Inf	Inf	0.0129055891838749	0.0957921901394655
YBR001C	1046	721	965	433	1282	889.4	857.5	910.666666666667	1.0620019436346	0.0867864065087596	0.897703607238174	0.964415828606318
YBR002C	3535	3683	3653	3006	2720	3319.4	2863	3623.66666666667	1.26568867155664	0.339922580724396	0.138676605345278	0.430532336395929
YBR003W	6108	3528	4090	3033	4547	4261.2	3790	4575.33333333333	1.20721196130167	0.271679005563974	0.505068284936061	0.783903841438915
YBR004C	8521	8971	10326	10724	13311	10370.6	12017.5	9272.66666666667	0.771596976631302	-0.37408060443914	0.0812493161594531	0.322162986167134
YBR005W	2440	2178	2273	2130	2918	2387.8	2524	2297	0.910063391442155	-0.135961053604625	0.547759282296895	0.811141985217892
YBR006W	1256	1127	1391	601	791	1033.2	696	1258	1.80747126436782	0.853972711030561	0.000992421714617633	0.0141701199005872
YBR007C	799	785	859	897	1035	875	966	814.333333333333	0.842995169082126	-0.246403731289673	0.331754085174393	0.660659028428703
YBR008C	1087	1120	1123	1792	1364	1297.2	1578	1110	0.703422053231939	-0.50753752877599	0.0349972882110369	0.189429766348628
YBR009C	37366	40187	42715	36609	26220	36619.4	31414.5	40089.3333333333	1.27614106012616	0.3517878083321	0.106208933615296	0.37159452544398
YBR010W	31102	30776	30845	34346	23870	30187.8	29108	30907.6666666667	1.06182721817599	0.0865490281378879	0.69482035138358	0.88719682312128
YBR011C	39937	41812	42841	45075	36867	41306.4	40971	41530	1.01364379683191	0.0195507659243706	0.935259665351322	0.977587500909054
YBR012W-A	101	90	78	113	113	99	113	89.6666666666667	0.793510324483776	-0.33367910057972	0.479513485829733	0.768754168480781
YBR012W-B	32	16	30	9	22	21.8	15.5	26	1.67741935483871	0.746243407754217	0.493492427570253	0.778288232377675
YBR013C	2960	3336	2909	2884	3072	3032.2	2978	3068.33333333333	1.03033355719722	0.0431114669340127	0.858353159165792	0.952157559399211
YBR014C	4056	3700	3596	3434	3029	3563	3231.5	3784	1.17097323224509	0.227708097061456	0.319609481674603	0.650553428815897
YBR015C	27636	23331	25814	26731	32309	27164.2	29520	25593.6666666667	0.866994128274616	-0.205905872072061	0.330831055542154	0.659500560171206
YBR016W	5332	5557	4831	9219	9886	6965	9552.5	5240	0.548547500654279	-0.866311540820061	6.06883258603927e-05	0.00134793189660037
YBR017C	5342	5275	5703	5788	4431	5307.8	5109.5	5440	1.06468343282122	0.0904245311177516	0.691192932730327	0.885490702991758
YBR018C	140	47	77	75	59	79.6	67	88	1.3134328358209	0.393342428179525	0.5825325838641	0.829895589668241
YBR019C	82	80	77	43	77	71.8	60	79.6666666666667	1.32777777777778	0.409013711651074	0.487914576334357	0.773927619980528
YBR020W	288	301	259	375	440	332.6	407.5	282.666666666667	0.693660531697342	-0.527698295276397	0.0911576966856732	0.342033118243914
YBR021W	3801	3863	3796	2906	3146	3502.4	3026	3820	1.26239259748843	0.336160650706374	0.141929138974126	0.435458278228499
YBR022W	1072	1005	1092	1231	1400	1160	1315.5	1056.33333333333	0.802989991131382	-0.316546089504812	0.194711205681841	0.507984185120447
YBR023C	12839	11669	12429	11719	18985	13528.2	15352	12312.3333333333	0.802001910717388	-0.318322421075975	0.268945080893285	0.594612751311355
YBR024W	1321	1152	1306	886	1102	1153.4	994	1259.66666666667	1.26727028839705	0.341724260976519	0.175798750120865	0.48298831964486
YBR025C	53242	46631	55005	49813	58180	52574.2	53996.5	51626	0.956099006417083	-0.0647680743056357	0.754419418673584	0.91332474805965
YBR026C	946	603	902	684	977	822.4	830.5	817	0.983744732089103	-0.0236440898166927	0.929953248422465	0.976205056107026
YBR028C	2214	2053	2272	1589	1566	1938.8	1577.5	2179.66666666667	1.38172213417855	0.466467517355552	0.0508278267074735	0.24191207834419
YBR029C	11160	10980	10903	11343	10449	10967	10896	11014.3333333333	1.01086025452766	0.0155835669392461	0.950977060466597	0.983110816361675
YBR030W	1364	1516	1337	1760	1654	1526.2	1707	1405.66666666667	0.823471978129272	-0.280208537469761	0.235931446685163	0.555070858942326
YBR031W	107857	66638	70405	49337	104799	79807.2	77068	81633.3333333333	1.05923772945105	0.0830264161574001	0.88256966945287	0.960375048612434
YBR033W	393	897	470	526	1180	693.2	853	586.666666666667	0.687768659632669	-0.540004718514787	0.397602119405712	0.71803722311368
YBR034C	12679	15031	14830	15775	13055	14274	14415	14180	0.983697537287548	-0.0237133042553904	0.904879059025151	0.967693743917914
YBR035C	5501	5649	5608	5898	5686	5668.4	5792	5586	0.964433701657459	-0.0522460288032555	0.805135673674817	0.933474300058583
YBR036C	13723	13898	12830	12646	17702	14159.8	15174	13483.6666666667	0.888603312683977	-0.170388575209671	0.423396251442993	0.737688283907577
YBR037C	2669	2309	2526	2090	2906	2500	2498	2501.33333333333	1.00133440085402	0.00192385018626307	1	1
YBR038W	4136	4851	3952	5006	4292	4447.4	4649	4313	0.927726392772639	-0.108228709784464	0.619303595076411	0.848724099446325
YBR039W	11390	10951	11843	8031	12543	10951.6	10287	11394.6666666667	1.10767635527041	0.147536411303165	0.522572026537471	0.79406291948564
YBR040W	146	16	189	215	182	149.6	198.5	117	0.589420654911839	-0.762630477559553	0.237014165315026	0.55626360985069
YBR041W	9887	10043	8859	7245	8006	8808	7625.5	9596.33333333333	1.25845299761764	0.331651333805009	0.134317475411545	0.423145766913825
YBR042C	3693	3726	3379	3738	3066	3520.4	3402	3599.33333333333	1.05800509504213	0.0813465750647155	0.726662629076992	0.902864878695391
YBR043C	1354	1535	1516	2006	1756	1633.4	1881	1468.33333333333	0.780613149034202	-0.357320330436575	0.128213465206123	0.410637269502706
YBR044C	2479	2217	2181	1893	2631	2280.2	2262	2292.33333333333	1.01340996168582	0.0192179155441414	0.943151504924901	0.980308213316068
YBR045C	232	194	196	439	214	255	326.5	207.333333333333	0.635017866258295	-0.655130912136984	0.167594316439083	0.471165980794066
YBR046C	1603	1007	1369	460	924	1072.6	692	1326.33333333333	1.91666666666667	0.938599455335857	0.0180008781041474	0.119943782034187
YBR047W	792	654	839	561	791	727.4	676	761.666666666667	1.1267258382643	0.172136512942091	0.528877972550056	0.799453874021559
YBR048W	69080	61264	62619	72235	78856	68810.8	75545.5	64321	0.851420667015242	-0.232055984990288	0.271303617532625	0.597345225179671
YBR049C	5507	5091	5180	4508	4439	4945	4473.5	5259.33333333333	1.17566409597258	0.233475920465464	0.300264793808405	0.62975217427906
YBR050C	153	29	49	39	40	62	39.5	77	1.94936708860759	0.963005792517798	0.474355132108213	0.765544738538784
YBR052C	6413	4157	5927	2960	3861	4663.6	3410.5	5499	1.61237355226506	0.689186023994405	0.0222116536035272	0.138751030107378
YBR053C	2508	1390	2451	272	2129	1750	1200.5	2116.33333333333	1.76287657920311	0.817931473634554	0.267409350413706	0.592573396157588
YBR054W	288	192	262	137	222	220.2	179.5	247.333333333333	1.37790157845868	0.462472842076596	0.212273183674877	0.527001133089191
YBR055C	2359	2430	2174	2627	1958	2309.6	2292.5	2321	1.01243184296619	0.0178247888620656	0.947865403566287	0.982418337902181
YBR056W	2741	1500	2847	856	1539	1896.6	1197.5	2362.66666666667	1.97299930410578	0.980390447210319	0.045370282441427	0.224988475032466
YBR057C	1254	1157	1258	1448	1144	1252.2	1296	1223	0.943672839506173	-0.083641314357238	0.725470665805064	0.902479281045484
YBR058C	3591	3616	3709	3178	3820	3582.8	3499	3638.66666666667	1.03991616652377	0.0564672293131348	0.810595780260765	0.937569312327924
YBR058C-A	5230	4969	5334	11693	8845	7214.2	10269	5177.66666666667	0.504203590093161	-0.987921704197535	4.68140059504993e-06	0.000156867510112742
YBR059C	2450	2070	2273	1811	1902	2101.2	1856.5	2264.33333333333	1.21967860669719	0.286501038272467	0.22635834701369	0.545159674964005
YBR060C	2506	2103	2538	3207	3372	2745.2	3289.5	2382.33333333333	0.724223539545017	-0.4654930251805	0.0388170993334471	0.202176751874207
YBR061C	2615	3283	2959	3257	2637	2950.2	2947	2952.33333333333	1.00180975002828	0.0026085576836914	0.999887940829546	1
YBR062C	1204	1142	1299	1334	1360	1267.8	1347	1215	0.902004454342984	-0.14879353696916	0.535744259782114	0.803339232787614
YBR063C	2151	2613	2175	2780	2303	2404.4	2541.5	2313	0.910092465079677	-0.135914964812254	0.547695961554198	0.811141985217892
YBR065C	969	1087	838	694	770	871.6	732	964.666666666667	1.31785063752277	0.398186867526526	0.130228512893061	0.415255604643054
YBR066C	674	545	548	1009	911	737.4	960	589	0.613541666666667	-0.704766771778058	0.00696477293745542	0.0614532552791919
YBR067C	453	382	404	4419	4840	2099.6	4629.5	413	0.089210497893941	-3.48664269971457	2.059056066684e-47	1.32626089095191e-44
YBR068C	7546	4596	8993	21355	49981	18494.2	35668	7045	0.197515980711001	-2.33995871066191	0.00569892556610826	0.0531991489641378
YBR069C	6112	5007	8199	3669	5068	5611	4368.5	6439.33333333333	1.47403761779406	0.559773342826757	0.108025048383599	0.373863406256551
YBR070C	2712	2703	2840	3021	2934	2842	2977.5	2751.66666666667	0.924153372516093	-0.113795793672012	0.609854215562854	0.845072233715516
YBR071W	1509	1403	1555	1068	1662	1439.4	1365	1489	1.09084249084249	0.125442802774885	0.613059552113989	0.845564174067284
YBR072C-A	128	96	106	119	121	114	120	110	0.916666666666667	-0.125530882083859	0.775293967158975	0.920413501458239
YBR072W	257	219	270	284	494	304.8	389	248.666666666667	0.639245929734362	-0.64555702545211	0.0865875617826559	0.333234612936462
YBR073W	128	154	107	206	214	161.8	210	129.666666666667	0.617460317460317	-0.695581673401087	0.0761599718405703	0.312234339999849
YBR074W	5141	6246	4965	9397	7538	6657.4	8467.5	5450.66666666667	0.64371616966834	-0.635503386165054	0.00333507374912888	0.035736455681516
YBR076W	251	205	234	215	371	255.2	293	230	0.784982935153584	-0.349266803477873	0.30250610710829	0.631858918295955
YBR077C	3276	2683	3060	2592	2576	2837.4	2584	3006.33333333333	1.16344169246646	0.218398909843094	0.346305247999114	0.674573764331608
YBR078W	116293	106844	118299	81797	136105	111867.6	108951	113812	1.04461638718323	0.0629732409523704	0.824219704617087	0.940551501508908
YBR079C	37228	32626	30745	28660	26148	31081.4	27404	33533	1.22365348124361	0.291195068104533	0.18137456339888	0.489947970187935
YBR080C	9325	6957	9357	5429	6934	7600.4	6181.5	8546.33333333333	1.38256625953787	0.467348623328717	0.038907291902111	0.202447067706115
YBR081C	2932	2459	2961	2656	3115	2824.6	2885.5	2784	0.964824120603015	-0.0516621198224927	0.813066582366709	0.9381661978463
YBR082C	10506	10444	11001	11223	10571	10749	10897	10650.3333333333	0.97736380043437	-0.0330324238007875	0.871346194538221	0.955749850220786
YBR083W	539	564	594	531	527	551	529	565.666666666667	1.06931316950221	0.0966844367074813	0.743469150218457	0.907727604005138
YBR084C-A	57209	50487	59271	61992	68709	59533.6	65350.5	55655.6666666667	0.851648673945366	-0.231669688952385	0.272313931317392	0.59791208773669
YBR084W	48764	57821	48988	68242	57854	56333.8	63048	51857.6666666667	0.822510891172863	-0.281893312650973	0.18202160358481	0.490547647195841
YBR085C-A	7234	5287	6464	4303	4696	5596.8	4499.5	6328.33333333333	1.40645256880394	0.492060900036068	0.0286824070573452	0.164952295348641
YBR085W	891	577	915	2202	674	1051.8	1438	794.333333333333	0.552387575336115	-0.856247224970183	0.27377137309355	0.599114774312193
YBR086C	23195	16420	17067	16105	14068	17371	15086.5	18894	1.25237795379975	0.324670017370991	0.18399244418575	0.493874907528941
YBR087W	3672	3660	3365	3786	4538	3804.2	4162	3565.66666666667	0.856719525868973	-0.223105124932676	0.312841096526993	0.64355565527572
YBR088C	11786	11455	12228	10153	7599	10644.2	8876	11823	1.33201892744479	0.413614582661978	0.0611402383096486	0.271593840215351
YBR089C-A	13825	11695	12893	10166	10388	11793.4	10277	12804.3333333333	1.24592131296422	0.317212956820196	0.149744601285309	0.442942459776171
YBR090C	1009	895	960	846	884	918.8	865	954.666666666667	1.10366088631985	0.142296954019013	0.588968972534901	0.834576664332638
YBR091C	6006	7077	6597	7044	7206	6786	7125	6560	0.920701754385965	-0.119194199321383	0.579433264310453	0.828532975094819
YBR092C	3732	4078	3101	15826	8238	6995	12032	3637	0.302277260638298	-1.72605564122202	0.00304167876269281	0.0332690788440193
YBR093C	800	790	790	684	798	772.4	741	793.333333333333	1.0706252811516	0.098453625168316	0.719917514074444	0.899431428683093
YBR094W	4872	5208	4667	2664	2265	3935.2	2464.5	4915.66666666667	1.99458984242916	0.996092108287365	1.72220052305915e-05	0.000477684039816933
YBR095C	1556	1534	1592	1293	1284	1451.8	1288.5	1560.66666666667	1.2112275255465	0.276469896531237	0.260053665447098	0.584899469143424
YBR096W	8726	6657	8132	6599	7736	7570	7167.5	7838.33333333333	1.09359376816649	0.129076926896302	0.563600648520835	0.818919815753343
YBR097W	2090	2016	2499	1658	2616	2175.8	2137	2201.66666666667	1.03026048978319	0.0430091527532227	0.884133239007669	0.961237881944385
YBR098W	1122	1121	1098	1092	2915	1469.6	2003.5	1113.66666666667	0.555860577323018	-0.847205027816984	0.193611316112267	0.506444082797618
YBR101C	5248	4849	4631	4358	7502	5317.6	5930	4909.33333333333	0.827880831928049	-0.272504978804616	0.391165064000731	0.712628496546901
YBR102C	1878	1841	1818	1520	1601	1731.6	1560.5	1845.66666666667	1.18274057460216	0.24213366389003	0.315277124009555	0.645588656970466
YBR103W	1570	1759	1500	1641	1796	1653.2	1718.5	1609.66666666667	0.936669576180778	-0.0943878889207979	0.683864377866738	0.882698562644133
YBR104W	4146	5545	4486	7709	5150	5407.2	6429.5	4725.66666666667	0.734997537392747	-0.444188678676079	0.123920807215923	0.404259380658812
YBR105C	2571	2604	2765	1014	945	1979.8	979.5	2646.66666666667	2.70205887357495	1.43405910904158	6.20141359853725e-09	3.74474944070005e-07
YBR106W	47454	44033	47406	51761	41979	46526.6	46870	46297.6666666667	0.987788919706991	-0.0177253091771119	0.926205900311207	0.974803123475684
YBR107C	1616	1596	1535	1381	1733	1572.2	1557	1582.33333333333	1.01627060586598	0.023284604629239	0.932374026604976	0.976554949716653
YBR108W	649	473	530	518	385	511	451.5	550.666666666667	1.21963824289406	0.286453293217431	0.327127648395176	0.656057250602073
YBR109C	18736	17079	18659	15671	14608	16950.6	15139.5	18158	1.19937910763235	0.262287747369631	0.231183136030905	0.549024432433902
YBR110W	6869	6005	6760	6598	6763	6599	6680.5	6544.66666666667	0.979667190579547	-0.0296363701977363	0.884934088853467	0.961672997750856
YBR111C	5340	4421	5359	3320	3757	4439.4	3538.5	5040	1.42433234421365	0.51028581442666	0.0245756710554843	0.149597842954315
YBR111W-A	1520	1747	1460	2026	1686	1687.8	1856	1575.66666666667	0.848958333333333	-0.236234346490079	0.312519529569628	0.643323368122397
YBR112C	4019	4085	3560	3566	3318	3709.6	3442	3888	1.12957582800697	0.175781121565577	0.442204011250017	0.748408651030761
YBR114W	1297	1105	1737	671	723	1106.6	697	1379.66666666667	1.97943567670971	0.985089186640711	0.00273832187013267	0.0308234017109885
YBR115C	3010	3347	3023	7796	2465	3928.2	5130.5	3126.66666666667	0.609427281291622	-0.71447401051251	0.314164948256303	0.644443322230012
YBR117C	1111	831	928	526	792	837.6	659	956.666666666667	1.45169448659585	0.537737865833842	0.0427786485614362	0.216249331721446
YBR118W	22732	22024	21121	33727	21742	24269.2	27734.5	21959	0.791757558275794	-0.336869360313142	0.202145202100767	0.516386822330738
YBR119W	1262	975	1303	618	650	961.6	634	1180	1.86119873817035	0.896232114109796	0.000639271446625631	0.0100702624350239
YBR120C	4073	3105	4111	2202	2531	3204.4	2366.5	3763	1.59011197971688	0.669128367329518	0.00386865079931131	0.0398340473953955
YBR121C	147710	111007	157491	117293	120992	130898.6	119142.5	138736	1.16445432989907	0.219654057908435	0.311135924167814	0.641641747563436
YBR122C	5297	5153	5359	5282	5804	5379	5543	5269.66666666667	0.950688556136869	-0.0729553007066632	0.733695455636191	0.905906827757827
YBR123C	2163	1874	2110	1829	1640	1923.2	1734.5	2049	1.18132026520611	0.240400143724864	0.314016879887017	0.644373753169924
YBR125C	3097	2954	3232	2030	2054	2673.4	2042	3094.33333333333	1.51534443356187	0.599645751529197	0.0103149169560205	0.0810238124580634
YBR126C	32274	13495	29277	3806	8518	17474	6162	25015.3333333333	4.05961267986584	2.02134208911187	0.00409489590710047	0.0415728749097398
YBR127C	30752	32947	37090	39109	29395	33858.6	34252	33596.3333333333	0.980857565494959	-0.0278844431251712	0.8887508768718	0.96209279596242
YBR128C	315	253	315	384	306	314.6	345	294.333333333333	0.853140096618357	-0.229145424738222	0.469173320513629	0.761473408551071
YBR129C	2175	1803	2240	2141	2313	2134.4	2227	2072.66666666667	0.930698997156114	-0.103613442167882	0.64823556359522	0.863751869097736
YBR130C	6011	5299	5876	5086	5059	5466.2	5072.5	5728.66666666667	1.12935764744538	0.175502434283606	0.435306102843846	0.744740986827747
YBR131W	528	525	483	324	253	422.6	288.5	512	1.77469670710572	0.827572491354517	0.00725450698935646	0.0631249467907623
YBR132C	1235	600	987	373	1199	878.8	786	940.666666666667	1.19677692960136	0.259154269617501	0.713503149936613	0.895858297635379
YBR133C	3711	3856	3413	3848	4723	3910.2	4285.5	3660	0.854042702135107	-0.227619888486123	0.302577256717193	0.631858918295955
YBR135W	2425	2572	1882	3772	4235	2977.2	4003.5	2293	0.572748844760834	-0.804025451282329	0.000327733453916238	0.00590021997624979
YBR136W	1358	1363	1273	1244	2155	1478.6	1699.5	1331.33333333333	0.783367657154065	-0.352238529818856	0.282389343533134	0.609007077552671
YBR137W	3319	2856	3465	1774	2075	2697.8	1924.5	3213.33333333333	1.66969775699316	0.739586974585329	0.00161828955897574	0.0204830230859877
YBR138C	1004	851	1012	837	878	916.4	857.5	955.666666666667	1.11448007774538	0.156370827459193	0.552048733721817	0.813479031363846
YBR139W	4841	3358	4352	2410	3498	3691.8	2954	4183.66666666667	1.41627172195893	0.502098083440034	0.0705219405968649	0.299497777305237
YBR140C	11374	9701	11913	6471	10449	9981.6	8460	10996	1.29976359338061	0.378249243505641	0.134302068835649	0.423145766913825
YBR141C	909	1096	1044	923	592	912.8	757.5	1016.33333333333	1.34169416941694	0.424055855928279	0.104583912782	0.368878022071098
YBR142W	8422	13031	9021	13282	7206	10192.4	10244	10158	0.991604841858649	-0.0121627789806706	0.961524966931917	0.987241691239503
YBR143C	66919	52320	67121	48976	52195	57506.2	50585.5	62120	1.2280198871218	0.29633392456777	0.172503256126121	0.47819799734024
YBR145W	1281	689	1516	998	825	1061.8	911.5	1162	1.27482172243555	0.350295507365395	0.44606420113739	0.748874541468297
YBR146W	5651	4625	4676	4992	7361	5461	6176.5	4984	0.806929490811949	-0.309485478013897	0.226621067870345	0.545339282044164
YBR147W	51	102	59	244	22	95.6	133	70.6666666666667	0.531328320802005	-0.912324481659146	0.458778579613643	0.754693367202125
YBR148W	183	91	132	511	195	222.4	353	135.333333333333	0.383380547686497	-1.38315095680716	0.0780299874501824	0.315403005171049
YBR149W	13806	10907	14053	10141	11455	12072.4	10798	12922	1.1967030931654	0.259065258254122	0.239220994620359	0.558278625529075
YBR150C	539	422	485	561	997	600.8	779	482	0.618741976893453	-0.692590181831708	0.0815235568290809	0.322470028094644
YBR151W	4354	3376	4351	4887	8184	5030.4	6535.5	4027	0.616173207864739	-0.69859214169057	0.0565816065561862	0.259453479774578
YBR152W	667	648	607	619	712	650.6	665.5	640.666666666667	0.962684698221888	-0.0548647358592976	0.832554426879829	0.941734246732097
YBR153W	2162	2291	2282	1784	1677	2039.2	1730.5	2245	1.29731291534239	0.375526503463062	0.113825394814488	0.38474974562075
YBR154C	8561	9499	8871	10607	8741	9255.8	9674	8977	0.927951209427331	-0.107879142732477	0.612749123799653	0.845564174067284
YBR155W	3294	4164	3085	5202	3225	3794	4213.5	3514.33333333333	0.834065108184012	-0.261768088210346	0.409382931358301	0.724934244863482
YBR156C	740	708	664	622	664	679.6	643	704	1.09486780715397	0.13075669130935	0.639151202135472	0.858662578528896
YBR157C	380	326	340	262	381	337.8	321.5	348.666666666667	1.08449974079834	0.117029708197838	0.726577987036828	0.902864878695391
YBR158W	2843	2917	2980	3011	3403	3030.8	3207	2913.33333333333	0.908429477185324	-0.138553574774842	0.533992055459347	0.802168718877438
YBR159W	12448	11503	12623	12332	11369	12055	11850.5	12191.3333333333	1.02876109306218	0.040907987215073	0.858492944640717	0.952157559399211
YBR160W	3672	3418	3615	2512	2921	3227.6	2716.5	3568.33333333333	1.31357752009326	0.393501342880392	0.0871875903123281	0.33494132607062
YBR161W	761	709	695	1695	2229	1217.8	1962	721.666666666667	0.367821950390758	-1.44292051732631	2.70635671645861e-09	1.76278088598995e-07
YBR162C	49224	40047	48845	56332	55359	49961.4	55845.5	46038.6666666667	0.824393490373739	-0.278594981861967	0.187373911592449	0.499635034729268
YBR162W-A	6542	7458	7231	8748	7458	7487.4	8103	7077	0.873380229544613	-0.195318221269504	0.365097539308563	0.693469998483532
YBR163W	2958	2670	3157	2703	2766	2850.8	2734.5	2928.33333333333	1.07088437861888	0.0988027234142918	0.673523842919521	0.877503135808375
YBR164C	5507	5056	5253	5590	5278	5336.8	5434	5272	0.970187707029812	-0.0436641952139232	0.835760543212643	0.943088016699303
YBR165W	1829	1569	1804	1520	1779	1700.2	1649.5	1734	1.05122764474083	0.0720751206569044	0.770987778236475	0.918725149472519
YBR166C	5672	5134	5280	3410	3257	4550.6	3333.5	5362	1.6085195740213	0.685733492205532	0.00261468522722007	0.029837264295659
YBR167C	2240	1959	2448	2311	2194	2230.4	2252.5	2215.66666666667	0.983647798742138	-0.0237862528643656	0.910671854347157	0.969449134916522
YBR168W	1564	1425	1600	1440	1849	1575.6	1644.5	1529.66666666667	0.930171277997365	-0.104431702144286	0.654512404643804	0.868174949480693
YBR169C	473	234	458	177	246	317.6	211.5	388.333333333333	1.8360914105595	0.876637885700537	0.074436163932594	0.308218887369463
YBR170C	2251	2273	2152	1748	2049	2094.6	1898.5	2225.33333333333	1.17215345448161	0.229161455022353	0.333731487735984	0.662328182441039
YBR171W	7903	8727	6855	8689	5491	7533	7090	7828.33333333333	1.10413728255759	0.142919560297115	0.599915329760181	0.840400674220588
YBR172C	4405	4405	4736	8825	6623	5798.8	7724	4515.33333333333	0.584584843776972	-0.774515669252206	0.000364504539739817	0.00636455667732445
YBR173C	6904	6802	7137	6219	6001	6612.6	6110	6947.66666666667	1.13709765411893	0.18535615841953	0.40683964839315	0.723672734499875
YBR175W	2703	2869	3075	2847	3672	3033.2	3259.5	2882.33333333333	0.884286956077108	-0.177413486660844	0.42700398351799	0.740233879322306
YBR176W	1670	1881	1640	1861	1836	1777.6	1848.5	1730.33333333333	0.936074294472996	-0.0953050565165709	0.678966885263941	0.880333490019027
YBR177C	9170	5578	8662	1885	3966	5852.2	2925.5	7803.33333333333	2.66735031048824	1.41540731045895	0.000997562942750444	0.0142085316440401
YBR179C	2615	2329	2379	1887	1964	2234.8	1925.5	2441	1.26772266943651	0.342239171984168	0.146432030889162	0.439827193297654
YBR180W	154	82	108	121	121	117.2	121	114.666666666667	0.947658402203857	-0.0775609832936527	0.85611258047903	0.951258942390404
YBR181C	881	1445	1144	13522	988	3596	7255	1156.66666666667	0.159430277969217	-2.64900245220964	0.172816024616147	0.478650021356811
YBR182C	322	278	301	382	479	352.4	430.5	300.333333333333	0.697638404955478	-0.519448632304462	0.0912180321154402	0.342038119128853
YBR182C-A	1808	1720	2053	1651	1640	1774.4	1645.5	1860.33333333333	1.13055808771397	0.177035119204841	0.462944071156513	0.757100607478276
YBR183W	2767	1575	2339	460	930	1614.2	695	2227	3.20431654676259	1.68001667517692	0.000296757417112063	0.00551379085576485
YBR184W	489	351	371	335	467	402.6	401	403.666666666667	1.00665004156276	0.0095622225182522	0.989501091738577	0.997589187618875
YBR185C	3834	3299	3634	2501	3594	3372.4	3047.5	3589	1.17768662838392	0.235955702308503	0.303747871667587	0.633618716105434
YBR186W	1397	1463	1429	1371	842	1300.4	1106.5	1429.66666666667	1.29206205753879	0.369675364113389	0.137051779116906	0.428427997740091
YBR187W	22124	22540	21179	20273	17793	20781.8	19033	21947.6666666667	1.15313753305662	0.205564591416176	0.347347776239693	0.675200701316675
YBR188C	1264	1101	1125	773	840	1020.6	806.5	1163.33333333333	1.44244678652614	0.528518097220216	0.0400233877353605	0.206603364828037
YBR189W	148111	163037	158815	242995	137659	170123.4	190327	156654.333333333	0.823079927353099	-0.280895560720429	0.393941884920865	0.714856139942155
YBR191W	116398	99557	117971	104086	95619	106726.2	99852.5	111308.666666667	1.1147308947364	0.156695473654737	0.471118403966583	0.762230920400302
YBR192W	2851	2472	2473	2591	2656	2608.6	2623.5	2598.66666666667	0.990534273553141	-0.0137212001060751	0.94465409010894	0.980687636167895
YBR193C	1607	1629	1542	968	1305	1410.2	1136.5	1592.66666666667	1.40137850124652	0.486846668917328	0.0484341302825256	0.233977211039834
YBR194W	3450	3381	3445	2670	2996	3188.4	2833	3425.33333333333	1.20908342157901	0.273913787801562	0.23380432451016	0.552758429520962
YBR195C	1501	1827	1467	1392	1171	1471.6	1281.5	1598.33333333333	1.24723631161399	0.318734835892759	0.193355832390398	0.506444082797618
YBR196C	148045	135419	138024	116508	152887	138176.6	134697.5	140496	1.04304831195828	0.060805982218586	0.783766230590543	0.925195953388646
YBR196C-A	3283	3668	3534	3802	4439	3745.2	4120.5	3495	0.848198034219148	-0.237526955534213	0.283098596828103	0.610082738220265
YBR196C-B	1778	1622	1782	1657	1981	1764	1819	1727.33333333333	0.94960601062855	-0.0745990281925483	0.74471046834694	0.908286678941135
YBR197C	954	952	996	1503	1779	1236.8	1641	967.333333333333	0.589477960593134	-0.762490220168124	0.00161575397401142	0.0204830230859877
YBR198C	4224	4639	4643	5107	4384	4599.4	4745.5	4502	0.948688230955642	-0.0759940451049904	0.724861865651121	0.902479281045484
YBR199W	12952	11270	11866	3181	10520	9957.8	6850.5	12029.3333333333	1.75597888232003	0.812275494898687	0.0548753154910297	0.254316453219379
YBR200W	1929	1888	1842	1520	1693	1774.4	1606.5	1886.33333333333	1.17418819379604	0.231663655890199	0.335638979243344	0.664514741350296
YBR200W-A	140	102	120	1182	132	335.2	657	120.666666666667	0.183663115169965	-2.44486617396028	0.156478118199873	0.453304736721738
YBR201C-A	2686	2613	2613	2154	2510	2515.2	2332	2637.33333333333	1.13093196112064	0.177512136837458	0.448502351409271	0.749801780921639
YBR201W	1382	1210	1371	1184	1233	1276	1208.5	1321	1.09309060819197	0.128412993481245	0.609815542547696	0.845072233715516
YBR202W	5186	4252	5292	5147	5184	5012.2	5165.5	4910	0.950537218081502	-0.0731849784918035	0.733551560730796	0.905906827757827
YBR203W	1175	962	905	404	402	769.6	403	1014	2.51612903225806	1.33120590847537	1.54240199578654e-06	5.96086957971638e-05
YBR204C	826	579	736	500	468	621.8	484	713.666666666667	1.47451790633609	0.560243342389759	0.0457766936285799	0.226037046818465
YBR205W	9583	11155	9581	13574	9028	10584.2	11301	10106.3333333333	0.89428664130018	-0.161190769406203	0.508910720670529	0.785451397158428
YBR207W	3809	4385	3396	4196	4916	4140.4	4556	3863.33333333333	0.847966052092479	-0.237921586535434	0.280081670651338	0.605833374912615
YBR208C	12172	4543	14249	843	3915	7144.4	2379	10321.3333333333	4.33851758441922	2.11720217655364	0.0189437683941992	0.124509099071624
YBR210W	2887	2883	2840	3485	3106	3040.2	3295.5	2870	0.870884539523593	-0.199446633581382	0.372236191518618	0.699828969846859
YBR211C	1858	1794	1844	1304	1376	1635.2	1340	1832	1.36716417910448	0.451186502751809	0.0629669597944426	0.278853679089674
YBR212W	3684	3180	3630	2088	2900	3096.4	2494	3498	1.40256615878107	0.488068824091982	0.0346190788742682	0.187733208825194
YBR213W	1046	1241	970	995	751	1000.6	873	1085.66666666667	1.24360442917144	0.314527660045307	0.221953947500133	0.539256929446049
YBR214W	2788	1235	2521	430	1074	1609.6	752	2181.33333333333	2.90070921985816	1.53640568054296	0.0167729130216575	0.113855476330853
YBR215W	1620	1552	1529	1518	1404	1524.6	1461	1567	1.072553045859	0.101049001669082	0.683364476880744	0.882698562644133
YBR216C	4506	3940	4333	2786	3446	3802.2	3116	4259.66666666667	1.36703038083012	0.451045305698848	0.0482012251390015	0.233630854624408
YBR217W	1116	1111	1144	943	1003	1063.4	973	1123.66666666667	1.154847550531	0.207702416481943	0.417031006709273	0.730812801056122
YBR218C	25835	24452	25280	32579	27923	27213.8	30251	25189	0.832666688704506	-0.264188985592083	0.212662299203649	0.527674423635809
YBR219C	2520	2571	2552	3453	3033	2825.8	3243	2547.66666666667	0.785589474766163	-0.348152494160904	0.121679668886775	0.398743380744282
YBR220C	3685	3914	3376	4220	3585	3756	3902.5	3658.33333333333	0.937433269271834	-0.0932120982763444	0.670173327957498	0.876767668302894
YBR221C	29865	32626	28478	32810	29916	30739	31363	30323	0.966839906896662	-0.0486510724523559	0.812875936824211	0.9381661978463
YBR221W-A	3021	2950	3006	2591	2820	2877.6	2705.5	2992.33333333333	1.10601860407811	0.145375653009779	0.532038183440478	0.801097493351806
YBR222C	9873	8392	9634	3823	8165	7977.4	5994	9299.66666666667	1.55149594038483	0.633659921942792	0.0481385142086412	0.23352214800627
YBR223C	770	703	794	409	490	633.2	449.5	755.666666666667	1.68112717834631	0.749428869505182	0.00762325603947265	0.0649320069647907
YBR225W	793	571	711	579	904	711.6	741.5	691.666666666667	0.932793886266577	-0.100369762054137	0.728566360961811	0.903035962047385
YBR227C	2408	2345	1756	3266	2924	2539.8	3095	2169.66666666667	0.701023155627356	-0.512465995933888	0.0236064495572458	0.145426767357443
YBR228W	1147	979	1062	1002	835	1005	918.5	1062.66666666667	1.15695880965342	0.210337502157966	0.41495704310183	0.729204745789685
YBR229C	5808	5545	4989	4318	4197	4971.4	4257.5	5447.33333333333	1.27946760618516	0.355543621400313	0.114608463921291	0.385900205621073
YBR230C	6093	3740	5927	752	1562	3614.8	1157	5253.33333333333	4.54047824834342	2.18284426451509	1.20169882493329e-06	4.83767228342938e-05
YBR230W-A	4310	3687	4178	3701	3556	3886.4	3628.5	4058.33333333333	1.11846033714574	0.16151409643483	0.479485448412885	0.768754168480781
YBR231C	1743	1516	1314	1778	1714	1613	1746	1524.33333333333	0.873043146239022	-0.195875140543633	0.403900023549486	0.720655105114304
YBR233W	1134	1016	864	894	824	946.4	859	1004.66666666667	1.16957702755142	0.225986879738204	0.385127906424834	0.708982684517232
YBR233W-A	3681	3590	3557	3032	2962	3364.4	2997	3609.33333333333	1.20431542653765	0.268213302980233	0.242270906285834	0.562678062395424
YBR234C	17157	14097	17569	15541	21882	17249.2	18711.5	16274.3333333333	0.869750331792391	-0.20132677068273	0.375089735523464	0.700474675877317
YBR235W	2408	2863	2307	2159	2404	2428.2	2281.5	2526	1.10716633793557	0.146871985341899	0.532637701072335	0.801389491342563
YBR236C	3101	2871	3452	2973	3650	3209.4	3311.5	3141.33333333333	0.948613417887161	-0.0761078197839017	0.728895366028533	0.903250627804062
YBR237W	891	821	764	913	810	839.8	861.5	825.333333333333	0.958018959179725	-0.0618738877318396	0.804139624490716	0.933452075992612
YBR238C	3439	2972	4301	2714	2766	3238.4	2740	3570.66666666667	1.30316301703163	0.382017566755265	0.0966974579581613	0.352907237820499
YBR239C	1149	1146	1221	1610	1509	1327	1559.5	1172	0.751522924014107	-0.412110982951904	0.0861672721789137	0.332122125545986
YBR240C	357	336	320	308	205	305.2	256.5	337.666666666667	1.31643924626381	0.396640942472928	0.235399602093492	0.554740453553455
YBR241C	1041	943	968	928	1247	1025.4	1087.5	984	0.904827586206897	-0.144285180284213	0.558895997201108	0.817582390899843
YBR242W	3400	3845	3421	4444	4119	3845.8	4281.5	3555.33333333333	0.830394332204445	-0.268131498167056	0.225262697216661	0.543650231375931
YBR243C	7006	6234	6226	5985	5922	6274.6	5953.5	6488.66666666667	1.08989110047311	0.124183991280991	0.580781292184588	0.829462712686389
YBR244W	26242	40869	22096	7505	5206	20383.6	6355.5	29735.6666666667	4.67872970917578	2.22611688642527	0.000124010362378943	0.00254024053254676
YBR245C	4480	4242	4301	3917	3506	4089.2	3711.5	4341	1.16960797521218	0.226025053748946	0.31992729070652	0.650815601587808
YBR246W	4080	4085	4344	3958	4222	4137.8	4090	4169.66666666667	1.01947840260799	0.0278312125488275	0.909562379204049	0.969155123588372
YBR247C	6040	8656	6096	10115	7484	7678.2	8799.5	6930.66666666667	0.787620508741027	-0.344427417023018	0.21001982940354	0.524941142581566
YBR248C	4344	5168	4631	6868	4764	5155	5816	4714.33333333333	0.810580009170105	-0.302973499353076	0.193885403476026	0.506444082797618
YBR249C	37297	37406	39690	45246	46360	41199.8	45803	38131	0.832500054581578	-0.264477728115392	0.211040073956254	0.525602221810009
YBR250W	153	95	75	222	153	139.6	187.5	107.666666666667	0.574222222222222	-0.800318931410474	0.0531592426274383	0.249323729378042
YBR251W	2197	2132	2194	1970	2078	2114.2	2024	2174.33333333333	1.07427536231884	0.103363837767835	0.66625226259239	0.874211038082409
YBR252W	13787	12438	12893	9944	7347	11281.8	8645.5	13039.3333333333	1.5082220037399	0.592848802692303	0.00745832361755094	0.0641482225681644
YBR253W	3168	2912	3076	3017	3285	3091.6	3151	3052	0.968581402729292	-0.0460547921830091	0.831377975675763	0.941734246732097
YBR254C	2131	2279	2526	2088	2245	2253.8	2166.5	2312	1.06715901223171	0.09377516122881	0.694757903063285	0.88719682312128
YBR255C-A	1028	874	1109	1064	1314	1077.8	1189	1003.66666666667	0.84412671712924	-0.244468507742134	0.320869630964938	0.651517075552975
YBR255W	716	583	745	758	752	710.8	755	681.333333333333	0.90242825607064	-0.148115853995976	0.571453295815033	0.824263437631189
YBR256C	5207	4267	5166	4865	5750	5051	5307.5	4880	0.919453603391427	-0.121151318342491	0.576913246725885	0.827459363565227
YBR257W	3205	3043	3221	3591	3761	3364.2	3676	3156.33333333333	0.858632571635836	-0.219887193419819	0.322818876658085	0.653187095283391
YBR258C	1433	1379	1415	1566	1416	1441.8	1491	1409	0.945003353454058	-0.0816086459738057	0.727574206831913	0.902892385997574
YBR259W	1504	1350	1656	1915	2355	1756	2135	1503.33333333333	0.704137392661983	-0.506071137086266	0.0299917855378812	0.169983993902079
YBR260C	2276	1942	2068	1882	1729	1979.4	1805.5	2095.33333333333	1.16052801624665	0.214781351128955	0.367480464134665	0.695035644563998
YBR261C	4043	4728	4232	5516	6202	4944.2	5859	4334.33333333333	0.739773567730557	-0.434844341310152	0.0469354438821624	0.229220529220636
YBR262C	4604	4757	4687	4867	5251	4833.2	5059	4682.66666666667	0.92561112209264	-0.111521894993069	0.607686068894051	0.844709951960074
YBR263W	27886	35288	27971	37781	30277	31840.6	34029	30381.6666666667	0.892816911066052	-0.163563741017677	0.43853080839171	0.747035879002864
YBR264C	2311	2126	2320	2850	2113	2344	2481.5	2252.33333333333	0.907649942910874	-0.139792100236424	0.537222741648812	0.804010958720626
YBR265W	8521	7707	8095	7463	7060	7769.2	7261.5	8107.66666666667	1.1165278064679	0.159019181078708	0.475344166759218	0.765861627210447
YBR267W	7432	9084	7435	11194	7543	8537.6	9368.5	7983.66666666667	0.85218195726815	-0.23076658835518	0.365992192782873	0.69387877974622
YBR268W	6940	7192	7081	6888	7605	7141.2	7246.5	7071	0.975781411716001	-0.0353700941819094	0.864049284670703	0.953223678790048
YBR269C	3115	2509	2599	1510	2490	2444.6	2000	2741	1.3705	0.454702328163688	0.0860580713164407	0.331921915782706
YBR270C	474	529	496	515	342	471.2	428.5	499.666666666667	1.1660832360949	0.221670773114204	0.458448515515897	0.754693367202125
YBR271W	1821	2319	1846	3098	2404	2297.6	2751	1995.33333333333	0.725312007754756	-0.463326361539266	0.0422075262005857	0.214253090529593
YBR272C	2045	1641	1891	1485	1936	1799.6	1710.5	1859	1.08681672025723	0.120108666151582	0.620249301297871	0.84923712752312
YBR273C	2185	2416	2154	1646	1834	2047	1740	2251.66666666667	1.29406130268199	0.3719059627558	0.117220353280108	0.389918345077275
YBR274W	2775	2621	2829	1534	1992	2350.2	1763	2741.66666666667	1.55511438835319	0.637020703468628	0.00698426691158161	0.061531603778782
YBR275C	2030	2486	1858	1786	1802	1992.4	1794	2124.66666666667	1.18431809736158	0.244056628137436	0.305167318488597	0.634848541178059
YBR276C	7886	7125	8579	7851	10763	8440.8	9307	7863.33333333333	0.844883779234268	-0.24317519450333	0.258698096526661	0.583303331608345
YBR278W	1373	1240	1400	1482	1671	1433.2	1576.5	1337.66666666667	0.848504070197695	-0.237006514624495	0.319027297196169	0.649709306467518
YBR279W	2656	2105	2262	4051	3210	2856.8	3630.5	2341	0.644814763806638	-0.633043318411713	0.00481501333838264	0.0470702062775786
YBR280C	879	594	839	518	767	719.4	642.5	770.666666666667	1.19948119325551	0.262410537698282	0.389382407714038	0.711263346986346
YBR281C	5150	5152	5340	3045	3039	4345.2	3042	5214	1.71400394477318	0.77737042981106	0.000685060342315718	0.0106184353058936
YBR282W	1694	1503	1555	1725	1887	1672.8	1806	1584	0.877076411960133	-0.189225557401249	0.418271660869816	0.732384228477467
YBR283C	34566	31854	31775	48855	49579	39325.8	49217	32731.6666666667	0.665047984774908	-0.588469656680635	0.0053775660147106	0.0513159157580879
YBR284W	62	74	59	32	59	57.2	45.5	65	1.42857142857143	0.514573172829758	0.431082380474607	0.742492688336463
YBR285W	577	473	528	412	404	478.8	408	526	1.28921568627451	0.366493647320807	0.216297436790447	0.533039018727695
YBR286W	101261	121454	101035	103489	110525	107552.8	107007	107916.666666667	1.00850100149211	0.0122125166201748	0.962314432902167	0.987241691239503
YBR287W	12054	6707	11475	8875	23372	12496.6	16123.5	10078.6666666667	0.625091739800085	-0.677860156565458	0.299953613074073	0.629327214980239
YBR288C	5446	5196	5454	4257	4569	4984.4	4413	5365.33333333333	1.21580179771886	0.281908057108385	0.210700191426275	0.525602221810009
YBR289W	1076	1216	1199	1233	1093	1163.4	1163	1163.66666666667	1.00057323015191	0.000826759358379156	1	1
YBR290W	2660	2454	2716	2580	2759	2633.8	2669.5	2610	0.977711181869264	-0.0325197422072648	0.879453635876365	0.959388921184661
YBR291C	1362	1486	1319	6059	2605	2566.2	4332	1389	0.320637119113573	-1.64098664362693	0.022044435297622	0.138153071805746
YBR293W	675	695	644	666	827	701.4	746.5	671.333333333333	0.899307881223487	-0.153112982848913	0.559646785886264	0.817582390899843
YBR294W	51	36	46	462	495	218	478.5	44.3333333333333	0.0926506443747823	-3.43205517970599	9.38686076729799e-20	1.75534296348472e-17
YBR295W	231	235	226	1140	1876	741.6	1508	230.666666666667	0.152961980548187	-2.7087549863531	5.32967926224795e-07	2.33672667666352e-05
YBR296C	39	10	49	159	283	108	221	32.6666666666667	0.147812971342383	-2.75815521599738	3.29586279930095e-05	0.000792784923134756
YBR296C-A	145	110	126	1187	150	343.6	668.5	127	0.18997756170531	-2.39609906332119	0.148166720230133	0.440925296290596
YBR297W	247	171	207	499	896	404	697.5	208.333333333333	0.29868578255675	-1.74329952788826	0.00108642074326166	0.0151030720592035
YBR298C	177	142	158	699	1316	498.4	1007.5	159	0.157816377171216	-2.66368116813097	7.988224607339e-05	0.0017279006734606
YBR298C-A	153	117	131	128	1291	364	709.5	133.666666666667	0.188395583744421	-2.40816294832679	0.170679773286554	0.475002710389896
YBR299W	321	268	195	122	86	198.4	104	261.333333333333	2.51282051282051	1.32930762525296	0.000737183543418642	0.0112164120766348
YBR301W	1785	1646	137	1277	1354	1239.8	1315.5	1189.33333333333	0.904092233624731	-0.145458133966741	0.828249077383336	0.941490171697407
YCL001W	14081	15309	15675	16105	17704	15774.8	16904.5	15021.6666666667	0.888619401145652	-0.17036245496746	0.422815852870683	0.737241613204114
YCL001W-A	621	398	467	1600	1537	924.6	1568.5	495.333333333333	0.315800658803528	-1.66291391402616	4.55711636270679e-11	3.82863819632048e-09
YCL001W-B	161	126	143	2175	2460	1013	2317.5	143.333333333333	0.0618482560230133	-4.01512327464459	1.0591105144685e-50	8.77094807481987e-48
YCL002C	8080	6704	8596	8657	13624	9132.2	11140.5	7793.33333333333	0.699549691067127	-0.515501554995663	0.0958805758518979	0.351663641681452
YCL004W	1424	1190	1287	1264	1218	1276.6	1241	1300.33333333333	1.04781090518399	0.0673783821730494	0.793322416470393	0.929256425192739
YCL005W	2643	3054	2860	3489	3976	3204.4	3732.5	2852.33333333333	0.764188434918509	-0.387999670497313	0.0822665658072084	0.323980490478524
YCL005W-A	5835	2907	3076	3966	3321	3821	3643.5	3939.33333333333	1.08119482182883	0.112626507496011	0.830140140405577	0.941734246732097
YCL008C	2013	2214	1997	2783	3199	2441.2	2991	2074.66666666667	0.693636464950407	-0.527748350854316	0.0200845618317389	0.129588625521008
YCL009C	27935	27563	22959	33534	31428	28683.8	32481	26152.3333333333	0.805157887175066	-0.312656379101714	0.140236391283056	0.433173600654792
YCL010C	2305	2414	1891	2026	2643	2255.8	2334.5	2203.33333333333	0.943813807382023	-0.0834258175682911	0.710957086908918	0.895206736043514
YCL011C	11263	13164	11070	13731	10746	11994.8	12238.5	11832.3333333333	0.966812381691656	-0.0486921454798055	0.814513753975379	0.938790777367125
YCL012C	1593	1715	1638	1646	2067	1731.8	1856.5	1648.66666666667	0.888050992010055	-0.171285576185959	0.461898026189306	0.757032190505911
YCL014W	1614	1559	1651	1617	1719	1632	1668	1608	0.964028776978417	-0.052851882265735	0.816825937256913	0.939815993871779
YCL016C	1194	1200	1239	844	1229	1141.2	1036.5	1211	1.16835504100338	0.224478748584914	0.375335771438074	0.700474675877317
YCL017C	9668	11050	9725	11327	13029	10959.8	12178	10147.6666666667	0.833278589806755	-0.263129182804061	0.219375352037629	0.536137822833953
YCL018W	7819	4658	8474	3844	1835	5326	2839.5	6983.66666666667	2.45947056406644	1.29834778840969	0.00763905964291655	0.0649320069647907
YCL019W	167	138	150	137	169	152.2	153	151.666666666667	0.991285403050109	-0.0126276083277495	0.968524049887593	0.988021136327154
YCL020W	176	154	156	142	182	162	162	162	1	0	0.993259952827524	0.999987486373942
YCL021W-A	1573	1429	1484	1348	1612	1489.2	1480	1495.33333333333	1.01036036036036	0.014869943848804	0.960767613359978	0.987241691239503
YCL024W	298	364	271	373	348	330.8	360.5	311	0.862690707350901	-0.21308467911022	0.494697236300623	0.779348330870094
YCL025C	11970	5352	12373	6078	10025	9159.6	8051.5	9898.33333333333	1.22937754869693	0.297928043445227	0.587405891385457	0.832972591086472
YCL026C-A	260	256	270	542	419	349.4	480.5	262	0.545265348595213	-0.8749696192363	0.00449569565141501	0.0448563643567174
YCL026C-B	595	393	577	3162	3507	1646.8	3334.5	521.666666666667	0.156445244164542	-2.67627029264932	6.94203563286512e-29	2.23572114242884e-26
YCL027W	33	36	43	151	294	111.4	222.5	37.3333333333333	0.167790262172285	-2.57526910451731	0.0002505459236957	0.00474645333223521
YCL028W	5110	4319	3930	6160	6501	5204	6330.5	4453	0.703419951030724	-0.507541840326624	0.0201189861943949	0.129588625521008
YCL029C	1253	1381	983	1566	1329	1302.4	1447.5	1205.66666666667	0.832930339666091	-0.263732250941981	0.272907124092526	0.598578357307747
YCL030C	5292	3210	4618	24958	33205	14256.6	29081.5	4373.33333333333	0.150381972502565	-2.73329646497282	3.4367958476184e-17	4.85929403137655e-15
YCL031C	7501	7549	7801	7681	6665	7439.4	7173	7617	1.06189878711836	0.0866462649358777	0.700632254617681	0.890303634374989
YCL032W	1057	1183	1159	1132	1246	1155.4	1189	1133	0.952901597981497	-0.0696008539251401	0.771218085149608	0.918725149472519
YCL033C	3781	3959	3875	2346	4084	3609	3215	3871.66666666667	1.20425090720581	0.268136010759704	0.313253276569242	0.643718271631299
YCL034W	4913	4272	4403	3639	4090	4263.4	3864.5	4529.33333333333	1.17203605468582	0.229016951258753	0.312617203381196	0.643323368122397
YCL035C	9510	8481	9738	6498	5896	8024.6	6197	9243	1.49152815878651	0.576791214788898	0.00970909842431865	0.077492314381411
YCL036W	3211	4938	3777	6813	3854	4518.6	5333.5	3975.33333333333	0.745351707759133	-0.424006746753518	0.290594894244693	0.617171480601348
YCL037C	8848	9287	7142	8441	6411	8025.8	7426	8425.66666666667	1.13461711105126	0.182205526430347	0.412458331848826	0.726516660615146
YCL038C	1123	1013	1115	1199	1416	1173.2	1307.5	1083.66666666667	0.82880815806246	-0.270889891165104	0.266234480149408	0.591552810052172
YCL039W	986	922	983	931	852	934.8	891.5	963.666666666667	1.08094971022621	0.112299405130898	0.670843531436667	0.876767668302894
YCL040W	48764	11644	49482	1817	6451	23631.6	4134	36630	8.86066763425254	3.14741540717047	0.007923299773666	0.0662790314400314
YCL042W	11832	4709	9940	2117	3013	6322.2	2565	8827	3.44132553606238	1.78296437189141	0.00985482596862003	0.0782581180001237
YCL043C	94923	93573	94812	125230	101044	101916.4	113137	94436	0.834704826891291	-0.260661981212171	0.21636032621464	0.533039018727695
YCL044C	3118	3706	3155	3561	4019	3511.8	3790	3326.33333333333	0.877660510114336	-0.188265099419219	0.395738362269491	0.716904776898825
YCL045C	41458	41670	37957	36191	35340	38523.2	35765.5	40361.6666666667	1.12850838564166	0.17441713884759	0.423626754722843	0.737688283907577
YCL047C	1500	1124	1608	1035	1120	1277.4	1077.5	1410.66666666667	1.3092034029389	0.388689257416409	0.118835995095503	0.393532627676317
YCL048W	89	67	43	97	99	79	98	66.3333333333333	0.67687074829932	-0.563047724292716	0.277689489557594	0.60313449642764
YCL048W-A	1484	1505	1495	149	195	965.6	172	1494.66666666667	8.68992248062016	3.11934330738217	3.32983784549356e-26	8.77412272287554e-24
YCL049C	6293	6283	6052	2784	2952	4872.8	2868	6209.33333333333	2.16503951650395	1.11439335739727	1.36027861567094e-06	5.32806428043542e-05
YCL050C	11670	11012	11204	14241	11513	11928	12877	11295.3333333333	0.877171183764334	-0.189069676541097	0.375995829650667	0.700474675877317
YCL051W	1546	1441	1639	1327	1798	1550.2	1562.5	1542	0.98688	-0.0190534245217775	0.929096376213633	0.975925408765412
YCL052C	4141	3532	4305	2248	2953	3435.8	2600.5	3992.66666666667	1.53534576683971	0.61856359366103	0.00726312567007736	0.0631249467907623
YCL054W	13393	16761	15167	32519	20628	19693.6	26573.5	15107	0.568498692306245	-0.81477106433706	0.0142015447385523	0.102268763788059
YCL055W	852	777	845	766	819	811.8	792.5	824.666666666667	1.04058885383807	0.057400159228444	0.837482173064664	0.943745108083459
YCL056C	6520	6493	6855	6418	7411	6739.4	6914.5	6622.66666666667	0.957794007761468	-0.06221268520597	0.769136376203123	0.918518058909483
YCL057C-A	12704	10922	10618	7817	12160	10844.2	9988.5	11414.6666666667	1.14278086466103	0.192548784325521	0.437100111889961	0.746133494884011
YCL057W	25281	16459	26362	9763	13592	18291.4	11677.5	22700.6666666667	1.94396631699137	0.959003221654335	0.00646381459178181	0.0579145798895814
YCL058C	1112	1064	1101	1076	1143	1099.2	1109.5	1092.33333333333	0.984527564969205	-0.0224964953754079	0.920747971902976	0.971713816086298
YCL058W-A	4637	5516	4915	6831	5712	5522.2	6271.5	5022.66666666667	0.800871668128305	-0.320357011539057	0.14171389124828	0.435355287528499
YCL059C	6581	8067	6985	8928	7613	7634.8	8270.5	7211	0.871894081373557	-0.197775209378725	0.35890336218163	0.686450252865828
YCL061C	717	651	629	1023	555	715	789	665.666666666667	0.84368398817068	-0.245225373290642	0.484555733811476	0.772119183316417
YCL063W	2322	2629	2513	2627	2668	2551.8	2647.5	2488	0.939754485363551	-0.0896441987490962	0.688402403277123	0.884600262188676
YCL064C	788	1000	814	16202	9841	5729	13021.5	867.333333333333	0.0666077896811683	-3.90816528158893	5.02841377672161e-10	3.6437143329569e-08
YCL068C	183	161	166	156	204	174	180	170	0.944444444444444	-0.082462160191973	0.824983177953421	0.940861904415593
YCL069W	221	112	206	27	1	113.4	14	179.666666666667	12.8333333333333	3.68182403997374	2.12494333886587e-07	1.0014875232037e-05
YCL073C	7	29	14	0	0	10	0	16.6666666666667	Inf	Inf	0.00765358865950233	0.0649602539665227
YCR002C	9591	8817	9480	7149	7765	8560.4	7457	9296	1.24661391980689	0.31801472721829	0.15130212623477	0.446133482086958
YCR003W	3762	3136	3374	2608	2999	3175.8	2803.5	3424	1.22133047975745	0.288453631934833	0.20998771847487	0.524941142581566
YCR004C	10382	8280	9556	5392	7400	8202	6396	9406	1.47060662914321	0.55641139337765	0.0125147444249723	0.0937312318237266
YCR005C	1127	899	1223	1757	2662	1533.6	2209.5	1083	0.490156143923965	-1.02868668814868	0.00201490512548602	0.0243849791491492
YCR007C	844	652	804	602	725	725.4	663.5	766.666666666667	1.15548857071088	0.208502989740388	0.44440425185741	0.748874541468297
YCR008W	6616	5616	7024	7719	8435	7082	8077	6418.66666666667	0.794684495068301	-0.331545898321119	0.125488312533509	0.406472676996296
YCR009C	7379	6765	7299	4217	4775	6087	4496	7147.66666666667	1.58978351126928	0.668830319922943	0.00299657787901986	0.0328999279634055
YCR010C	288	294	279	190	292	268.6	241	287	1.19087136929461	0.252017590445726	0.471273167948115	0.762268569920541
YCR011C	9764	6554	8409	6525	7989	7848.2	7257	8242.33333333333	1.13577695098985	0.183679539687484	0.458604181448377	0.754693367202125
YCR012W	489586	450905	492933	394122	352047	435918.6	373084.5	477808	1.28069646420583	0.356928585379011	0.099484291796697	0.358427867958641
YCR014C	1070	1082	1040	1338	1029	1111.8	1183.5	1064	0.899028305872412	-0.153561555233425	0.529714795776704	0.799799343900984
YCR015C	1732	1697	1784	1493	1388	1618.8	1440.5	1737.66666666667	1.20629411084114	0.270581698714986	0.264775939315819	0.589441674429263
YCR016W	4984	5471	5237	9028	6153	6174.6	7590.5	5230.66666666667	0.689106997782316	-0.537200087015623	0.0320704866406035	0.179106561710577
YCR017C	10824	8986	10585	13307	15064	11753.2	14185.5	10131.6666666667	0.714226968853172	-0.485545484491598	0.023283236287125	0.144155075131514
YCR018C	311	292	329	446	240	323.6	343	310.666666666667	0.905733722060253	-0.142841122239688	0.673629619884378	0.877503135808375
YCR019W	957	832	918	1184	1075	993.2	1129.5	902.333333333333	0.798878559834735	-0.323951883899277	0.193805039781674	0.506444082797618
YCR020C	1018	1000	1022	1045	1055	1028	1050	1013.33333333333	0.965079365079365	-0.0512805049436933	0.831108544054047	0.941734246732097
YCR020C-A	3899	3702	3677	4921	4751	4190	4836	3759.33333333333	0.777364212848084	-0.363337402356908	0.0991761671006792	0.357985205904506
YCR020W-B	6066	6214	5784	7671	6977	6542.4	7324	6021.33333333333	0.822137265610777	-0.282548805745493	0.192510839382746	0.506077341826548
YCR021C	231	235	200	228	475	273.8	351.5	222	0.631578947368421	-0.662965012722429	0.169271825524255	0.473585314944067
YCR023C	4219	3806	4071	4301	5098	4299	4699.5	4032	0.857963613150335	-0.221011631592294	0.314720606642851	0.645132728680554
YCR024C	1563	1203	1525	1328	2084	1540.6	1706	1430.33333333333	0.838413442751075	-0.254266246291061	0.385047921027361	0.708982684517232
YCR024C-A	27349	26443	25381	31996	31375	28508.8	31685.5	26391	0.832904640924082	-0.263776763691549	0.213224147279656	0.528124437902662
YCR024C-B	86890	75205	100498	72432	89329	84870.8	80880.5	87531	1.08222624736494	0.114002136715792	0.601721255912792	0.840727433243301
YCR026C	2508	2736	2546	4039	3795	3124.8	3917	2596.66666666667	0.662922304484725	-0.593088300722871	0.00793779611090839	0.0663046167938558
YCR027C	1721	1490	1625	1560	1643	1607.8	1601.5	1612	1.00655635341867	0.00942794575328364	0.978411289180089	0.991582210380591
YCR028C	4295	4069	4395	3958	3858	4115	3908	4253	1.08828045035824	0.122050387657378	0.593545189278728	0.837077603439344
YCR028C-A	10112	8280	10407	10089	9104	9598.4	9596.5	9599.66666666667	1.00032998141684	0.000475984025031746	1	1
YCR030C	11283	8203	9456	5824	5858	8124.8	5841	9647.33333333333	1.65165782114935	0.723914830302226	0.00122608951685318	0.0165679275738878
YCR031C	100535	98395	117751	103185	100510	104075.2	101847.5	105560.333333333	1.03645483034275	0.0516572438371113	0.816874010499598	0.939815993871779
YCR032W	2430	2137	2739	2631	3966	2780.6	3298.5	2435.33333333333	0.738315395887019	-0.437690851935262	0.117062555290752	0.389918345077275
YCR033W	1910	1516	1800	2770	2481	2095.4	2625.5	1742	0.663492668063226	-0.591847571729374	0.00993247794983633	0.0787668600207951
YCR034W	27312	33427	27069	29990	32557	30071	31273.5	29269.3333333333	0.93591485869293	-0.0955508028227494	0.648504310599628	0.863828007478411
YCR035C	4948	5370	5264	6220	5075	5375.4	5647.5	5194	0.919698981850376	-0.120766351602039	0.577267256332073	0.827459363565227
YCR036W	2693	2029	2532	2959	3649	2772.4	3304	2418	0.731840193704601	-0.450399442170322	0.0454723545785429	0.225010604608705
YCR037C	5501	6062	4928	4729	4461	5136.2	4595	5497	1.19630032644178	0.258579617861365	0.250453758447668	0.57399077464939
YCR038C	558	540	533	435	607	534.6	521	543.666666666667	1.04350607805502	0.0614390037122198	0.841057346845604	0.944885550322474
YCR042C	1664	1614	1719	2370	2178	1909	2274	1665.66666666667	0.73248314277338	-0.449132536877516	0.0523718966134473	0.246928299529059
YCR043C	10238	10602	11001	13267	16322	12286	14794.5	10613.6666666667	0.71740624331114	-0.479137794316168	0.0250683941713352	0.15062537082823
YCR044C	6472	5778	6520	5980	7405	6431	6692.5	6256.66666666667	0.934877350267713	-0.0971509895310596	0.650823714620232	0.865128427804055
YCR045C	1119	1248	1038	1631	2101	1427.4	1866	1135	0.608252947481243	-0.717256688673481	0.00256848693340868	0.0295454721440328
YCR046C	8994	8479	8871	6119	7992	8091	7055.5	8781.33333333333	1.24460822526162	0.315691685730446	0.15485476563319	0.451107156886129
YCR047C	10098	13831	10552	15485	11312	12255.6	13398.5	11493.6666666667	0.857832344416664	-0.221232381327279	0.379551357919175	0.70340767962195
YCR048W	7797	8265	6739	11007	9045	8570.6	10026	7600.33333333333	0.758062371168296	-0.399611540853342	0.0635493103068993	0.280575287013782
YCR050C	6150	5890	5879	7953	6934	6561.2	7443.5	5973	0.802445086316921	-0.317525427149554	0.143108833551592	0.436509140598067
YCR051W	11156	13782	10848	13499	11934	12243.8	12716.5	11928.6666666667	0.938046370201444	-0.0922688540164713	0.66256534827419	0.871683801975901
YCR052W	3285	3942	3408	4088	4032	3751	4060	3545	0.873152709359606	-0.19569409994566	0.375940737064404	0.700474675877317
YCR053W	21415	24924	23148	20566	20805	22171.6	20685.5	23162.3333333333	1.11973765842418	0.163160765118944	0.456193301567034	0.753648495065288
YCR054C	2501	2764	2755	2631	2289	2588	2460	2673.33333333333	1.08672086720867	0.119981420394524	0.609791231892281	0.845072233715516
YCR057C	5556	8090	6738	9210	5812	7081.2	7511	6794.66666666667	0.904628766697732	-0.144602221278982	0.642756806533249	0.859594576985497
YCR059C	9409	10296	9102	9470	11813	10018	10641.5	9602.33333333333	0.902347726667606	-0.148244600579032	0.487960229606491	0.773927619980528
YCR060W	1694	1921	1793	6395	6623	3685.2	6509	1802.66666666667	0.27694986429047	-1.85230326332787	8.15124408702582e-17	1.12506576124973e-14
YCR061W	1715	1540	1007	1211	2136	1521.8	1673.5	1420.66666666667	0.848919430335624	-0.236300458624982	0.55946109935708	0.817582390899843
YCR063W	896	989	855	874	1030	928.8	952	913.333333333333	0.959383753501401	-0.0598200861812106	0.807406752706106	0.935359101806015
YCR065W	4057	3884	4175	3466	3072	3730.8	3269	4038.66666666667	1.23544407056184	0.30502970030695	0.181167681997786	0.489869254293199
YCR066W	723	729	692	619	548	662.2	583.5	714.666666666667	1.22479291630963	0.292537844029268	0.290114519663312	0.617171480601348
YCR067C	3800	4164	3923	5484	6129	4700	5806.5	3962.33333333333	0.682396165217142	-0.551318555554954	0.0118851622707771	0.090181002203789
YCR068W	2052	1696	1696	1148	1870	1692.4	1509	1814.66666666667	1.20256240335763	0.266111760256155	0.324259826119833	0.655269622395182
YCR069W	7365	7056	6779	6347	6391	6787.6	6369	7066.66666666667	1.10954100591406	0.149962986990234	0.50271286481981	0.78383615680175
YCR071C	2707	2839	2438	1904	1923	2362.2	1913.5	2661.33333333333	1.39081961501611	0.475935318947609	0.0429453901886497	0.216859256902092
YCR072C	4056	6385	4972	5834	3356	4920.6	4595	5137.66666666667	1.11809938338774	0.161048429279687	0.681193707593142	0.881643206724144
YCR073C	326	505	493	647	753	544.8	700	441.333333333333	0.63047619047619	-0.665486205746267	0.0162833578716876	0.111841973438593
YCR073W-A	5778	5331	5146	3049	4856	4832	3952.5	5418.33333333333	1.37086232342399	0.455083687610829	0.0439940343152849	0.220426462338554
YCR075C	1805	1615	1746	1485	1571	1644.4	1528	1722	1.12696335078534	0.172440599361095	0.478137716523524	0.768126827001491
YCR075W-A	3518	3420	3481	3218	3229	3373.2	3223.5	3473	1.07740034124399	0.107554427233152	0.642404512696375	0.859594576985497
YCR076C	2060	1878	2016	906	1153	1602.6	1029.5	1984.66666666667	1.92779666504776	0.946952890884626	0.000123812045543593	0.00254024053254676
YCR077C	11952	11525	12623	11525	11742	11873.4	11633.5	12033.3333333333	1.03436913511268	0.0487511318421823	0.830286781248149	0.941734246732097
YCR079W	1760	1549	1856	1360	2429	1790.8	1894.5	1721.66666666667	0.90877100378288	-0.138011291477443	0.669448927254617	0.876421732451449
YCR081W	1412	1447	1480	832	1415	1317.2	1123.5	1446.33333333333	1.28734609108441	0.364399960915679	0.14211250951421	0.435458278228499
YCR082W	5197	5383	5166	6103	6102	5590.2	6102.5	5248.66666666667	0.860084664754882	-0.217449412502915	0.317746877179068	0.648584030636288
YCR083W	4335	5122	4335	3953	4322	4413.4	4137.5	4597.33333333333	1.11113796576032	0.152037961785999	0.503422555630597	0.78383615680175
YCR084C	45260	47834	47467	46653	60501	49543	53577	46853.6666666667	0.874510828651598	-0.193451846423411	0.359141340848518	0.68665644884527
YCR086W	1422	1388	1353	1333	1337	1366.6	1335	1387.66666666667	1.0394506866417	0.0558213158441458	0.828290473634082	0.941490171697407
YCR087C-A	3646	5483	3944	7023	4871	4993.4	5947	4357.66666666667	0.732750406367356	-0.448606231885194	0.147185799954944	0.439966676735683
YCR088W	10601	8778	8938	7647	5979	8388.6	6813	9439	1.38543960076325	0.470343816861391	0.0343092178216016	0.186751676724718
YCR089W	502	590	559	511	742	580.8	626.5	550.333333333333	0.878425113061985	-0.187008795129759	0.492867494919125	0.777668173120895
YCR090C	4829	4741	4883	5736	5587	5155.2	5661.5	4817.66666666667	0.85095233889723	-0.232849764811824	0.286204201769789	0.613773088852706
YCR091W	161	117	225	129	82	142.8	105.5	167.666666666667	1.58925750394945	0.668352900377186	0.15265838637594	0.448535563011313
YCR092C	548	526	460	1039	906	695.8	972.5	511.333333333333	0.525792630676949	-0.927434173091777	0.000437696305321439	0.00744083719046446
YCR093W	14384	14875	14488	16356	21297	16280	18826.5	14582.3333333333	0.774564222416983	-0.368543230925783	0.0837447196468455	0.325597064747164
YCR094W	4984	5200	4363	5489	5494	5106	5491.5	4849	0.883001001547847	-0.179513020629372	0.410343660397939	0.725453552707183
YCR095C	3693	3862	3686	3155	4241	3727.4	3698	3747	1.01325040562466	0.0189907529249178	0.941382273719032	0.979923332869317
YCR095W-A	1939	1960	1999	2162	2524	2116.8	2343	1966	0.839095177123346	-0.253093632522555	0.269903828459663	0.59582349336659
YCR097W	5429	4836	4659	5939	6157	5404	6048	4974.66666666667	0.822530864197531	-0.281858280125449	0.196287312996391	0.510089749438123
YCR098C	529	366	440	252	454	408.2	353	445	1.26062322946176	0.33413715258258	0.344806663936091	0.673745411567402
YCR099C	612	599	642	259	977	617.8	618	617.666666666667	0.999460625674218	-0.000778362598264995	0.977099374917187	0.990937794100305
YCR100C	352	407	269	95	961	416.8	528	342.666666666667	0.648989898989899	-0.623732070885731	0.556062497791325	0.81669478076927
YCR101C	556	638	433	27	796	490	411.5	542.333333333333	1.31794248683678	0.398287414529746	0.689918843242579	0.885074450964472
YCR102C	238	210	204	287	345	256.8	316	217.333333333333	0.687763713080169	-0.540015094667181	0.108663754078685	0.37450878858153
YCR104W	188	165	1555	1956	1590	1090.8	1773	636	0.358714043993232	-1.47909386561433	0.0625258034685244	0.277323705208138
YCR105W	211	154	181	378	990	382.8	684	182	0.266081871345029	-1.9100578746872	0.0263226316068535	0.155424477848263
YCR106W	33	50	30	726	6228	1413.4	3477	37.6666666666667	0.0108330936631195	-6.5284108900336	0.0114902197760556	0.0886934807480616
YCR107W	189	184	195	937	3597	1020.4	2267	189.333333333333	0.083517129833848	-3.58178405695726	0.0160146365055338	0.110520056931642
YCR108C	196	170	172	165	214	183.4	189.5	179.333333333333	0.946350043975374	-0.0795541763356237	0.827885370335031	0.941490171697407
YDL001W	1643	1608	1619	1700	1397	1593.4	1548.5	1623.33333333333	1.04832633731568	0.0680878885738851	0.785351433358664	0.925530038459072
YDL002C	2611	2629	2772	3277	2333	2724.4	2805	2670.66666666667	0.952109328579917	-0.0708008504046037	0.749001001188173	0.910035815037729
YDL003W	4439	3961	4090	3295	2449	3646.8	2872	4163.33333333333	1.44962859795729	0.535683321951112	0.0194340986097315	0.126845265847284
YDL004W	12544	8856	10618	6257	9324	9519.8	7790.5	10672.6666666667	1.36995913826669	0.454132862602472	0.101197791990117	0.361917674638696
YDL005C	2083	1789	1886	1636	1911	1861	1773.5	1919.33333333333	1.08222911380509	0.11400595790709	0.637420903663866	0.858125093464992
YDL006W	3000	2842	3168	2643	2987	2928	2815	3003.33333333333	1.06690349319124	0.093429683012153	0.690226203866045	0.885230376949439
YDL007C-A	204	177	182	176	224	192.6	200	187.666666666667	0.938333333333333	-0.0918275784156514	0.799650051490109	0.932020134498287
YDL007W	7067	6390	6858	6731	6174	6644	6452.5	6771.66666666667	1.04946403202893	0.0696527224159621	0.759524473275517	0.915250318878079
YDL008W	2454	2261	2373	1995	2032	2223	2013.5	2362.66666666667	1.17341279695389	0.230710630888108	0.328110669734749	0.656162288343542
YDL010W	3031	2315	2646	2587	2674	2650.6	2630.5	2664	1.01273522144079	0.0182570323364728	0.945587439264713	0.981208710728555
YDL012C	1728	1698	1542	1839	1478	1657	1658.5	1656	0.998492613807658	-0.00217633928869692	0.985235669183584	0.994747291395083
YDL013W	1603	1657	1715	1510	1323	1561.6	1416.5	1658.33333333333	1.17072596776091	0.227403423219119	0.350890966254701	0.678738142647562
YDL014W	86758	92725	79157	118069	74497	90241.2	96283	86213.3333333333	0.895415943970725	-0.159370087476032	0.5489632013893	0.811821346544329
YDL015C	22684	21629	23507	25951	28036	24361.4	26993.5	22606.6666666667	0.837485567513167	-0.255863766347909	0.227774104449854	0.546076033655099
YDL017W	1078	961	1045	1140	1035	1051.8	1087.5	1028	0.945287356321839	-0.0811751364295748	0.738718885581907	0.906467304928387
YDL018C	2333	2100	2337	2265	2361	2279.2	2313	2256.66666666667	0.975644905605995	-0.0355719328949876	0.870208285329117	0.955749850220786
YDL019C	4973	3882	4643	4369	3624	4298.2	3996.5	4499.33333333333	1.12581842445473	0.170974163774903	0.451724352599388	0.750795216431809
YDL020C	2700	2461	2418	2230	7644	3490.6	4937	2526.33333333333	0.511714266423604	-0.966589639120664	0.234934869348169	0.554300951408765
YDL021W	231	176	252	212	224	219	218	219.666666666667	1.00764525993884	0.0109878295099692	0.994540060505996	1
YDL022W	59539	36036	67535	3373	10199	35336.4	6786	54370	8.01208370173887	3.00217749297449	2.97021599955394e-07	1.36653509122335e-05
YDL024C	44	32	19	52	68	43	60	31.6666666666667	0.527777777777778	-0.921997487998727	0.174186132221046	0.480485117322043
YDL025C	1840	1222	1632	1419	1546	1531.8	1482.5	1564.66666666667	1.05542439572794	0.077823236368648	0.755350705663283	0.91332474805965
YDL027C	1649	1387	1837	1379	2272	1704.8	1825.5	1624.33333333333	0.889801880763261	-0.168443946963725	0.584058838441639	0.830909327036353
YDL028C	1554	1552	1744	1430	1729	1601.8	1579.5	1616.66666666667	1.02353065316028	0.0335543094938231	0.898080731222885	0.9644635047979
YDL029W	8614	7786	8959	5357	6129	7369	5743	8453	1.47187880898485	0.55765888819222	0.0125562400610507	0.093920675656659
YDL030W	1418	1542	1419	1979	1446	1560.8	1712.5	1459.66666666667	0.852360097323601	-0.230465039003757	0.328156732407289	0.656162288343542
YDL031W	6565	8143	7023	10627	6315	7734.6	8471	7243.66666666667	0.855113524574037	-0.225812130482132	0.471017685531444	0.762230920400302
YDL033C	1203	1662	1168	1249	1485	1353.4	1367	1344.33333333333	0.983418678371129	-0.0241223379213401	0.91347900411169	0.970585558041425
YDL035C	2317	1569	2363	3544	3479	2654.4	3511.5	2083	0.593193791826855	-0.753424595792522	0.000833130080230643	0.0124155657457507
YDL036C	2611	2207	2382	2943	2360	2500.6	2651.5	2400	0.905148029417311	-0.143774342644865	0.523944351143085	0.795522630585768
YDL037C	345	191	358	257	132	256.6	194.5	298	1.53213367609255	0.61554217547597	0.210124102269662	0.524941142581566
YDL039C	658	55	1184	503	64	492.8	283.5	632.333333333333	2.23045267489712	1.15733653774809	0.460329448898084	0.755400616574597
YDL040C	16297	12809	15700	13612	13339	14351.4	13475.5	14935.3333333333	1.10833240572397	0.148390632441852	0.500558716760644	0.783830059714061
YDL042C	1691	1861	1167	1513	2013	1649	1763	1573	0.892229154849688	-0.164513803904495	0.557637960439249	0.817352024441549
YDL043C	1480	1569	1252	1611	1818	1546	1714.5	1433.66666666667	0.836201030426752	-0.258078273712141	0.274232815692192	0.599114774312193
YDL044C	1635	1711	1193	1386	1616	1508.2	1501	1513	1.00799467021985	0.0114880105960488	0.971901991285411	0.988961882303235
YDL045C	2241	1962	2266	1766	1867	2020.4	1816.5	2156.33333333333	1.18708138361318	0.247418846277465	0.297939530315882	0.627037185387847
YDL045W-A	2971	2938	2960	5477	5443	3957.8	5460	2956.33333333333	0.541452991452992	-0.885092005329957	5.94332922512828e-05	0.00132513382761802
YDL046W	25038	21016	23429	14720	14111	19662.8	14415.5	23161	1.60667337241164	0.684076667098083	0.00191914853520814	0.0233724875180706
YDL047W	5483	6007	5273	5073	5077	5382.6	5075	5587.66666666667	1.10101806239737	0.138838136765468	0.538428654534538	0.804712600656264
YDL048C	1436	1006	1601	500	367	982	433.5	1347.66666666667	3.10880430603614	1.6363598043287	8.98841046570522e-06	0.000274241134051017
YDL049C	698	667	704	517	641	645.4	579	689.666666666667	1.19113413932067	0.252335891149617	0.364522115307708	0.69283104997993
YDL051W	10155	11570	10325	13673	11646	11473.8	12659.5	10683.3333333333	0.843898521531919	-0.244858569041069	0.252577740631134	0.577363234400112
YDL052C	8317	7941	7387	9238	8749	8326.4	8993.5	7881.66666666667	0.876373677285447	-0.19038194262228	0.376035396123893	0.700474675877317
YDL053C	2161	2467	2074	2527	1852	2216.2	2189.5	2234	1.02032427494862	0.0290277360306637	0.909750623874139	0.969155123588372
YDL054C	1823	1870	1736	2283	2528	2048	2405.5	1809.66666666667	0.752303748354465	-0.410612816274094	0.0744239626406498	0.308218887369463
YDL055C	116398	111292	117861	65262	70907	96344	68084.5	115183.666666667	1.69177517153929	0.758537854239658	0.00053962094446999	0.00886170712490802
YDL056W	1362	1384	1003	1167	1199	1223	1183	1249.66666666667	1.05635390250775	0.0790932512271458	0.758141652622047	0.914717944742678
YDL057W	325	304	289	431	339	337.6	385	306	0.794805194805195	-0.331326792889612	0.286803873111542	0.614413175324321
YDL058W	6400	5670	6048	7719	6828	6533	7273.5	6039.33333333333	0.830320111821452	-0.268260451556886	0.21593425544996	0.532837061870499
YDL059C	410	391	467	490	554	462.4	522	422.666666666667	0.80970625798212	-0.304529467151633	0.289274938354774	0.617171480601348
YDL060W	6926	11190	7678	12366	9765	9585	11065.5	8598	0.777009624508608	-0.363995626055093	0.208812461825288	0.523793094418519
YDL061C	69143	57916	62511	59439	70714	63944.6	65076.5	63190	0.97101104085192	-0.0424403950289352	0.83491119603912	0.942545364231712
YDL063C	13846	18038	17315	19586	14595	16676	17090.5	16399.6666666667	0.959577933159748	-0.0595281136701987	0.775596959210575	0.920492149241567
YDL064W	4338	4104	4150	4484	4388	4292.8	4436	4197.33333333333	0.94619777577397	-0.0797863253753799	0.712841976792104	0.895858297635379
YDL065C	2359	2677	2433	3080	2942	2698.2	3011	2489.66666666667	0.826857079597033	-0.274290110563805	0.223860611137954	0.541167624172943
YDL066W	12635	12508	12402	12216	14326	12817.4	13271	12515	0.943033682465526	-0.0846187941268012	0.688257284793705	0.884600262188676
YDL067C	18943	16761	17885	14669	18619	17375.4	16644	17863	1.07323960586398	0.101972200606737	0.644478508344536	0.860640846089213
YDL069C	1779	1753	1802	2056	2581	1994.2	2318.5	1778	0.766875134785422	-0.382936402544756	0.096908826781202	0.353098974764694
YDL070W	7410	6097	6908	7935	5821	6834.2	6878	6805	0.989386449549288	-0.0153939541354339	0.936329475811336	0.97782458745306
YDL072C	9524	7141	8788	6582	7639	7934.8	7110.5	8484.33333333333	1.19321191664909	0.254850291103474	0.251022199463596	0.574941007621679
YDL073W	6976	7113	7699	4809	5887	6496.8	5348	7262.66666666667	1.3580154574919	0.441499901025935	0.048330964173938	0.233673560730875
YDL074C	13563	10602	12783	12535	11870	12270.6	12202.5	12316	1.00930137266954	0.013357020763771	0.959013441393347	0.987241691239503
YDL075W	65690	63774	74159	81556	70221	71080	75888.5	67874.3333333333	0.894395505687071	-0.161015156191126	0.444071288432271	0.748874541468297
YDL076C	2219	1667	2133	1850	1943	1962.4	1896.5	2006.33333333333	1.05791370067668	0.0812219443859348	0.738171070968372	0.906467304928387
YDL077C	1316	1123	1190	1338	1690	1331.4	1514	1209.66666666667	0.798987230295024	-0.323755649227554	0.177440536982551	0.485199430607475
YDL078C	10701	10468	10633	8961	9217	9996	9089	10600.6666666667	1.16631826016797	0.22196151899684	0.315146394320523	0.645588656970466
YDL079C	979	677	1197	808	1035	939.2	921.5	951	1.03201302224634	0.0454611752298503	0.902939230787961	0.966994036740774
YDL080C	1688	1641	1877	2016	2183	1881	2099.5	1735.33333333333	0.826546003016591	-0.274832977152061	0.235634175864542	0.554821818637997
YDL081C	170280	99366	109640	161819	110941	130409.2	136380	126428.666666667	0.927032311678154	-0.109308470076007	0.760187269545022	0.915579408582563
YDL082W	38515	29972	32707	34459	33248	33780.2	33853.5	33731.3333333333	0.996391313552021	-0.00521565053668219	0.972769759603158	0.989497507706529
YDL083C	51119	46809	51835	51940	63766	53093.8	57853	49921	0.862893886228891	-0.212744938987211	0.313399080115181	0.643789676622148
YDL084W	73906	64483	78590	54060	39809	62169.6	46934.5	72326.3333333333	1.54100572784057	0.623872224287371	0.00431250817116906	0.0433268801876378
YDL085C-A	3341	3094	3151	3004	2891	3096.2	2947.5	3195.33333333333	1.08408255583828	0.116474626030682	0.616292196402375	0.847504493057419
YDL085W	204	169	136	58	215	156.4	136.5	169.666666666667	1.24297924297924	0.313802204434687	0.623961011566936	0.851172487698698
YDL086W	9068	8234	8388	7337	8583	8322	7960	8563.33333333333	1.07579564489112	0.105404053636012	0.637561631456567	0.858125093464992
YDL087C	794	903	642	852	952	828.6	902	779.666666666667	0.864375461936438	-0.21026997762411	0.411157546306929	0.72601327006164
YDL088C	3967	3741	4024	3682	3756	3834	3719	3910.66666666667	1.05153715156404	0.0724998224238117	0.75514012339846	0.91332474805965
YDL089W	1457	1559	1329	1206	1515	1413.2	1360.5	1448.33333333333	1.06455959818694	0.0902567197309278	0.718982328439844	0.898844200553327
YDL090C	1368	1241	1278	761	956	1120.8	858.5	1295.66666666667	1.50922151038633	0.593804567615907	0.0195986255382149	0.127512045168386
YDL091C	1958	1868	1724	1606	1406	1712.4	1506	1850	1.22841965471448	0.296803500731746	0.218536649560899	0.535463670380734
YDL092W	4604	4762	4687	5158	4722	4786.6	4940	4684.33333333333	0.948245614035088	-0.0766673013174538	0.722172332833631	0.901076810350301
YDL093W	1941	1731	1789	2860	2569	2178	2714.5	1820.33333333333	0.670596181003254	-0.576483827776176	0.0117781830290826	0.0898795392650993
YDL095W	69080	66346	70481	97478	74094	75495.8	85786	68635.6666666667	0.800080044140847	-0.321783753002004	0.127402530359285	0.4093971554838
YDL097C	10478	9370	10090	7824	7538	9060	7681	9979.33333333333	1.29922319142473	0.377649290294922	0.0881735429999572	0.336521262809447
YDL098C	956	858	927	988	908	927.4	948	913.666666666667	0.963783403656821	-0.0532191367936402	0.82758806622307	0.941458252925004
YDL099W	3136	2919	3331	3555	3623	3312.8	3589	3128.66666666667	0.871737717098542	-0.198033963508971	0.373319434098444	0.700308012865677
YDL100C	14628	13684	15700	12912	13230	14030.8	13071	14670.6666666667	1.1223828832275	0.166564912581589	0.449200935267096	0.750081439684368
YDL101C	2386	1950	2085	1541	1408	1874	1474.5	2140.33333333333	1.4515655024302	0.537609675580842	0.0250544195860264	0.15062537082823
YDL102W	1795	2058	1829	1555	1193	1686	1374	1894	1.37845705967977	0.463054326650285	0.0556519819389996	0.256914245620792
YDL103C	3400	2850	3229	2631	2500	2922	2565.5	3159.66666666667	1.23159877866563	0.300532341824763	0.193738085842743	0.506444082797618
YDL104C	986	956	883	729	1050	920.8	889.5	941.666666666667	1.05864718006371	0.0822218562015962	0.758966730702387	0.915085303219995
YDL105W	963	876	813	842	641	827	741.5	884	1.19217801753203	0.253599676936801	0.339914544945725	0.668867826561563
YDL106C	1842	1733	1882	1258	1708	1684.6	1483	1819	1.22656776803776	0.294626945196856	0.222684128316333	0.540412459621981
YDL107W	977	852	1037	709	794	873.8	751.5	955.333333333333	1.27123530716345	0.346231099624625	0.187982091295622	0.500299683580655
YDL108W	1811	1642	2048	1624	1794	1783.8	1709	1833.66666666667	1.07294714257851	0.101579005248032	0.676672364545799	0.878546817259191
YDL109C	379	454	391	224	471	383.8	347.5	408	1.17410071942446	0.231556174360626	0.542512263938765	0.808447373095069
YDL110C	5056	3529	5029	2047	3298	3791.8	2672.5	4538	1.69803554724041	0.763866661064484	0.0151719100313759	0.106221693782471
YDL111C	5171	5345	5285	4719	4744	5052.8	4731.5	5267	1.11317763922646	0.154683834172834	0.493528987790294	0.778288232377675
YDL112W	8836	12348	10243	10489	8706	10124.4	9597.5	10475.6666666667	1.09149952244508	0.126311499118201	0.569500013699339	0.82308441271879
YDL113C	1116	797	953	622	1093	916.2	857.5	955.333333333333	1.11409135082604	0.155867532480815	0.655400110569851	0.868423872222498
YDL114W	57	29	65	64	77	58.4	70.5	50.3333333333333	0.713947990543735	-0.486109113794871	0.409947227211879	0.725048728627463
YDL115C	1757	1297	1560	1542	2042	1639.6	1792	1538	0.858258928571429	-0.220515134095778	0.346984595566509	0.675200701316675
YDL116W	7819	6733	8082	6700	5743	7015.4	6221.5	7544.66666666667	1.21267647137614	0.278194706766776	0.211631669258771	0.525760070858458
YDL117W	4043	4216	4036	2880	4965	4028	3922.5	4098.33333333333	1.04482685362226	0.0632638819068286	0.832152545708244	0.941734246732097
YDL118W	2562	2508	2539	2132	2485	2445.2	2308.5	2536.33333333333	1.09869323514548	0.135788629314391	0.564282991767265	0.819076350202839
YDL119C	951	639	837	602	685	742.8	643.5	809	1.25718725718726	0.330199554209276	0.222122195682208	0.539439618085363
YDL120W	3907	4417	4001	3528	4183	4007.2	3855.5	4108.33333333333	1.06557731379415	0.0916352727835596	0.6907920886058	0.885368502685788
YDL121C	7200	8106	7231	10376	9014	8385.4	9695	7512.33333333333	0.774866769812618	-0.367979819408841	0.0877190165805863	0.335426872768904
YDL122W	10701	15048	10536	23974	16322	15316.2	20148	12095	0.600307722850903	-0.736225866790899	0.020722672398519	0.132301026315214
YDL123W	2800	3021	2465	2656	2706	2729.6	2681	2762	1.03021260723611	0.0429421002754898	0.860011374421188	0.952701306615637
YDL124W	1805	918	1549	778	1877	1385.4	1327.5	1424	1.07269303201507	0.101237285274882	0.877599164062062	0.958131859699172
YDL125C	8879	8047	9102	11007	13774	10161.8	12390.5	8676	0.700213873532142	-0.514132448319839	0.016552576264691	0.113154816752846
YDL126C	73346	69116	79157	51669	89329	72523.4	70499	73873	1.04785883487709	0.0674443734208453	0.826648528412099	0.941284918327429
YDL127W	1941	1772	2118	1341	1402	1714.8	1371.5	1943.66666666667	1.41718313282294	0.503026199853718	0.0374586662085868	0.197407170919253
YDL128W	10088	11042	9960	9862	11061	10402.6	10461.5	10363.3333333333	0.990616387070051	-0.0136016082284283	0.942318449997303	0.979989364766463
YDL129W	969	1298	1001	1315	1001	1116.8	1158	1089.33333333333	0.940702360391479	-0.0881897705647095	0.715456617775534	0.896490780042096
YDL130W	21095	17809	18243	11713	13523	16476.6	12618	19049	1.50966872721509	0.594232007804181	0.00700310870073624	0.0616039774479029
YDL130W-A	3774	2859	3465	2360	3039	3099.4	2699.5	3366	1.24689757362475	0.318342959880692	0.167129174347956	0.471074296098965
YDL131W	2645	3004	2820	6646	4287	3880.4	5466.5	2823	0.516418183481204	-0.953388294946543	0.0034197084553932	0.0364412682277838
YDL132W	8694	6349	7372	7489	7347	7450.2	7418	7471.66666666667	1.00723465444414	0.0103998257138847	0.970457093690984	0.988484213963639
YDL133C-A	46992	54991	51631	62171	42624	51681.8	52397.5	51204.6666666667	0.97723491896878	-0.0332226793756971	0.871996025154	0.955749850220786
YDL133W	2716	1816	2599	1972	2315	2283.6	2143.5	2377	1.10893398647073	0.149173486125462	0.551633123911742	0.813280065950247
YDL134C	7501	6295	7945	6712	6682	7027	6697	7247	1.08212632522025	0.113868926272586	0.6118900837292	0.845564174067284
YDL135C	8007	6010	8132	5697	6051	6779.4	5874	7383	1.25689479060266	0.329863892854465	0.139037322032889	0.430785331814354
YDL136W	11677	8911	11286	14160	10251	11257	12205.5	10624.6666666667	0.870481886581186	-0.200113817012571	0.387687272930502	0.710488773852213
YDL137W	14776	11358	14308	10814	11427	12536.6	11120.5	13480.6666666667	1.21223566086657	0.277670188674195	0.206840118240697	0.521617046356703
YDL138W	631	701	598	1295	1316	908.2	1305.5	643.333333333333	0.492786927103281	-1.02096411087856	5.16184191601102e-05	0.0011827350824947
YDL139C	509	562	445	692	732	588	712	505.333333333333	0.709737827715356	-0.494641893516462	0.0698319887470082	0.297440146044384
YDL140C	23778	22426	23351	19586	34016	24631.4	26801	23185	0.865079661206671	-0.209095104870818	0.498817411942136	0.7825830952716
YDL141W	3325	3278	3249	2359	2996	3041.4	2677.5	3284	1.2265172735761	0.294567552140187	0.201628933175602	0.516273377040179
YDL142C	1328	1036	1220	1044	1474	1220.4	1259	1194.66666666667	0.948901244373842	-0.0756701463825685	0.750841406631024	0.910511567764581
YDL143W	16530	18500	16625	17599	17519	17354.6	17559	17218.3333333333	0.980598743284545	-0.0282651821912738	0.88794426354723	0.96209279596242
YDL144C	5565	4625	5101	3806	5529	4925.2	4667.5	5097	1.09201928227102	0.126998330791812	0.575425657953968	0.826292429814009
YDL145C	28708	23902	24489	13947	13107	20830.6	13527	25699.6666666667	1.899879253838	0.92590773149064	3.07373094056954e-05	0.000748673036238723
YDL146W	2019	1563	1922	1004	1329	1567.4	1166.5	1834.66666666667	1.57279611373053	0.653331661996743	0.00762955674176315	0.0649320069647907
YDL147W	16977	15234	15573	14054	12129	14793.4	13091.5	15928	1.21666730321201	0.282934718071965	0.197267609001726	0.511172975920234
YDL148C	14126	22464	13350	29672	22836	20489.6	26254	16646.6666666667	0.634062111170361	-0.657303924730162	0.0371328653608881	0.196046648904434
YDL149W	375	304	341	281	365	333.2	323	340	1.05263157894737	0.0740005814437768	0.831246706870721	0.941734246732097
YDL150W	3508	4802	3471	5702	4339	4364.4	5020.5	3927	0.782193008664476	-0.354403453741289	0.152853253835198	0.44888060409455
YDL153C	6505	9094	7061	13307	9141	9021.6	11224	7553.33333333333	0.67296269897838	-0.571401553633177	0.0507270625360711	0.24191207834419
YDL154W	501	601	358	380	1041	576.2	710.5	486.666666666667	0.684963640628665	-0.545900686196557	0.391556690778092	0.712797175798171
YDL155W	3443	3423	3646	3642	3021	3435	3331.5	3504	1.05177847816299	0.0728308813330367	0.755466499589838	0.91332474805965
YDL156W	705	760	613	687	507	654.4	597	692.666666666667	1.16024567280849	0.214430316918251	0.440582071191961	0.747917901631723
YDL157C	8541	8658	8068	8425	7412	8220.8	7918.5	8422.33333333333	1.06362737050367	0.0889928079022806	0.691967391771086	0.885699927157647
YDL159W	1284	1299	1375	1056	1021	1207	1038.5	1319.33333333333	1.27042208313272	0.345307895481708	0.16877554465114	0.472782650071591
YDL159W-A	2164	2266	2116	1818	1703	2013.4	1760.5	2182	1.23942061914229	0.309665874460476	0.192576675118918	0.506077341826548
YDL160C	2515	1969	2317	1132	1260	1838.6	1196	2267	1.89548494983278	0.922567001542681	0.000148881096236684	0.00298637963627702
YDL160C-A	2655	2718	2786	2392	2598	2629.8	2495	2719.66666666667	1.09004676018704	0.124390024215953	0.596048620469581	0.838036887857982
YDL161W	3044	2939	2991	3448	2988	3082	3218	2991.33333333333	0.929562875492024	-0.105375642768257	0.634488791574724	0.857067748382759
YDL164C	2978	3012	2638	3309	2173	2822	2741	2876	1.04925209777453	0.0693613476135225	0.772853277300681	0.919452168021481
YDL165W	3559	3759	3700	3694	3907	3723.8	3800.5	3672.66666666667	0.966364074902425	-0.0493612721816216	0.81828164221361	0.94006758285449
YDL166C	3163	3276	3242	6078	4695	4090.8	5386.5	3227	0.599090318388564	-0.739154575898872	0.000790017820368743	0.0118339361877974
YDL167C	5051	5383	5890	6904	5712	5788	6308	5441.33333333333	0.862608328049038	-0.213222450253566	0.326639800502006	0.656057250602073
YDL168W	6581	7443	7015	6811	8237	7217.4	7524	7013	0.932083997873472	-0.101468120850169	0.635609944108849	0.857364818235516
YDL169C	207	195	242	144	263	210.2	203.5	214.666666666667	1.05487305487305	0.0770693931272135	0.851704319279453	0.949851854340706
YDL170W	806	804	861	1217	1193	976.2	1205	823.666666666667	0.683540802213001	-0.548900636509696	0.0280178029196608	0.162581785310584
YDL171C	26579	15261	27604	23384	43651	27295.8	33517.5	23148	0.69062430073842	-0.534026996233269	0.256937450947787	0.580915133831638
YDL173W	3016	2810	2749	2324	2802	2740.2	2563	2858.33333333333	1.11522954870594	0.157340691934803	0.499758370302862	0.783211482196726
YDL174C	30528	14172	32149	5315	11970	18826.8	8642.5	25616.3333333333	2.96399575740044	1.56754338260268	0.0154402886729503	0.1077104132817
YDL175C	932	1067	1028	1040	1055	1024.4	1047.5	1009	0.963245823389021	-0.0540240694803568	0.822673629963871	0.940214384044448
YDL176W	1114	1056	1079	991	1119	1071.8	1055	1083	1.02654028436019	0.0377902440137798	0.890760646375636	0.962260534907822
YDL177C	974	911	1039	952	820	939.2	886	974.666666666667	1.10007524454477	0.137602206676263	0.600299374177403	0.840400674220588
YDL178W	5808	5414	5342	5276	6716	5711.2	5996	5521.33333333333	0.920836112964198	-0.118983681299137	0.582051383758816	0.829895589668241
YDL179W	1575	1676	1659	1466	2089	1693	1777.5	1636.66666666667	0.920768870135959	-0.119089036025878	0.608130770811504	0.844709951960074
YDL180W	2635	2021	2444	1878	3991	2593.8	2934.5	2366.66666666667	0.806497415800534	-0.310258184219064	0.484098673257751	0.771865643832593
YDL181W	14438	10487	12461	5506	9643	10507	7574.5	12462	1.6452571126807	0.718313058856523	0.0171895977961951	0.11573530595185
YDL182W	2869	4136	3094	14030	8335	6492.8	11182.5	3366.33333333333	0.301035844697817	-1.73199281425156	0.000307375315899381	0.00563978279757672
YDL183C	704	706	626	900	1019	791	959.5	678.666666666667	0.707312836546813	-0.499579650840841	0.053060262580882	0.249262838072426
YDL184C	66547	69116	70405	86016	60501	70517	73258.5	68689.3333333333	0.937629535594277	-0.092910079111567	0.656207291759045	0.868595147745866
YDL185W	108704	92725	117529	103888	70665	98702.2	87276.5	106319.333333333	1.21818969978555	0.284738811101183	0.217583274399627	0.534659960375823
YDL186W	686	568	710	927	722	722.6	824.5	654.666666666667	0.794016575702446	-0.33275896984393	0.204687146296837	0.519287259117183
YDL188C	5349	4702	5574	4380	5047	5010.4	4713.5	5208.33333333333	1.10498214348856	0.144023055853221	0.524289013394404	0.795629165090932
YDL189W	2858	2950	2613	2277	2004	2540.4	2140.5	2807	1.31137584676477	0.391081228315605	0.0940335624484186	0.347648317291762
YDL190C	5315	4680	5230	2527	2231	3996.6	2379	5075	2.13324926439681	1.09305255053477	2.57123883774159e-06	9.49393091871846e-05
YDL191W	17793	17078	19215	21591	23556	19846.6	22573.5	18028.6666666667	0.79866510140947	-0.324337420045637	0.1271867811877	0.408930543840875
YDL192W	36501	29198	35003	36252	36085	34607.8	36168.5	33567.3333333333	0.928081986627406	-0.107675836435237	0.607945836945962	0.844709951960074
YDL193W	3861	3642	3525	3656	3261	3589	3458.5	3676	1.06288853549227	0.0879903102046358	0.704416041307348	0.891788554588054
YDL194W	555	519	509	260	560	480.6	410	527.666666666667	1.2869918699187	0.364002939910579	0.29960074905655	0.629183124180602
YDL195W	18235	13794	15624	9494	12129	13855.2	10811.5	15884.3333333333	1.46920717137616	0.555037843166669	0.0118796222278941	0.090181002203789
YDL197C	794	741	604	659	623	684.2	641	713	1.11232449297972	0.153577719825147	0.579701526131549	0.828532975094819
YDL198C	9686	8683	9374	8873	10319	9387	9596	9247.66666666667	0.963700152841462	-0.053343760983703	0.798731285190514	0.931482559159498
YDL199C	525	440	464	475	640	508.8	557.5	476.333333333333	0.85440956651719	-0.227000294433007	0.418948991104289	0.73284468962932
YDL200C	1089	1012	984	1039	1112	1047.2	1075.5	1028.33333333333	0.956144428947776	-0.0646995361074369	0.789119320250474	0.927143230541548
YDL201W	4195	4956	4250	5715	4978	4818.8	5346.5	4467	0.835499859721313	-0.259288508826372	0.23637818532308	0.555445618288567
YDL202W	2569	2988	2373	1892	2066	2377.6	1979	2643.33333333333	1.33569142664645	0.417586752822673	0.0752714650080878	0.309696107092343
YDL203C	1813	1891	1747	1545	1612	1721.6	1578.5	1817	1.1510928096294	0.203004158921131	0.400690876019271	0.719617165439128
YDL204W	585	321	499	1284	2075	952.8	1679.5	468.333333333333	0.27885283318448	-1.84242416584737	8.23834485535032e-05	0.00177537862923665
YDL205C	5391	5821	5890	7238	6143	6096.6	6690.5	5700.66666666667	0.852053907281469	-0.23098338590646	0.287375306367074	0.614873420569168
YDL206W	1965	1695	1799	1185	1640	1656.8	1412.5	1819.66666666667	1.28825958702065	0.365423328835349	0.131124400649649	0.41696490842237
YDL207W	2541	2403	2654	2512	2539	2529.8	2525.5	2532.66666666667	1.00283772190325	0.00408816951266348	0.995022308032593	1
YDL208W	13377	16472	14792	24012	18968	17524.2	21490	14880.3333333333	0.692430587870327	-0.53025863824444	0.0127101601027452	0.0947053960354931
YDL209C	686	702	726	875	738	745.4	806.5	704.666666666667	0.87373424261211	-0.194733562494116	0.454366242317303	0.752085226592853
YDL210W	91	68	82	43	68	70.4	55.5	80.3333333333333	1.44744744744745	0.533510969158699	0.365974524073554	0.69387877974622
YDL211C	778	627	745	489	541	636	515	716.666666666667	1.3915857605178	0.476729821685086	0.0872730128141189	0.335047453830098
YDL212W	13560	12965	13125	16748	16300	14539.6	16524	13216.6666666667	0.799846687646252	-0.322204600098573	0.13108424266996	0.41696490842237
YDL213C	4080	5318	4276	5590	4336	4720	4963	4558	0.918396131372154	-0.122811530031823	0.572760564065867	0.824507819689553
YDL214C	140	303	150	374	520	297.4	447	197.666666666667	0.44220730797912	-1.17720522735847	0.00478370358030471	0.0468733001815541
YDL215C	1691	1346	1790	1482	1740	1609.8	1611	1609	0.998758535071384	-0.00179216798312251	0.986551553972226	0.995705684445784
YDL216C	1032	761	916	463	505	735.4	484	903	1.86570247933884	0.899718940206264	0.00104203611072429	0.0146718308365082
YDL217C	1134	1167	1186	1465	1263	1243	1364	1162.33333333333	0.852150537634409	-0.230819780968624	0.339673600964648	0.668867826561563
YDL218W	528	495	466	769	1141	679.8	955	496.333333333333	0.519720767888307	-0.944191385062167	0.00133022852685871	0.0174133410924371
YDL219W	3534	3495	3190	4662	4259	3828	4460.5	3406.33333333333	0.763666255651459	-0.388985818555776	0.0787369056685802	0.317190995247227
YDL220C	225	278	174	198	246	224.2	222	225.666666666667	1.01651651651652	0.0236336565037345	0.965921057726814	0.987615522127195
YDL222C	473	490	365	490	703	504.2	596.5	442.666666666667	0.742106733724504	-0.430301397069459	0.126909260947637	0.408296311785449
YDL223C	90	103	80	259	195	145.4	227	91	0.400881057268722	-1.31875384709222	0.00124779940619974	0.0167464330015971
YDL224C	5669	5458	5739	3598	4751	5043	4174.5	5622	1.34674811354653	0.429480044327579	0.0567957951109653	0.259862055452459
YDL225W	3307	3149	3049	2706	2721	2986.4	2713.5	3168.33333333333	1.16761869664026	0.223569217472361	0.333386203953585	0.662148574041467
YDL226C	6339	6613	6093	4031	5191	5653.4	4611	6348.33333333333	1.37678016337743	0.461298216317619	0.0400627655599907	0.206622644084756
YDL227C	51	119	127	114	0	82.2	57	99	1.73684210526316	0.796466605914868	0.441887202075792	0.74836205979069
YDL229W	208703	196532	208100	393851	196954	240828	295402.5	204445	0.69208960655377	-0.530969255635736	0.218682222725319	0.535463670380734
YDL230W	1422	1356	1520	2607	1450	1671	2028.5	1432.66666666667	0.706269000082163	-0.501710320499645	0.174656714883651	0.480990487496686
YDL231C	6088	6340	5342	6967	8336	6614.6	7651.5	5923.33333333333	0.774140146812172	-0.369333325923215	0.0884763952681006	0.337268859015392
YDL232W	4106	4022	4001	3251	3171	3710.2	3211	4043	1.25910931174089	0.332403538545925	0.145232381186668	0.439071650640445
YDL233W	700	753	638	721	934	749.2	827.5	697	0.842296072507553	-0.247600655826157	0.341794085244855	0.670291039297844
YDL234C	899	750	774	923	1131	895.4	1027	807.666666666667	0.786432976306394	-0.346604277588005	0.171039562398263	0.475319435868999
YDL235C	5923	6286	6356	7647	9720	7186.4	8683.5	6188.33333333333	0.712654267672405	-0.488725747929089	0.0238133872226345	0.146390462067457
YDL236W	6472	6369	7326	5144	6530	6368.2	5837	6722.33333333333	1.15167608931529	0.203735013614079	0.36215675376845	0.691006229599108
YDL237W	6721	5878	6314	5063	6185	6032.2	5624	6304.33333333333	1.12096965386439	0.164747223003337	0.462726194518765	0.757100607478276
YDL238C	316	268	304	138	270	259.2	204	296	1.45098039215686	0.537028023657454	0.126575133024208	0.408296311785449
YDL239C	667	496	563	801	954	696.2	877.5	575.333333333333	0.655650522317189	-0.609001066734124	0.0210551226240063	0.13368734485363
YDL240W	941	760	1050	838	1253	968.4	1045.5	917	0.877092300334768	-0.189199422994525	0.494738978368457	0.779348330870094
YDL241W	4959	4376	4605	4660	8517	5423.4	6588.5	4646.66666666667	0.705269282335382	-0.50375388969602	0.184728184210529	0.494856415835692
YDL243C	307	244	315	590	570	405.2	580	288.666666666667	0.497701149425287	-1.00664837600937	0.000683091226750371	0.0106162998430882
YDL244W	75	91	131	201	249	149.4	225	99	0.44	-1.18442457113743	0.00337842610470981	0.0360794204022028
YDL245C	211	184	190	181	236	200.4	208.5	195	0.935251798561151	-0.096573259695053	0.787167463086592	0.926186638730498
YDL246C	219	192	195	188	246	208	217	202	0.930875576036866	-0.103339749692685	0.770397867966455	0.918725149472519
YDL247W	225	199	200	197	253	214.8	225	208	0.924444444444444	-0.113341473075945	0.746947551997491	0.909484343400431
YDL248W	329	207	182	707	826	450.2	766.5	239.333333333333	0.312241791693847	-1.67926444855688	7.32828900433201e-09	4.33490728144007e-07
YDR001C	10848	3590	9246	2896	5781	6472.2	4338.5	7894.66666666667	1.81967653951058	0.863682023876081	0.232550371600008	0.550692199413907
YDR002W	21905	22379	23901	23384	21645	22642.8	22514.5	22728.3333333333	1.00949758303908	0.0136374565418877	0.957480960690542	0.986467850846292
YDR003W	1849	1583	1733	1541	1836	1708.4	1688.5	1721.66666666667	1.01964268088047	0.0280636690237891	0.915586294577902	0.970912035240315
YDR003W-A	7628	6569	7484	6348	10224	7650.6	8286	7227	0.872194062273715	-0.19727892601958	0.478623393748081	0.768368821256612
YDR004W	1725	1502	1708	1178	1426	1507.8	1302	1645	1.26344086021505	0.337358135456968	0.167480442342585	0.471074296098965
YDR005C	3247	2479	3137	2132	2032	2605.4	2082	2954.33333333333	1.41898815241755	0.504862543929961	0.0306986041954441	0.172441674923439
YDR006C	4128	4073	4926	4792	4528	4489.4	4660	4375.66666666667	0.93898426323319	-0.0908271154382185	0.675573460541424	0.877708912462278
YDR007W	4284	3764	4804	3049	3484	3877	3266.5	4284	1.31149548446349	0.391212840349111	0.0860007260596106	0.331921577208764
YDR009W	512	580	523	207	324	429.2	265.5	538.333333333333	2.02762084118016	1.01978789805598	0.000971780865345849	0.0139729674819252
YDR011W	66359	66316	67288	35242	73993	61839.6	54617.5	66654.3333333333	1.22038418699745	0.28733539157775	0.407801408059534	0.723831858614388
YDR012W	40869	48203	42715	17350	51333	40094	34341.5	43929	1.27918116564506	0.355220602193468	0.467232799047863	0.760094658826323
YDR013W	3213	2829	3097	3132	3585	3171.2	3358.5	3046.33333333333	0.907051759217905	-0.140743217081282	0.526565400633029	0.796997291767538
YDR014W	2123	1965	2096	1577	1671	1886.4	1624	2061.33333333333	1.26929392446634	0.344026186018515	0.150105710027522	0.443508053531878
YDR014W-A	335	306	366	267	296	314	281.5	335.666666666667	1.19242155121374	0.253894355205399	0.446001672331714	0.748874541468297
YDR016C	4859	4554	4857	4596	4079	4589	4337.5	4756.66666666667	1.09663784822286	0.133087171288984	0.558115534359199	0.817582390899843
YDR017C	1929	1954	1992	2006	1643	1904.8	1824.5	1958.33333333333	1.07335343016352	0.102125200034087	0.673028306101935	0.877503135808375
YDR018C	331	270	342	261	253	291.4	257	314.333333333333	1.2230869001297	0.290526910760062	0.392870497438137	0.713716788984293
YDR019C	5579	4905	5306	2862	4772	4684.8	3817	5263.33333333333	1.37891887171426	0.463537578810885	0.0508052487246525	0.24191207834419
YDR020C	2074	2369	2103	2184	1992	2144.4	2088	2182	1.04501915708812	0.0635293897537228	0.794007531833585	0.929869606554456
YDR021W	2544	3766	2897	4157	2166	3106	3161.5	3069	0.970741736517476	-0.042840573707511	0.902051598358577	0.966400501882216
YDR022C	961	852	960	1049	1060	976.4	1054.5	924.333333333333	0.876560771297613	-0.190073979475369	0.445795618510073	0.748874541468297
YDR023W	69394	57726	70098	61360	47990	61313.6	54675	65739.3333333333	1.20236549306508	0.265875510758929	0.220840638051273	0.537904696967745
YDR025W	34645	33538	35136	39601	42677	37119.4	41139	34439.6666666667	0.837153714642229	-0.256435546196351	0.225449929954229	0.543875673718129
YDR026C	2045	1902	2011	2404	2334	2139.2	2369	1986	0.838328408611228	-0.254412575711857	0.267027790562618	0.592226087329127
YDR027C	4261	3508	4241	2554	3686	3650	3120	4003.33333333333	1.28311965811966	0.35965571612223	0.11541370740849	0.387632249042305
YDR028C	3579	2648	2812	2608	2855	2900.4	2731.5	3013	1.1030569284276	0.141507249896469	0.542962343408518	0.808447373095069
YDR030C	779	922	840	695	631	773.4	663	847	1.27752639517345	0.353353099219611	0.188135280340801	0.500299683580655
YDR031W	5104	4891	5090	3370	4384	4567.8	3877	5028.33333333333	1.29696500730806	0.375139555561728	0.0971582635593719	0.353785460963366
YDR032C	15444	12267	13752	5976	7921	11072	6948.5	13821	1.98906238756566	0.992088527463784	9.97414832724179e-06	0.000301146551317816
YDR033W	29865	18418	28525	11241	3782	18366.2	7511.5	25602.6666666667	3.40846257960017	1.76912114425144	0.000120487529383415	0.00248564486774254
YDR034C	3384	3687	3051	3657	3405	3436.8	3531	3374	0.955536675162843	-0.0656168474720347	0.763291003465019	0.916618525653455
YDR034C-A	230	205	206	2491	2150	1056.4	2320.5	213.666666666667	0.0920778567837391	-3.44100193627261	5.33211622194313e-40	2.57585647821703e-37
YDR034C-C	238	210	213	204	260	225	232	220.333333333333	0.949712643678161	-0.0744370343410365	0.827612775039817	0.941458252925004
YDR034C-D	33	29	37	32	32	32.6	32	33	1.03125	0.0443941193584534	1	1
YDR034W-B	250	216	225	1462	2049	840.4	1755.5	230.333333333333	0.131206683755815	-2.93008688121365	2.07551257924895e-14	2.31379738882811e-12
YDR035W	5820	5477	5650	8548	8812	6861.4	8680	5649	0.650806451612903	-0.619699541996457	0.00418035457805662	0.0422815359899268
YDR036C	16	10	19	2425	3023	1098.6	2724	15	0.00550660792951542	-7.50462039240355	6.50489071985263e-88	7.54177030059714e-85
YDR037W	45	16	19	161232	153611	62984.6	157421.5	26.6666666666667	0.000169396598728043	-12.5273074721016	0	0
YDR038C	265	224	234	2679	1907	1061.8	2293	241	0.105102485826428	-3.25013130335083	6.95914634603134e-16	8.77003725390079e-14
YDR039C	277	234	242	210	268	246.2	239	251	1.05020920502092	0.0706767459700233	0.856266877255418	0.951258942390404
YDR040C	740	697	815	355	898	701	626.5	750.666666666667	1.19819100824687	0.260857912037213	0.560077135579237	0.817582390899843
YDR041W	2938	2518	2923	2056	2592	2605.4	2324	2793	1.20180722891566	0.265205504875421	0.255088341086865	0.579612116067367
YDR042C	541	577	599	591	640	589.6	615.5	572.333333333333	0.929867316544815	-0.104903223203479	0.697219541580261	0.888108477816035
YDR043C	1321	929	1004	860	1450	1112.8	1155	1084.66666666667	0.939105339105339	-0.0906411013520481	0.784110353458413	0.925195953388646
YDR044W	4468	3280	4160	6418	4425	4550.2	5421.5	3969.33333333333	0.73214669986781	-0.449795345330293	0.0996150684681994	0.358453477287493
YDR045C	5751	6027	5643	6989	6421	6166.2	6705	5807	0.86607009694258	-0.207444298089147	0.338883438168223	0.6682618652774
YDR046C	16945	12862	18389	15429	27152	18155.4	21290.5	16065.3333333333	0.754577550237586	-0.40625891634376	0.28343156358922	0.610346498561184
YDR047W	8852	9451	9759	9185	8148	9079	8666.5	9354	1.07932844862401	0.110133955739094	0.621538543529656	0.849577679047728
YDR049W	2215	2317	2228	2211	2366	2267.4	2288.5	2253.33333333333	0.984633311484961	-0.0223415461522711	0.915523677722471	0.970912035240315
YDR050C	147576	133551	158628	146507	135221	144296.6	140864	146585	1.04061364152658	0.0574345250101254	0.795873690613004	0.930866663874414
YDR051C	2926	3294	3315	2174	3332	3008.2	2753	3178.33333333333	1.15449812325947	0.207265827883401	0.369848321558553	0.697012587800693
YDR052C	2403	2054	2368	3016	3190	2606.2	3103	2275	0.73316145665485	-0.447797151555298	0.0476210816245616	0.231403413052088
YDR054C	3911	3437	3870	3811	4087	3823.2	3949	3739.33333333333	0.946906389803326	-0.0787062854997198	0.717863467650066	0.89835597712062
YDR055W	1859	666	1768	6019	9862	4034.8	7940.5	1431	0.180215351678106	-2.47220618225692	5.59929445163874e-06	0.000183384801899151
YDR056C	3086	3036	2893	2677	3663	3071	3170	3005	0.94794952681388	-0.0771178494282218	0.726179578724983	0.902792008862647
YDR057W	2248	2193	2369	1866	2473	2229.8	2169.5	2270	1.04632403779673	0.0653297113615349	0.787346516416059	0.926186638730498
YDR058C	878	713	964	1019	1058	926.4	1038.5	851.666666666667	0.820093082972236	-0.28614042574082	0.255800299014402	0.579830080122455
YDR059C	1393	1083	1344	896	1603	1263.8	1249.5	1273.33333333333	1.01907429638522	0.0272592361152509	0.948228131303898	0.982418337902181
YDR060W	11270	13915	11634	29736	12682	15847.4	21209	12273	0.578669432787967	-0.789188656637016	0.169104553054363	0.473345772117885
YDR061W	2362	1909	2305	1039	2358	1994.6	1698.5	2192	1.2905504857227	0.367986580081326	0.348483190294288	0.676542884841254
YDR062W	20967	22203	20040	32343	25862	24283	29102.5	21070	0.723992784125075	-0.465952776527567	0.0281104587994462	0.162956329660389
YDR063W	4732	3181	4313	3260	3962	3889.6	3611	4075.33333333333	1.12858857195606	0.17451964609505	0.481024424441664	0.769878130449565
YDR064W	170122	196709	208509	192625	154183	184429.6	173404	191780	1.10597218057254	0.145315096734634	0.503906294360564	0.78383615680175
YDR065W	1805	1547	1917	1507	1503	1655.8	1505	1756.33333333333	1.16699889258029	0.222803192005257	0.357861754067404	0.685710057454193
YDR066C	1898	1534	1955	1585	1640	1722.4	1612.5	1795.66666666667	1.11359173126615	0.15522040391996	0.521816119889548	0.793330198531265
YDR067C	2505	2136	2613	2275	2196	2345	2235.5	2418	1.08163721762469	0.113216698706482	0.633026890486764	0.855996474026539
YDR068W	1800	1537	1648	2446	2274	1941	2360	1661.66666666667	0.70409604519774	-0.506155855684801	0.0285226209824254	0.16435947697328
YDR069C	854	722	912	433	1003	784.8	718	829.333333333333	1.15506035283194	0.207968235586395	0.632681085615152	0.855858000560601
YDR070C	2006	1566	1967	215	1964	1543.6	1089.5	1846.33333333333	1.69466115955331	0.760996841326258	0.257333098663397	0.581356185873622
YDR071C	11058	10011	11168	11719	8556	10502.4	10137.5	10745.6666666667	1.05999177969585	0.0840530766394002	0.707109065760103	0.894031750479067
YDR072C	7270	5465	6812	9231	8257	7407	8744	6515.66666666667	0.745158584934431	-0.424380601727085	0.0495772891595447	0.237913530842616
YDR073W	1250	1344	1223	1338	1737	1378.4	1537.5	1272.33333333333	0.827533875338753	-0.273109724619563	0.253183296583716	0.578043123749866
YDR074W	48841	5890	45908	1493	6657	21757.8	4075	33546.3333333333	8.23222903885481	3.04128312176338	0.035789538099809	0.192281698206296
YDR075W	1677	1812	1914	2057	1968	1885.6	2012.5	1801	0.894906832298137	-0.160190601983066	0.487789428279285	0.773927619980528
YDR076W	532	527	496	618	805	595.6	711.5	518.333333333333	0.728507847271024	-0.456983582229674	0.0931260705944433	0.345693541162627
YDR077W	207719	106256	137457	92275	247387	158218.8	169831	150477.333333333	0.88604161391815	-0.174553636757755	0.76234719745923	0.91656897178894
YDR078C	2389	3263	2599	2195	2013	2491.8	2104	2750.33333333333	1.30719264892269	0.386471775535796	0.0984112472159689	0.355888958272596
YDR079C-A	3962	3945	3656	4204	4592	4071.8	4398	3854.33333333333	0.876383204486888	-0.190366258934011	0.387177851931246	0.710488773852213
YDR079W	5516	5152	5285	5383	5524	5372	5453.5	5317.66666666667	0.975092448274808	-0.0363890879791703	0.861551278128751	0.9529215535102
YDR080W	1563	1232	1375	1732	2063	1593	1897.5	1390	0.732542819499341	-0.449015002691959	0.0565127522366635	0.259453479774578
YDR081C	1457	1433	1450	1070	1260	1334	1165	1446.66666666667	1.24177396280401	0.312402587069043	0.207469060251053	0.522515695123829
YDR082W	953	890	1053	822	920	927.6	871	965.333333333333	1.10830463069269	0.148354477763185	0.572266316717593	0.824477462806553
YDR083W	8521	11173	8887	15067	11015	10932.6	13041	9527	0.730542136339238	-0.452960607437643	0.0604373041971137	0.269296735150398
YDR084C	4797	4484	4446	4337	4842	4581.2	4589.5	4575.66666666667	0.996985873551948	-0.00435503188970218	0.97668477471165	0.990871830417122
YDR085C	1286	913	1128	752	1369	1089.6	1060.5	1109	1.04573314474305	0.064514744631155	0.871097726739923	0.955749850220786
YDR086C	18361	16459	18659	18435	16871	17757	17653	17826.3333333333	1.00981891652033	0.0140966081646106	0.955950311151178	0.986073122493995
YDR087C	5565	6759	5587	6167	7225	6260.6	6696	5970.33333333333	0.891626841895659	-0.165488046159977	0.444489974009366	0.748874541468297
YDR088C	793	768	764	913	1095	866.6	1004	775	0.77191235059761	-0.373491053789172	0.142244131728919	0.435458278228499
YDR089W	27312	20398	25432	10783	8257	18436.4	9520	24380.6666666667	2.5609943977591	1.35670409700645	5.32511559279998e-09	3.31932205284532e-07
YDR090C	2268	2047	1933	1874	2132	2050.8	2003	2082.66666666667	1.0397736728241	0.0562695316081154	0.81886292189921	0.940214384044448
YDR091C	48373	42825	51016	25797	39891	41580.4	32844	47404.6666666667	1.44332805586002	0.529399249081775	0.0153371250246318	0.107119655141916
YDR092W	2262	2109	2205	2068	2219	2172.6	2143.5	2192	1.02262654536972	0.0322793811435539	0.898852785027186	0.964588342257917
YDR093W	8222	7611	7892	11007	11851	9316.6	11429	7908.33333333333	0.691953218420976	-0.531253591466831	0.0134254949736497	0.0987659826932069
YDR096W	2733	1622	2482	982	2111	1986	1546.5	2279	1.47365017782089	0.559394091176033	0.220404759350021	0.537294528995826
YDR097C	2635	2391	2582	2723	1941	2454.4	2332	2536	1.08747855917667	0.120986956938911	0.608140327583346	0.844709951960074
YDR098C	6413	5365	6106	6891	6591	6273.2	6741	5961.33333333333	0.884339613311576	-0.177327580079578	0.412852692306618	0.7265655911662
YDR098C-A	287	245	253	219	275	255.8	247	261.666666666667	1.05937921727395	0.0832191114731557	0.825551714024137	0.940861904415593
YDR098C-B	297	253	262	223	283	263.6	253	270.666666666667	1.06982872200264	0.0973798417697099	0.79141183689645	0.92908351933753
YDR099W	11952	9958	11588	9840	12191	11105.8	11015.5	11166	1.01366256638373	0.0195774799325067	0.93632987492702	0.97782458745306
YDR100W	4991	3324	4605	1829	2446	3439	2137.5	4306.66666666667	2.01481481481482	1.01064724419951	0.000783501459726641	0.011797293407884
YDR101C	22978	26151	22444	21840	16871	22056.8	19355.5	23857.6666666667	1.23260399714121	0.301709374660219	0.167265033495884	0.471074296098965
YDR103W	16	10	14	50	99	37.8	74.5	13.3333333333333	0.178970917225951	-2.48220292629596	0.000848242390891145	0.0125706644133538
YDR104C	586	672	601	343	463	533	403	619.666666666667	1.53763440860215	0.620712525670358	0.0324080694155709	0.18012423624359
YDR105C	4095	3382	3283	4484	4493	3947.4	4488.5	3586.66666666667	0.79907912814229	-0.323589722990556	0.143012744030123	0.436509140598067
YDR106W	333	276	305	323	339	315.2	331	304.666666666667	0.920443101711984	-0.119599552470304	0.703025005308929	0.891249965633395
YDR107C	1944	1611	2058	1566	1871	1810	1718.5	1871	1.08874018038987	0.122659706868487	0.612483758900096	0.845564174067284
YDR108W	2026	2106	2278	1558	1881	1969.8	1719.5	2136.66666666667	1.24260928564505	0.313372740258156	0.188140988477804	0.500299683580655
YDR109C	957	962	926	643	572	812	607.5	948.333333333333	1.56104252400549	0.642509837979645	0.0163089451488297	0.111885153879012
YDR110W	2156	2812	2512	3085	2656	2644.2	2870.5	2493.33333333333	0.868605933925565	-0.203226286217427	0.367431123773285	0.695035644563998
YDR111C	1245	1185	1321	2075	2301	1625.4	2188	1250.33333333333	0.571450335161487	-0.807299975852243	0.000579297766619186	0.00935428733451649
YDR113C	1147	875	1003	1057	755	967.4	906	1008.33333333333	1.11295069904341	0.154389686281928	0.553775133773541	0.814532066848901
YDR114C	2741	2654	2702	2303	2713	2622.6	2508	2699	1.07615629984051	0.105887628664813	0.652954348922333	0.867363968996967
YDR115W	7380	7577	7844	5645	5979	6885	5812	7600.33333333333	1.30769671943106	0.38702799029616	0.0826755004229095	0.324252766720706
YDR116C	4062	3664	3886	2670	3378	3532	3024	3870.66666666667	1.2799823633157	0.356123931684433	0.119641851048466	0.394632556885774
YDR117C	4038	3697	3847	2608	2751	3388.2	2679.5	3860.66666666667	1.44081607265037	0.526886180057305	0.0219989767496914	0.138017389846278
YDR118W	1574	1395	1306	1668	2686	1725.8	2177	1425	0.654570509875976	-0.61137948824874	0.0587742393014694	0.265147288117212
YDR119W	38515	34998	39690	44817	41389	39881.8	43103	37734.3333333333	0.875445637967968	-0.191910499631177	0.363419474313727	0.692096810971312
YDR119W-A	3104	1743	3190	1482	2215	2346.8	1848.5	2679	1.4492832025967	0.535339537655136	0.205351581195223	0.520062523455092
YDR120C	5330	7887	5494	8404	7605	6944	8004.5	6237	0.779186707477044	-0.359959028889751	0.11337459667442	0.38416955198067
YDR121W	1910	2086	1875	4233	2680	2556.8	3456.5	1957	0.566179661507305	-0.820668169680376	0.0115924626772523	0.0890009750743368
YDR122W	1119	689	1060	713	2088	1133.8	1400.5	956	0.682613352374152	-0.550859460093758	0.407611748627179	0.723831858614388
YDR123C	1114	1195	1088	968	951	1063.2	959.5	1132.33333333333	1.18012853916971	0.238944005962664	0.349864110903055	0.678302480859521
YDR124W	852	756	851	659	920	807.6	789.5	819.666666666667	1.03820983744986	0.0540980630146891	0.847517340615815	0.948283733555275
YDR125C	634	596	568	442	619	571.8	530.5	599.333333333333	1.12975180647188	0.176005863878526	0.539819601538499	0.806113918114034
YDR126W	1321	1582	1287	1385	1488	1412.6	1436.5	1396.66666666667	0.972270565030746	-0.0405702496669659	0.859265618627018	0.952239111294365
YDR127W	10086	8371	10118	10165	20062	11760.4	15113.5	9525	0.630231250206769	-0.666046802289211	0.141242757307219	0.434829667610169
YDR128W	1196	1261	1149	1774	2197	1515.4	1985.5	1202	0.605389070763032	-0.724065464813283	0.00218814813525874	0.0258582232536106
YDR129C	31233	16885	42329	12390	14817	23530.8	13603.5	30149	2.21626787223876	1.14813226522944	0.0654070013675731	0.285086005208888
YDR130C	1184	995	1158	907	1040	1056.8	973.5	1112.33333333333	1.14261256634138	0.192336301740868	0.453146965587551	0.75096997127245
YDR131C	621	597	623	1048	1106	799	1077	613.666666666667	0.569792633859486	-0.811491123915457	0.00162497327061675	0.0205228105659375
YDR132C	595	574	534	1070	981	750.8	1025.5	567.666666666667	0.553551113278076	-0.853211557522466	0.00104274526559279	0.0146718308365082
YDR135C	13531	14724	12550	18610	21707	16224.4	20158.5	13601.6666666667	0.674736050136005	-0.567604849957216	0.00768870038195487	0.0650677315535656
YDR137W	2237	2125	2261	2512	2569	2340.8	2540.5	2207.66666666667	0.868989044151414	-0.202590106625663	0.372950557981802	0.700127715226847
YDR138W	3016	2960	2803	2397	2215	2678.2	2306	2926.33333333333	1.26900838392599	0.343701600627793	0.139490790647922	0.431959462278849
YDR139C	4289	4283	4132	5053	4874	4526.2	4963.5	4234.66666666667	0.853161411638293	-0.229109380611893	0.296376315802488	0.625053688788508
YDR140W	2364	2427	2297	1838	1844	2154	1841	2362.66666666667	1.28336049248597	0.359926476483955	0.127849461588555	0.409752288980524
YDR141C	5378	4581	5500	3319	4493	4654.2	3906	5153	1.31925243215566	0.399720643266237	0.0770242335279982	0.313573247187735
YDR142C	1575	1381	1828	1353	1567	1540.8	1460	1594.66666666667	1.09223744292237	0.127286519709569	0.604943529249192	0.84340010559345
YDR143C	4560	5293	4562	2479	3190	4016.8	2834.5	4805	1.6951843358617	0.761442161841686	0.000913159075513997	0.013267125716177
YDR144C	25039	30768	21283	19075	16322	22497.4	17698.5	25696.6666666667	1.45191212061286	0.537954134468079	0.0267236658206822	0.156730646550336
YDR145W	2203	2105	2158	2446	2313	2245	2379.5	2155.33333333333	0.905792533445402	-0.142747447755563	0.530072292438775	0.799799343900984
YDR146C	1732	1634	1526	1277	1323	1498.4	1300	1630.66666666667	1.25435897435897	0.326950279890414	0.181260919520254	0.489869254293199
YDR147W	2343	2183	2293	2120	1787	2145.2	1953.5	2273	1.1635525979012	0.218536428634175	0.355821843149507	0.683918841093399
YDR148C	9880	7716	8474	5400	6882	7670.4	6141	8690	1.41507897736525	0.500882573957196	0.0246135311235585	0.149597842954315
YDR150W	4614	5200	5013	4662	6062	5110.2	5362	4942.33333333333	0.921733184135273	-0.11757890348793	0.587872053863018	0.833429761859603
YDR151C	1951	1863	1834	2262	3746	2331.2	3004	1882.66666666667	0.626719928983577	-0.674107224964248	0.0462258100855122	0.227286701497637
YDR152W	3783	4127	3700	4290	4491	4078.2	4390.5	3870	0.88144858216604	-0.182051680098134	0.408054718184974	0.723831858614388
YDR153C	2814	3173	2814	3224	3034	3011.8	3129	2933.66666666667	0.937573239586662	-0.0929967022459892	0.674466913424846	0.877708912462278
YDR155C	126042	121971	109640	85590	102489	109146.4	94039.5	119217.666666667	1.26774032897524	0.342259268770404	0.114631732634033	0.385900205621073
YDR156W	8362	8155	7844	9649	6687	8139.4	8168	8120.33333333333	0.994164218086843	-0.00844391608647259	0.961406572863053	0.987241691239503
YDR158W	25281	25507	27762	34571	30750	28774.2	32660.5	26183.3333333333	0.801681950164062	-0.318898102506646	0.132490948334721	0.419173636769213
YDR159W	2490	2314	2464	2830	2896	2598.8	2863	2422.66666666667	0.846198626149726	-0.240931751486393	0.286293329697726	0.613773088852706
YDR160W	1281	1155	1267	1126	1439	1253.6	1282.5	1234.33333333333	0.962443144899285	-0.0552267770439428	0.814297114191189	0.938790777367125
YDR161W	5651	7802	5736	8178	5824	6638.2	7001	6396.33333333333	0.913631385992477	-0.130315882411287	0.625833137406463	0.851694945331895
YDR162C	1351	1522	1423	1355	1377	1405.6	1366	1432	1.04831625183016	0.0680740089741659	0.788535539653605	0.927020994397069
YDR163W	1187	1245	1260	1652	1343	1337.4	1497.5	1230.66666666667	0.821814134668893	-0.28311595075153	0.237868726423909	0.55734519736916
YDR164C	2834	2416	2722	2080	2091	2428.6	2085.5	2657.33333333333	1.27419483736914	0.349585897228676	0.135518643300221	0.42533923942143
YDR165W	14046	16699	14642	19448	14068	15780.6	16758	15129	0.902792696025779	-0.147533348322626	0.486970258443315	0.773862237111753
YDR166C	6630	6014	6487	4430	5205	5753.2	4817.5	6377	1.32371562013492	0.404593214676571	0.0712830681280994	0.301119967544919
YDR167W	2626	3242	2923	3187	3081	3011.8	3134	2930.33333333333	0.935013826845352	-0.0969403953697336	0.661771468685285	0.871683801975901
YDR168W	4647	4016	4500	4312	4236	4342.2	4274	4387.66666666667	1.02659491498986	0.0378670196090269	0.873785820844985	0.956730032365691
YDR169C	1578	1424	1550	895	1157	1320.8	1026	1517.33333333333	1.47888239116309	0.564507325978372	0.0233833715077196	0.144359323354899
YDR169C-A	1432	1397	1442	1193	1333	1359.4	1263	1423.66666666667	1.12721034573766	0.172756758133433	0.486635638676661	0.773862237111753
YDR170C	10580	10468	11370	14160	14791	12273.8	14475.5	10806	0.746502711478015	-0.42178059430145	0.0486463496358695	0.234710528703168
YDR170W-A	20	32	20	150	204	85.2	177	24	0.135593220338983	-2.88264304936184	4.16027409941792e-08	2.27519895795525e-06
YDR171W	1610	734	1107	256	1510	1043.4	883	1150.33333333333	1.30275575688939	0.381566630065893	0.66539209336569	0.873593258794448
YDR172W	27085	26745	28134	22735	22215	25382.8	22475	27321.3333333333	1.21563218390805	0.281706775884239	0.196664838760586	0.510325009084654
YDR173C	537	526	609	515	692	575.8	603.5	557.333333333333	0.923501795084231	-0.114813329395295	0.672248660347027	0.877503135808375
YDR174W	11637	11362	10721	10991	12073	11356.8	11532	11240	0.974679153659383	-0.0370007063866181	0.856825651253208	0.951258942390404
YDR175C	3505	2937	3355	2656	3208	3132.2	2932	3265.66666666667	1.11380172805821	0.155492436083954	0.501246871338404	0.78383615680175
YDR176W	1128	943	1037	1422	969	1099.8	1195.5	1036	0.866583019657047	-0.206590127025074	0.399809488708951	0.71936008847505
YDR177W	4898	5183	5090	4086	4289	4709.2	4187.5	5057	1.20764179104478	0.272192588007425	0.227906219965439	0.546164678437226
YDR178W	6755	4131	6414	3207	7457	5592.8	5332	5766.66666666667	1.08152038009502	0.11306085160132	0.83799655522842	0.943745108083459
YDR179C	2099	2642	2131	2446	2128	2289.2	2287	2290.66666666667	1.0016032648302	0.00231117000563463	1	1
YDR179W-A	3621	4098	4193	3830	4158	3980	3994	3970.66666666667	0.99415790352195	-0.00845307958302894	0.962195242577143	0.987241691239503
YDR180W	2972	3432	2797	3104	3597	3180.4	3350.5	3067	0.915385763318908	-0.127548240515894	0.565478706735664	0.820135117074466
YDR181C	1388	1265	1463	1334	1209	1331.8	1271.5	1372	1.07904050334251	0.109749019482706	0.662208470019253	0.871683801975901
YDR182W	5279	4679	5190	5184	5468	5160	5326	5049.33333333333	0.948053573663788	-0.0769595080473512	0.72044298176111	0.899506346170397
YDR182W-A	2788	2702	2659	3198	3405	2950.4	3301.5	2716.33333333333	0.82275733252562	-0.281461115985371	0.20948955144954	0.524810254863002
YDR183W	1580	1553	1571	1597	1535	1567.2	1566	1568	1.00127713920817	0.00184134682416746	1	1
YDR184C	5186	6102	5461	5922	4882	5510.6	5402	5583	1.03350610884857	0.0475469162713407	0.838088634882465	0.943745108083459
YDR185C	2153	2409	2672	1545	1787	2113.2	1666	2411.33333333333	1.44737895158063	0.533442696569071	0.0246771702376422	0.149794299337813
YDR186C	2140	2444	2260	2341	2996	2436.2	2668.5	2281.33333333333	0.854912247829617	-0.226151752220059	0.318876987468135	0.649709306467518
YDR188W	25242	30276	26670	29480	27693	27872.2	28586.5	27396	0.95835446801812	-0.0613687284185212	0.76729252602147	0.918089235276643
YDR189W	4823	4688	4688	4430	3608	4447.4	4019	4733	1.17765613336651	0.235918344679618	0.297308160821538	0.62604264739646
YDR190C	7621	8531	7672	8143	7184	7830.2	7663.5	7941.33333333333	1.03625410495639	0.0513778167400887	0.822562612668411	0.940214384044448
YDR191W	420	392	395	507	530	448.8	518.5	402.333333333333	0.775956284153005	-0.36595271877936	0.20617561146459	0.521405133651017
YDR192C	2278	2719	2249	1370	1158	1954.8	1264	2415.33333333333	1.91086497890295	0.934225841555029	0.000113283730386864	0.00236225102536924
YDR194C	42485	34642	36508	34346	35340	36664.2	34843	37878.3333333333	1.08711458064269	0.12050400679872	0.582070643386535	0.829895589668241
YDR194W-A	306	1464	1693	1280	1369	1222.4	1324.5	1154.33333333333	0.87152384547628	-0.19838795689355	0.74142932450227	0.906956276459097
YDR195W	1649	1706	1368	2045	2073	1768.2	2059	1574.33333333333	0.764610652420269	-0.387202795202845	0.0967344490075509	0.352907237820499
YDR196C	2767	2442	2875	2328	2483	2579	2405.5	2694.66666666667	1.12021062842098	0.163770021576357	0.484015452221271	0.771865643832593
YDR197W	2368	2540	2443	2527	3045	2584.6	2786	2450.33333333333	0.879516630772912	-0.185217237023256	0.411791300283591	0.726256381621262
YDR198C	1853	2036	1852	2345	2217	2060.6	2281	1913.66666666667	0.838959520678065	-0.253326891762023	0.270498309957376	0.596454432416474
YDR200C	1536	1382	1625	1425	1633	1520.2	1529	1514.33333333333	0.990407673860911	-0.0139056020252183	0.946321656540315	0.981539925382753
YDR201W	1582	1637	1608	1179	1228	1446.8	1203.5	1609	1.33693394266722	0.418928184248949	0.0881793683297481	0.336521262809447
YDR202C	1941	1677	2004	1190	1742	1710.8	1466	1874	1.27830832196453	0.354235849525375	0.142039306527464	0.435458278228499
YDR204W	2036	1853	2070	1291	1630	1776	1460.5	1986.33333333333	1.36003651717448	0.443645388563301	0.0652730637227086	0.284930685542577
YDR205W	2851	2643	2765	3055	3989	3060.6	3522	2753	0.781658148779103	-0.355390299235647	0.112401538247707	0.382614044170261
YDR206W	7164	7621	7251	7010	6184	7046	6597	7345.33333333333	1.11343539992926	0.15501785726781	0.487790811023723	0.773927619980528
YDR207C	1092	1353	943	1711	1275	1274.8	1493	1129.33333333333	0.756418843491851	-0.402742791523499	0.108355407815268	0.374499734814445
YDR208W	5453	4757	5803	4184	5350	5109.4	4767	5337.66666666667	1.11971190825816	0.16312758764769	0.469793313599228	0.762001074128351
YDR210C-C	315	263	270	226	292	273.2	259	282.666666666667	1.09137709137709	0.126149666155489	0.723979974267096	0.901785971385122
YDR210C-D	38	32	40	39	40	37.8	39.5	36.6666666666667	0.928270042194093	-0.1073835353736	0.875056911617349	0.957114135216183
YDR210W	7575	8788	8132	8314	6723	7906.4	7518.5	8165	1.08598789652191	0.1190080242057	0.594459902258315	0.837444484420766
YDR210W-A	324	270	281	234	300	281.8	267	291.666666666667	1.09238451935081	0.127480774310981	0.718200517935491	0.898448079946491
YDR210W-B	44	35	43	43	58	44.6	50.5	40.6666666666667	0.805280528052805	-0.312436645910065	0.636627836659359	0.857652462685899
YDR211W	12860	13208	12907	12127	14817	13183.8	13472	12991.6666666667	0.964345803642122	-0.052377521315043	0.801036824222573	0.932451901610092
YDR212W	15148	14977	14984	14033	15549	14938.2	14791	15036.3333333333	1.01658666306087	0.0237332088262449	0.920658998075497	0.971713816086298
YDR213W	610	679	537	1315	697	767.6	1006	608.666666666667	0.605036447978794	-0.724906040542461	0.0967997181758565	0.352923249223547
YDR214W	6054	6720	6142	7922	10503	7468.2	9212.5	6305.33333333333	0.684432383536861	-0.547020073133146	0.0113096351668182	0.0877733289713324
YDR216W	1034	595	956	167	1605	871.4	886	861.666666666667	0.972535741158766	-0.0401768240738776	0.932310421442619	0.976554949716653
YDR217C	641	768	656	1293	1145	900.6	1219	688.333333333333	0.564670494941209	-0.82451884503456	0.00109752138702651	0.0152208887095519
YDR218C	182	154	132	238	308	202.8	273	156	0.571428571428571	-0.807354922057604	0.0260437232703138	0.154056595712254
YDR219C	3388	3465	2877	2154	2871	2951	2512.5	3243.33333333333	1.29087893864013	0.368353707993664	0.11111801821498	0.380479120845978
YDR221W	2721	2797	2473	3809	2979	2955.8	3394	2663.66666666667	0.784816342565311	-0.349573011163483	0.119155868257208	0.393740889426819
YDR222W	2424	3480	2646	2186	2104	2568	2145	2850	1.32867132867133	0.409984271552559	0.0854786703626269	0.330346568061432
YDR223W	872	778	844	587	1134	843	860.5	831.333333333333	0.966104977726128	-0.0497481329316896	0.877331385644005	0.958131859699172
YDR224C	33818	26805	29072	31633	22686	28802.8	27159.5	29898.3333333333	1.10084255355707	0.13860814424711	0.526561555299246	0.796997291767538
YDR225W	41960	39457	44012	39439	33588	39691.2	36513.5	41809.6666666667	1.14504680917104	0.195406576469445	0.36957433274365	0.696722733956077
YDR226W	26985	31976	31564	26293	24222	28208	25257.5	30175	1.1946946451549	0.256641923465864	0.239147054405564	0.558278625529075
YDR227W	1078	1108	1077	1717	1406	1277.2	1561.5	1087.66666666667	0.696552460241221	-0.521696082649865	0.0305141097154728	0.171571575189714
YDR228C	2346	2240	2332	2192	2557	2333.4	2374.5	2306	0.971151821436092	-0.0422312432065655	0.847300083428555	0.948223664794466
YDR229W	1109	1166	894	878	848	979	863	1056.33333333333	1.2240247199691	0.291632694482122	0.259099774987254	0.583981880093745
YDR231C	2692	2122	2320	1534	3402	2414	2468	2378	0.963533225283631	-0.053593679403762	0.887000522102009	0.96209279596242
YDR232W	11645	10901	11914	19402	23810	15534.4	21606	11486.6666666667	0.531642444999846	-0.911471804520282	1.83110981347566e-05	0.000503077895199925
YDR233C	24591	23628	21590	38098	21778	25937	29938	23269.6666666667	0.777261896808961	-0.363527301190515	0.282001080243577	0.608396078218094
YDR234W	9782	11403	10077	64747	38278	26857.4	51512.5	10420.6666666667	0.202293941599935	-2.3054749808963	1.43081880789392e-05	0.000410616664819855
YDR235W	5342	5109	5627	4742	4423	5048.6	4582.5	5359.33333333333	1.16952173122386	0.225918669076074	0.31586097506235	0.646327593517981
YDR236C	3068	2562	3043	2521	2532	2745.2	2526.5	2891	1.14427073025925	0.194428428859097	0.403207956805262	0.720350774583698
YDR237W	4530	3960	4500	2928	3944	3972.4	3436	4330	1.26018626309662	0.333636988475624	0.142422368142379	0.435458278228499
YDR238C	19303	14342	18566	12266	11728	15241	11997	17403.6666666667	1.45066822261121	0.536717603260665	0.0148108037109414	0.104555304657397
YDR239C	1022	1172	1028	1569	1489	1256	1529	1074	0.702419882275997	-0.509594413375392	0.034960716988827	0.189408669517972
YDR240C	1624	1613	1514	1493	1319	1512.6	1406	1583.66666666667	1.12636320531057	0.171672111617153	0.484041607900215	0.771865643832593
YDR242W	1034	1197	1160	1429	1558	1275.6	1493.5	1130.33333333333	0.756835174645687	-0.401948954006516	0.095738164660898	0.351663641681452
YDR243C	1293	1359	1329	889	962	1166.4	925.5	1327	1.43381955699622	0.519863475499619	0.0396154169350126	0.205230124617693
YDR244W	1976	1746	1915	1347	1687	1734.2	1517	1879	1.23862887277521	0.308743981173022	0.200000316349626	0.513464053976432
YDR245W	14126	13794	13144	18351	14944	14871.8	16647.5	13688	0.822225559393302	-0.282393875215106	0.185507538439766	0.496714642187216
YDR246W	1262	1228	1260	1147	1411	1261.6	1279	1250	0.977326035965598	-0.0330881693321877	0.885132000559044	0.961672997750856
YDR246W-A	2398	2397	2413	2106	2377	2338.2	2241.5	2402.66666666667	1.071901256599	0.100172011041694	0.673640795756415	0.877503135808375
YDR247W	711	562	771	675	1293	802.4	984	681.333333333333	0.692411924119241	-0.530297525122775	0.21766387898688	0.534659960375823
YDR248C	1703	1549	1733	1104	1877	1593.2	1490.5	1661.66666666667	1.11483842111148	0.156834628573233	0.571916042577343	0.824477462806553
YDR249C	2042	1954	2188	1851	2115	2030	1983	2061.33333333333	1.03950243738443	0.0558931409748434	0.820285785537394	0.940214384044448
YDR251W	6293	3648	5696	2197	2686	4104	2441.5	5212.33333333333	2.1348897535668	1.09416157050659	0.00462500545412655	0.0458189375910631
YDR252W	890	789	846	661	855	808.2	758	841.666666666667	1.1103781882146	0.151051133634271	0.574193827620861	0.825136742369393
YDR253C	1546	1408	1588	1501	1796	1567.8	1648.5	1514	0.91841067637246	-0.122788681684656	0.599956560239997	0.840400674220588
YDR254W	2939	2531	2963	2030	3005	2693.6	2517.5	2811	1.11658391261172	0.159091675486196	0.495439713266992	0.779604782249932
YDR255C	2401	1741	2318	1338	2501	2059.8	1919.5	2153.33333333333	1.12181991838152	0.165841104013182	0.657226821353042	0.869254821670906
YDR256C	1430	1553	1449	1674	1742	1569.6	1708	1477.33333333333	0.864949258391881	-0.209312594292458	0.373952310118236	0.700327935639953
YDR257C	4521	4879	4705	3422	3214	4148.2	3318	4701.66666666667	1.41701828410689	0.502858373795915	0.0271663581128777	0.158753405222129
YDR258C	1723	990	1516	334	1404	1193.4	869	1409.66666666667	1.62217107786728	0.697925977493245	0.263324385606454	0.588913220739792
YDR259C	2403	2449	1760	1759	1923	2058.8	1841	2204	1.19717544812602	0.259634597221251	0.273861309855554	0.599114774312193
YDR260C	2116	2061	2282	2016	2364	2167.8	2190	2153	0.98310502283105	-0.0245825503213019	0.908136252224161	0.969155123588372
YDR261C	4583	4749	4675	7084	6411	5500.4	6747.5	4669	0.691959985179696	-0.531239483112025	0.0147841226886645	0.104516535641693
YDR261C-C	332	277	290	242	308	289.8	275	299.666666666667	1.08969696969697	0.123926996381269	0.723671069128821	0.901785971385122
YDR261C-D	339	287	298	249	314	297.4	281.5	308	1.09413854351687	0.129795428614672	0.708095098062861	0.894539384399984
YDR261W-A	50	47	46	50	321	102.8	185.5	47.6666666666667	0.25696316262354	-1.96036654056357	0.168216440346886	0.472051167052783
YDR261W-B	32	36	30	4	33	27	18.5	32.6666666666667	1.76576576576577	0.820293977765102	0.39174025207304	0.712797175798171
YDR262W	1757	1594	1582	2904	2382	2043.8	2643	1644.33333333333	0.622146550636902	-0.684673638368234	0.00290239204137746	0.0322321200457187
YDR263C	507	393	479	979	1865	844.6	1422	459.666666666667	0.323253633380216	-1.62926150882659	0.00380673299839063	0.0393362409833699
YDR264C	6581	6307	7042	8177	7649	7151.2	7913	6643.33333333333	0.839546737436286	-0.2523174528809	0.243201262633117	0.563938791257972
YDR265W	1434	1373	1464	1140	1545	1391.2	1342.5	1423.66666666667	1.06045934202359	0.0846893090482108	0.736697429379636	0.906467304928387
YDR266C	5841	5698	5897	5192	4926	5510.8	5059	5812	1.14884364498913	0.200182463825571	0.372922165817294	0.700127715226847
YDR267C	3591	4366	4082	3521	3419	3795.8	3470	4013	1.15648414985591	0.209745493314372	0.357936628231221	0.685710057454193
YDR268W	1743	1491	1651	1249	1170	1460.8	1209.5	1628.33333333333	1.34628634421937	0.428985292154666	0.0805289220047616	0.320842722241651
YDR270W	842	968	706	1407	2788	1342.2	2097.5	838.666666666667	0.399841080651569	-1.32250138916905	0.0171432465427697	0.115557442102832
YDR272W	1647	1017	1462	1364	1700	1438	1532	1375.33333333333	0.897737162750218	-0.155634976759629	0.560401419735684	0.817582390899843
YDR273W	168	165	143	181	281	187.6	231	158.666666666667	0.686868686868687	-0.54189377882927	0.145804855910059	0.439537571352373
YDR275W	1090	1024	1046	1338	974	1094.4	1156	1053.33333333333	0.91118800461361	-0.13417934015737	0.583063065680552	0.830266910280069
YDR276C	30841	22972	31564	22982	27979	27267.6	25480.5	28459	1.11689331057083	0.159491381289768	0.46570424808688	0.759806085752383
YDR277C	1690	1565	1028	430	785	1099.6	607.5	1427.66666666667	2.35006858710562	1.23270286267674	0.00240063274966245	0.0279447149594242
YDR279W	2209	2260	2174	2767	1997	2281.4	2382	2214.33333333333	0.929610971172684	-0.105300999506557	0.641313178961409	0.859383379204644
YDR280W	4913	5077	5300	5501	3644	4887	4572.5	5096.66666666667	1.1146345908511	0.156570830890932	0.488781417457175	0.774532103347118
YDR281C	2107	2243	1930	2479	2083	2168.4	2281	2093.33333333333	0.917726143504311	-0.123864388254304	0.586143030005549	0.831588630676008
YDR282C	764	635	700	636	1003	747.6	819.5	699.666666666667	0.853772625584706	-0.228076188528461	0.408053197698117	0.723831858614388
YDR283C	2889	2677	3078	2805	4246	3139	3525.5	2881.33333333333	0.817283600434927	-0.291091309117687	0.249395237067097	0.57302583800157
YDR284C	9177	7775	8820	6790	7130	7938.4	6960	8590.66666666667	1.23429118773946	0.303682787964184	0.17133720528546	0.475690507202975
YDR285W	219	154	200	220	283	215.2	251.5	191	0.759443339960239	-0.396985761769778	0.264631530512322	0.589441674429263
YDR286C	3985	3856	4050	3151	3956	3799.6	3553.5	3963.66666666667	1.11542610571737	0.157594941689404	0.490821278260328	0.776553206898232
YDR287W	1514	1100	1425	1638	1161	1367.6	1399.5	1346.33333333333	0.962010241753007	-0.0558758415909846	0.81828204641776	0.94006758285449
YDR288W	2349	2479	2583	2867	2896	2634.8	2881.5	2470.33333333333	0.857308114986408	-0.222114295363793	0.324967280888073	0.655269622395182
YDR289C	1907	2010	1905	1896	1876	1918.8	1886	1940.66666666667	1.02898550724638	0.0412226627265132	0.870109432080038	0.955749850220786
YDR291W	1041	1149	975	782	792	947.8	787	1055	1.34053367217281	0.422807458087061	0.103580524020043	0.367476314408928
YDR292C	7478	6442	6831	7128	6515	6878.8	6821.5	6917	1.01399985340468	0.0200574437689046	0.935543718907998	0.97770811943567
YDR293C	7605	5174	7111	5939	10002	7166.2	7970.5	6630	0.831817326391067	-0.265661358883459	0.450719429804125	0.750379246000721
YDR294C	8221	9583	7906	6219	7932	7972.2	7075.5	8570	1.21122182177938	0.276463102749109	0.2129546412276	0.527788822230183
YDR295C	1420	1241	1315	1940	2027	1588.6	1983.5	1325.33333333333	0.668179144609697	-0.581693141304151	0.0134606359528898	0.0988989944472781
YDR296W	2734	2861	2566	2507	2903	2714.2	2705	2720.33333333333	1.0056685150955	0.00815484745387713	0.980672964193016	0.992786173300932
YDR297W	7886	6937	8018	7495	5568	7180.8	6531.5	7613.66666666667	1.16568424813085	0.221177054965526	0.320630129778381	0.651466240590945
YDR298C	15759	14519	15938	9183	13082	13696.2	11132.5	15405.3333333333	1.38381615390374	0.468652287288704	0.0333234726262528	0.18327909944439
YDR299W	5528	6638	5999	11175	7455	7359	9315	6055	0.650026838432636	-0.621428809247309	0.0263285901754347	0.155424477848263
YDR300C	4165	4717	4326	4337	4000	4309	4168.5	4402.66666666667	1.05617528287553	0.0788492842703839	0.73230264731214	0.905537211277406
YDR301W	1976	1813	2114	1967	2220	2018	2093.5	1967.66666666667	0.939893320595494	-0.0894310770138916	0.694189252539167	0.886977098736952
YDR302W	6337	6390	6803	5842	6707	6415.8	6274.5	6510	1.03753287114511	0.0531570446878064	0.81735596301523	0.93989377264896
YDR303C	16563	14746	17569	9632	8638	13429.6	9135	16292.6666666667	1.78354314906039	0.834746119187076	0.000176993788556483	0.00345465653960246
YDR304C	12173	14227	12764	11543	11361	12413.6	11452	13054.6666666667	1.13994644312493	0.188966045396067	0.391024866622247	0.71259702980483
YDR305C	1658	1420	1638	1312	1497	1505	1404.5	1572	1.11925952296191	0.162544593132208	0.508142739738191	0.78478317634985
YDR306C	2090	1400	1860	1622	2038	1802	1830	1783.33333333333	0.974499089253188	-0.0372672577166893	0.87079680599264	0.955749850220786
YDR307W	8162	7105	6549	5939	6623	6875.6	6281	7272	1.15777742397707	0.211357930193967	0.343277401372336	0.671836291612231
YDR308C	2461	2043	2786	2512	2321	2424.6	2416.5	2430	1.00558659217877	0.00803731906541836	0.981441167904671	0.992786173300932
YDR309C	2935	2863	3013	1987	2807	2721	2397	2937	1.2252816020025	0.293113356675718	0.20704734266763	0.521849324106197
YDR310C	2597	2636	2760	2869	2272	2626.8	2570.5	2664.33333333333	1.03650392271283	0.0517255764257552	0.830468384183481	0.941734246732097
YDR311W	2356	2231	2426	1786	1854	2130.6	1820	2337.66666666667	1.28443223443223	0.361130776865811	0.12691908812099	0.408296311785449
YDR312W	1426	2052	1581	3375	2680	2222.8	3027.5	1686.33333333333	0.5570052298376	-0.844237221495577	0.000216685617248942	0.00415935934831827
YDR313C	1454	1477	1600	1289	1598	1483.6	1443.5	1510.33333333333	1.04629950352153	0.0652958825562509	0.796023946452008	0.930866663874414
YDR314C	403	473	340	315	775	461.2	545	405.333333333333	0.743730886850153	-0.427147406941859	0.43069608600772	0.742492688336463
YDR315C	1434	1413	1716	1541	2329	1686.6	1935	1521	0.786046511627907	-0.347313413307276	0.197824060356772	0.511172975920234
YDR316W	4463	4353	4064	5448	6613	4988.2	6030.5	4293.33333333333	0.711936544786225	-0.490179436001729	0.0250280607443278	0.15062537082823
YDR316W-B	345	295	307	256	331	306.8	293.5	315.666666666667	1.07552526973311	0.105041421637177	0.762366768730806	0.91656897178894
YDR317W	1040	854	1073	581	811	871.8	696	989	1.42097701149425	0.506883214910382	0.0544321533449231	0.253209224726714
YDR318W	2042	2670	2716	3313	4072	2962.6	3692.5	2476	0.670548408937034	-0.576586606437887	0.0100928950568618	0.079711870088049
YDR319C	3276	2858	3277	4042	5409	3772.4	4725.5	3137	0.663845095757063	-0.591081458217084	0.00754293625750577	0.0647798540514977
YDR320C	3576	3033	3365	3007	2611	3118.4	2809	3324.66666666667	1.18357659902694	0.24315307781756	0.291331859845541	0.618173788991435
YDR320C-A	4086	3967	4276	4135	4254	4143.6	4194.5	4109.66666666667	0.979775102316526	-0.0294774640349838	0.887325997453055	0.96209279596242
YDR321W	11390	11669	11819	19274	18362	14502.8	18818	11626	0.617812732490169	-0.694758491142369	0.00111358199614428	0.0154067657079913
YDR322C-A	9914	9395	10062	8581	11401	9870.6	9991	9790.33333333333	0.979915257064692	-0.0292711043317655	0.885197018457576	0.961672997750856
YDR322W	3384	3201	3413	2754	3037	3157.8	2895.5	3332.66666666667	1.15098140793185	0.202864529472613	0.378782887569863	0.702993977628264
YDR323C	731	652	788	730	847	749.6	788.5	723.666666666667	0.917776368632424	-0.123785434896522	0.632204836931972	0.855858000560601
YDR324C	13806	19274	15971	14699	10224	14794.8	12461.5	16350.3333333333	1.31206783560032	0.391842311079645	0.136587309790335	0.427535979943072
YDR325W	1748	1762	1839	1600	1894	1768.6	1747	1783	1.02060675443618	0.0294270947082354	0.910647294427413	0.969449134916522
YDR326C	5590	5631	4788	6715	4641	5473	5678	5336.33333333333	0.939826229893155	-0.0895340619762713	0.682145953138989	0.882272740039585
YDR328C	9805	10670	9853	11396	9961	10337	10678.5	10109.3333333333	0.946699754959342	-0.0790211461867724	0.708448723569709	0.894539384399984
YDR329C	2740	2961	2306	2397	2054	2491.6	2225.5	2669	1.19928106043586	0.262169804689697	0.262080749977737	0.587730022290499
YDR330W	1196	1170	1216	987	886	1091	936.5	1194	1.27495995728777	0.35045193702176	0.168234899280844	0.472051167052783
YDR331W	5548	4947	5519	6049	5515	5515.6	5782	5338	0.923209961950882	-0.115269303335083	0.594133144606915	0.837187612855198
YDR332W	1432	1623	1598	1393	1347	1478.6	1370	1551	1.13211678832117	0.179022793188202	0.466412838276507	0.760094658826323
YDR333C	3954	3783	4188	4420	4557	4180.4	4488.5	3975	0.885596524451376	-0.175278534654306	0.42506647390515	0.7385406814113
YDR334W	2775	2333	2751	3132	3396	2877.4	3264	2619.66666666667	0.802593954248366	-0.317257806211208	0.157918800697222	0.455677096884915
YDR335W	8294	6937	9064	4897	5768	6992	5332.5	8098.33333333333	1.5186747929364	0.602812966055558	0.00712018173902583	0.0622831511944344
YDR336W	1610	1563	1707	1801	1795	1695.2	1798	1626.66666666667	0.904708935854653	-0.144474373785355	0.534963937486536	0.802602564790133
YDR337W	2589	2276	2178	1885	1933	2172.2	1909	2347.66666666667	1.22978872009778	0.298410479264244	0.206389313590827	0.521551373533575
YDR338C	1387	1521	1349	1065	1517	1367.8	1291	1419	1.09914794732765	0.136385588753361	0.584074384716132	0.830909327036353
YDR339C	5153	5094	5056	5891	5697	5378.2	5794	5101	0.880393510528133	-0.183779583873461	0.398532201600266	0.718608141098561
YDR341C	59093	60723	61859	37993	41389	52211.4	39691	60558.3333333333	1.52574471122757	0.609513589527157	0.00530262453608089	0.050808784191175
YDR342C	5666	3356	5398	1899	2686	3801	2292.5	4806.66666666667	2.09669211195929	1.06811502492461	0.00638613178195199	0.0574851023912666
YDR343C	1946	1634	1867	1626	1871	1788.8	1748.5	1815.66666666667	1.03841387856258	0.0543815704215712	0.827504103779263	0.941458252925004
YDR345C	138979	449318	123517	91277	63150	173248.2	77213.5	237271.333333333	3.07292550309639	1.61961279211273	0.217359778873532	0.534370259748137
YDR346C	8681	11643	10766	15319	13809	12043.6	14564	10363.3333333333	0.711571912478257	-0.490918529937245	0.0217428114103785	0.137003345376048
YDR347W	5874	5422	5752	3621	6240	5381.8	4930.5	5682.66666666667	1.15255383159247	0.204834135260081	0.451785972813437	0.750795216431809
YDR348C	3642	3286	3621	3457	2956	3392.4	3206.5	3516.33333333333	1.09662664379646	0.133072431096478	0.56397077834531	0.818972595708357
YDR349C	8502	11721	8541	8730	10224	9543.6	9477	9588	1.01171256726812	0.0167994711811038	0.948940032688543	0.982484949941033
YDR350C	1821	1591	2022	2101	3635	2234	2868	1811.33333333333	0.631566713156671	-0.662992959201086	0.0788227542245327	0.317279537520611
YDR351W	3562	3477	3838	3497	3735	3621.8	3616	3625.66666666667	1.00267330383481	0.00385161620583472	0.995161634688884	1
YDR352W	4098	4012	4127	6834	4220	4658.2	5527	4079	0.738013388818527	-0.438281105421638	0.140792016057849	0.434364724367935
YDR353W	21477	20523	19893	18266	15717	19175.2	16991.5	20631	1.2141953329606	0.280000532981307	0.200551269845222	0.514324818927184
YDR354W	6650	6062	6726	6525	6841	6560.8	6683	6479.33333333333	0.969524664571799	-0.0446504941284794	0.831208793885254	0.941734246732097
YDR356W	4125	3713	4668	5238	4994	4547.6	5116	4168.66666666667	0.814829293719051	-0.295430247691659	0.178436468523884	0.485941684826027
YDR357C	3938	3616	3828	4319	4174	3975	4246.5	3794	0.893441657835865	-0.162554571215428	0.460142322029402	0.755400616574597
YDR358W	1024	710	945	479	701	771.8	590	893	1.5135593220339	0.597945220872019	0.0344414572446603	0.18712008214367
YDR359C	923	975	1007	1132	1084	1024.2	1108	968.333333333333	0.873947051744886	-0.194382218478453	0.432509809034696	0.74340899083032
YDR361C	8232	9511	8269	10686	10402	9420	10544	8670.66666666667	0.82233181588265	-0.282207447288951	0.189111976821187	0.501960682066128
YDR362C	3366	2293	2351	1606	2059	2335	1832.5	2670	1.45702592087312	0.543026543553742	0.0746997095602366	0.30886632398441
YDR363W	1672	1631	1511	1256	1043	1422.6	1149.5	1604.66666666667	1.39596926199797	0.481267175035161	0.0508119040370052	0.24191207834419
YDR363W-A	7307	7378	7727	8010	7347	7553.8	7678.5	7470.66666666667	0.972933081548045	-0.0395875152035031	0.848707939270462	0.948449686777283
YDR364C	1972	2062	2060	1907	1740	1948.2	1823.5	2031.33333333333	1.11397495658532	0.155716799629217	0.515562210809861	0.789102348789497
YDR365C	11049	15794	12916	29736	15694	17037.8	22715	13253	0.583447061413163	-0.777326334758463	0.0907120708321798	0.340890411257988
YDR365W-B	351	303	316	265	340	315	302.5	323.333333333333	1.06887052341598	0.0960871041913769	0.781515089688373	0.924407576349477
YDR366C	361	1800	2008	1576	2423	1633.6	1999.5	1389.66666666667	0.69500708510461	-0.524900409722897	0.405780398513071	0.723119880166085
YDR367W	11929	12095	12893	11388	13276	12316.2	12332	12305.6666666667	0.997864634014488	-0.00308397579940139	0.980852360442241	0.992786173300932
YDR368W	4468	3246	4849	3480	3305	3869.6	3392.5	4187.66666666667	1.23438958486858	0.303797794369118	0.202464230280807	0.516386822330738
YDR369C	778	619	626	649	628	660	638.5	674.333333333333	1.05612111720178	0.078775294134403	0.783333300038377	0.925076884209286
YDR370C	1951	1959	2083	2898	2774	2333	2836	1997.66666666667	0.704395862717442	-0.505541659390242	0.0264549889136094	0.155780149600911
YDR371W	1532	1341	1249	2479	2551	1830.4	2515	1374	0.546322067594433	-0.872176395874789	0.000169712408246482	0.00333499264611815
YDR372C	11193	9701	11572	10745	9113	10464.8	9929	10822	1.089938563803	0.124246817392397	0.575669987624848	0.826438563214771
YDR373W	4494	4010	4562	4318	4592	4395.2	4455	4355.33333333333	0.977628133183689	-0.0326422927292958	0.875827082692052	0.957775815575518
YDR374C	278	223	297	158	275	246.2	216.5	266	1.22863741339492	0.297059220774465	0.407661781154723	0.723831858614388
YDR374W-A	3181	3131	3060	2944	2915	3046.2	2929.5	3124	1.06639358252261	0.0927400035340314	0.691705959231007	0.885560831639167
YDR375C	3952	4031	3709	2695	3765	3630.4	3230	3897.33333333333	1.20660474716202	0.270953163503609	0.235589797791351	0.554821818637997
YDR376W	3106	2726	3103	2501	3166	2920.4	2833.5	2978.33333333333	1.05111464031528	0.0719200260981708	0.760901254868823	0.915893806992227
YDR377W	11298	9732	10520	11139	15434	11624.6	13286.5	10516.6666666667	0.791530250003136	-0.337283607828034	0.115218698452181	0.387201620247707
YDR378C	9355	8863	9002	9653	9141	9202.8	9397	9073.33333333333	0.965556383242879	-0.0505675877054026	0.808691496505023	0.936319024722053
YDR379C-A	2826	2444	2811	1806	2557	2488.8	2181.5	2693.66666666667	1.23477729391092	0.304250858859888	0.193031708195992	0.506444082797618
YDR379W	621	435	669	491	394	522	442.5	575	1.29943502824859	0.377884500861378	0.193368859537269	0.506444082797618
YDR380W	8940	5842	9848	1360	2387	5675.4	1873.5	8210	4.38217240459034	2.13164624433605	2.09181012931078e-06	7.87417098676273e-05
YDR381C-A	1475	1184	1517	1371	1723	1454	1547	1392	0.899806076276665	-0.152313985600307	0.519803202257594	0.79151540937412
YDR381W	11374	10141	11256	12317	11774	11372.4	12045.5	10923.6666666667	0.906867018111881	-0.141037083688499	0.508148916354837	0.78478317634985
YDR382W	101465	92868	93872	92521	95499	95245	94010	96068.3333333333	1.02189483388292	0.0312467320461626	0.891660243914535	0.962260534907822
YDR383C	1668	1530	1655	1249	961	1412.6	1105	1617.66666666667	1.46395173453997	0.549867989764248	0.0259884875953505	0.153886887221907
YDR384C	5741	6912	5506	12438	7668	7653	10053	6053	0.602108823236845	-0.73190383621543	0.0343761142113238	0.186940275875276
YDR385W	24215	18635	22831	33436	25047	24832.8	29241.5	21893.6666666667	0.748719000963243	-0.417503727313017	0.0558696332946136	0.257658125862271
YDR386W	607	576	650	577	572	596.4	574.5	611	1.06353350739774	0.0888654871726163	0.760240779311267	0.915579408582563
YDR387C	1701	1459	1684	1571	2744	1831.8	2157.5	1614.66666666667	0.748397064503669	-0.418124195093145	0.228571245870272	0.546647005019913
YDR388W	6178	5962	5109	5150	5542	5588.2	5346	5749.66666666667	1.07550816810076	0.105018481556616	0.642805328830797	0.859594576985497
YDR389W	3607	3000	3714	2930	2877	3225.6	2903.5	3440.33333333333	1.18489179725619	0.244755320145239	0.287205172193944	0.614818457610153
YDR390C	2603	2655	2911	4337	4232	3347.6	4284.5	2723	0.635546738242502	-0.65392986965517	0.00329167202502523	0.0354022685140468
YDR391C	1973	1334	1851	1081	1635	1574.8	1358	1719.33333333333	1.26607756504664	0.340365792823326	0.267048299513255	0.592226087329127
YDR392W	1092	1140	1152	1179	1151	1142.8	1165	1128	0.96824034334764	-0.046562887142849	0.84366718410347	0.945618458284574
YDR393W	2174	1754	1758	2407	3187	2256	2797	1895.33333333333	0.677630794899297	-0.561428655519821	0.0139182706754501	0.101214179104919
YDR394W	10147	9674	10653	7142	7271	8977.4	7206.5	10158	1.40956081315479	0.49524572192694	0.0257041457257394	0.152989659489985
YDR395W	15710	17741	17464	16988	11256	15831.8	14122	16971.6666666667	1.2017891705613	0.265183826778139	0.22645826743861	0.545173827384395
YDR397C	3690	3631	3677	4099	3494	3718.2	3796.5	3666	0.965626234689846	-0.0504632222919546	0.814473273285117	0.938790777367125
YDR398W	6316	8645	7400	8102	6379	7368.4	7240.5	7453.66666666667	1.02944087655088	0.0418609746460183	0.856762287136233	0.951258942390404
YDR399W	21701	23652	23429	24720	20661	22832.6	22690.5	22927.3333333333	1.01043755463006	0.0149801654491986	0.952507354977036	0.984062380866767
YDR400W	2733	2179	2883	3005	2019	2563.8	2512	2598.33333333333	1.03436836518047	0.048750057972364	0.861070839928462	0.9529215535102
YDR402C	82	164	126	230	197	159.8	213.5	124	0.5807962529274	-0.783895949233615	0.0466080674180693	0.228391349807732
YDR403W	57	89	149	114	82	98.2	98	98.3333333333333	1.00340136054422	0.00489879941283906	1	1
YDR404C	8651	7629	8645	6648	6980	7710.6	6814	8308.33333333333	1.21930339497114	0.286057151355418	0.197872935122483	0.511172975920234
YDR405W	3526	3527	3006	3417	3019	3299	3218	3353	1.0419515226849	0.059288157070338	0.801868609734273	0.932519466918175
YDR406W	880	245	817	212	374	505.6	293	647.333333333333	2.20932878270762	1.14360813027579	0.167402887595607	0.471074296098965
YDR407C	4462	4044	3859	2262	2680	3461.4	2471	4121.66666666667	1.66801564818562	0.73813282322736	0.00140659577453441	0.0182825912667622
YDR408C	12314	14078	13002	12268	10815	12495.4	11541.5	13131.3333333333	1.13774928157807	0.186182675329106	0.398038826467855	0.718378292974519
YDR409W	826	811	783	1151	1073	928.8	1112	806.666666666667	0.725419664268585	-0.463112241282707	0.0658528875764102	0.286086720690532
YDR410C	2494	2594	2513	2373	2491	2493	2432	2533.66666666667	1.04180372807018	0.0590835048608139	0.806340041372582	0.934496845229279
YDR411C	4506	4044	3838	3583	4484	4091	4033.5	4129.33333333333	1.02375934878724	0.0338766263594775	0.888243937911602	0.96209279596242
YDR412W	4098	4703	3781	5441	4581	4520.8	5011	4194	0.836958690880064	-0.256771676332985	0.242126300488121	0.562567600773403
YDR414C	5325	5036	5037	6155	5934	5497.4	6044.5	5132.66666666667	0.849146607108391	-0.235914434997863	0.278861198710226	0.604773052346869
YDR415C	3276	2990	2830	2464	2599	2831.8	2531.5	3032	1.19770886825992	0.260277269261281	0.261402125984815	0.586889281306728
YDR416W	2036	2098	2269	2778	2227	2281.6	2502.5	2134.33333333333	0.852880452880453	-0.229584559819068	0.313920345462793	0.644373753169924
YDR418W	96225	76739	93872	103888	84884	91121.6	94386	88945.3333333333	0.942357270499156	-0.0856539706559071	0.680811781683577	0.881643206724144
YDR419W	1568	1573	1579	1184	1379	1456.6	1281.5	1573.33333333333	1.22772792300689	0.29599088023647	0.227648530556512	0.546076033655099
YDR420W	1961	2111	1819	4750	6366	3401.4	5558	1963.66666666667	0.35330454599976	-1.50101578225909	4.79893570579604e-09	3.02385111809778e-07
YDR421W	421	384	300	236	293	326.8	264.5	368.333333333333	1.39256458727158	0.477744241443612	0.144784227087513	0.439071650640445
YDR422C	2185	2036	2048	3390	3956	2723	3673	2089.66666666667	0.568926399854796	-0.813686067017093	0.000299603812017427	0.00553122069511154
YDR423C	399	304	398	479	817	479.4	648	367	0.566358024691358	-0.820213750041412	0.0365796552836213	0.194410129908713
YDR424C	3019	2774	3406	2948	3170	3063.4	3059	3066.33333333333	1.00239729759181	0.00345443035086696	0.996850635302961	1
YDR425W	1247	1041	999	773	1041	1020.2	907	1095.66666666667	1.20801176038221	0.272634499830632	0.288603852122614	0.616219716668433
YDR427W	15979	17741	17198	17123	17927	17193.6	17525	16972.6666666667	0.968483119353305	-0.0462011919932829	0.822625652552181	0.940214384044448
YDR428C	3728	3203	3358	2991	3224	3300.8	3107.5	3429.66666666667	1.10367390721373	0.142313974707574	0.537440480428226	0.804010958720626
YDR429C	15186	15094	15725	17435	15464	15780.8	16449.5	15335	0.932247180765373	-0.101215565776047	0.631569195700201	0.855858000560601
YDR430C	3197	3037	3099	2501	3493	3065.4	2997	3111	1.03803803803804	0.0538593110208074	0.821291743592803	0.940214384044448
YDR432W	26141	26880	20703	24879	21297	23980	23088	24574.6666666667	1.06439131439131	0.0900286428913127	0.683484819607258	0.882698562644133
YDR434W	8053	9458	7849	11457	9660	9295.4	10558.5	8453.33333333333	0.800618774762829	-0.320812647111405	0.135671332627403	0.425588049372864
YDR435C	1076	822	1221	1230	1787	1227.2	1508.5	1039.66666666667	0.689205612639487	-0.536993644493706	0.0708764141005678	0.300067243007407
YDR436W	1393	1046	1464	793	1112	1161.6	952.5	1301	1.36587926509186	0.449829964337111	0.0836902574957264	0.325597064747164
YDR437W	698	684	704	631	772	697.8	701.5	695.333333333333	0.991209313376099	-0.0127383518212896	0.954922419963775	0.985389157463464
YDR438W	1128	897	1229	1243	1481	1195.6	1362	1084.66666666667	0.79637787567303	-0.3284749530607	0.176785016905811	0.484320767014644
YDR439W	1242	1108	1322	1528	1827	1405.4	1677.5	1224	0.729657228017884	-0.454709208394894	0.0566610553139511	0.259453479774578
YDR440W	1325	1265	1506	1354	1238	1337.6	1296	1365.33333333333	1.05349794238683	0.0751874963942189	0.76750016520827	0.918089235276643
YDR441C	4457	5341	4357	4074	6589	4963.6	5331.5	4718.33333333333	0.884991715902341	-0.17626414419178	0.543007545960623	0.808447373095069
YDR443C	1123	875	1285	741	1218	1048.4	979.5	1094.33333333333	1.1172366853837	0.159934851584237	0.635386547161491	0.857364818235516
YDR444W	1595	1567	1734	1173	904	1394.6	1038.5	1632	1.57149735194993	0.652139841126848	0.00854862530222957	0.0700938909151695
YDR446W	463	419	451	411	245	397.8	328	444.333333333333	1.35467479674797	0.437946559749733	0.158264833239618	0.456448377258738
YDR447C	38021	38314	41289	56033	49170	44565.4	52601.5	39208	0.74537798351758	-0.423955888564225	0.0449717633714478	0.223518601075781
YDR448W	1384	1273	1416	1462	1491	1405.2	1476.5	1357.66666666667	0.919516875493848	-0.121052042851696	0.609193748257876	0.845072233715516
YDR449C	15852	20281	15314	18487	11728	16332.4	15107.5	17149	1.13513155717359	0.182859509748048	0.53399501227325	0.802168718877438
YDR450W	42873	40325	47528	72036	57985	52149.4	65010.5	43575.3333333333	0.67028146735271	-0.577161049641772	0.00627169967064358	0.0569859608005029
YDR451C	1486	1486	1576	944	1281	1354.6	1112.5	1516	1.36269662921348	0.446464417429969	0.0714218326286974	0.301119967544919
YDR452W	25575	16576	23194	7309	10647	16660.2	8978	21781.6666666667	2.42611569020569	1.27864834753447	0.000141909687366637	0.00285642520022359
YDR453C	751	730	827	641	663	722.4	652	769.333333333333	1.1799591002045	0.238736853693249	0.380798496372795	0.704592685436671
YDR454C	23529	22835	24629	20770	19344	22221.4	20057	23664.3333333333	1.17985408253145	0.238608446514817	0.274777121188225	0.599435076689494
YDR456W	10095	7434	9549	7180	8845	8620.6	8012.5	9026	1.12648985959438	0.171834326819022	0.439003704874655	0.747621761797407
YDR457W	16530	16729	16711	12146	17702	15963.6	14924	16656.6666666667	1.11609934780666	0.158465452085314	0.47098212772333	0.762230920400302
YDR458C	6898	5908	6487	9786	8517	7519.2	9151.5	6431	0.702726329017101	-0.508965141920019	0.0184376562550046	0.122354834212213
YDR459C	1732	1542	1623	1649	2282	1765.6	1965.5	1632.33333333333	0.830492665140337	-0.267960668436484	0.250206608219327	0.573980098079715
YDR460W	1621	1641	1567	1742	1858	1685.8	1800	1609.66666666667	0.894259259259259	-0.161234943765538	0.489435764096078	0.77478403180365
YDR461C-A	1922	1776	1703	2031	2194	1925.2	2112.5	1800.33333333333	0.852228796844181	-0.230687293826075	0.318189123604538	0.649258130776313
YDR461W	373	310	329	272	347	326.2	309.5	337.333333333333	1.08992999461497	0.124235474758889	0.712627492666115	0.895858297635379
YDR462W	2141	2153	1832	1699	2053	1975.6	1876	2042	1.08848614072495	0.122323038362425	0.610553354115586	0.845135524298714
YDR463W	2397	2568	2249	2261	1701	2235.2	1981	2404.66666666667	1.21386505132088	0.279608042176928	0.235408231109453	0.554740453553455
YDR464W	1776	1883	1809	2963	1961	2078.4	2462	1822.66666666667	0.740319523422692	-0.433780019599553	0.0919906305318851	0.343601601284367
YDR465C	6595	7653	6705	9443	6714	7422	8078.5	6984.33333333333	0.864558189432857	-0.209965026588319	0.330583823536127	0.659234408338124
YDR466W	2048	1579	2125	1601	1696	1809.8	1648.5	1917.33333333333	1.16307754524315	0.217947288047754	0.364330519660424	0.692694005402256
YDR468C	2431	2228	2413	2160	2340	2314.4	2250	2357.33333333333	1.0477037037037	0.0672307725658761	0.780386127434573	0.923621555887754
YDR469W	2814	2364	2413	2272	2354	2443.4	2313	2530.33333333333	1.0939616659461	0.129562184822957	0.582604425664633	0.829895589668241
YDR470C	2039	1687	1967	1302	1947	1788.4	1624.5	1897.66666666667	1.16815430388838	0.224230855340507	0.351114021534559	0.678738142647562
YDR471W	28259	26598	29072	27155	29104	28037.6	28129.5	27976.3333333333	0.994554945282829	-0.00787701835085954	0.962916541942591	0.987241691239503
YDR472W	3244	3610	3530	3183	2616	3236.6	2899.5	3461.33333333333	1.19376904063919	0.255523744345591	0.26636718762636	0.591620914432955
YDR473C	1656	1617	1634	2093	1826	1765.2	1959.5	1635.66666666667	0.834736752572935	-0.260606802255138	0.263405860829652	0.588913220739792
YDR475C	1530	1324	1551	1051	1208	1332.8	1129.5	1468.33333333333	1.29998524420835	0.378495247693535	0.126827123033957	0.408296311785449
YDR476C	8894	7252	7929	7397	11189	8532.2	9293	8025	0.863553212095125	-0.21164301561555	0.408853299868523	0.724365091484666
YDR477W	5056	4710	4957	4848	4384	4791	4616	4907.66666666667	1.06318601964183	0.0883940391416837	0.699123811295326	0.889361583076367
YDR478W	1124	1202	1217	1786	1235	1312.8	1510.5	1181	0.781860311155247	-0.355017219330784	0.139847018613726	0.432600409233603
YDR479C	1479	1365	1306	1603	2126	1575.8	1864.5	1383.33333333333	0.74193260033968	-0.430639961373148	0.0677125856120484	0.29184376118442
YDR480W	885	732	820	842	1080	871.8	961	812.333333333333	0.845300034686091	-0.242464585771566	0.339781192306212	0.668867826561563
YDR481C	5226	6281	4859	6525	6276	5833.4	6400.5	5455.33333333333	0.852329245111059	-0.230517260054163	0.289011880804006	0.616863723498094
YDR482C	2037	1772	1782	2830	2375	2159.2	2602.5	1863.66666666667	0.716106308037144	-0.481754319278674	0.0355134327569304	0.191283734740458
YDR483W	21783	25435	26862	42679	33162	29984.2	37920.5	24693.3333333333	0.651186912971436	-0.618856389111414	0.00346519051771054	0.0365896346651512
YDR484W	4889	4666	4295	4451	5396	4739.4	4923.5	4616.66666666667	0.937679834805863	-0.0928326876962849	0.6683052621392	0.875715552581587
YDR485C	1067	929	1090	1734	1412	1246.4	1573	1028.66666666667	0.653952108497563	-0.612743109566108	0.0112595336891433	0.0876127742227701
YDR486C	2275	2150	2438	1982	2432	2255.4	2207	2287.66666666667	1.03655037003474	0.0517902243428138	0.832343148434994	0.941734246732097
YDR487C	5445	5151	5525	9263	9276	6932	9269.5	5373.66666666667	0.579714835392056	-0.786584689018447	0.000273119072717519	0.00509090438759954
YDR488C	1129	1038	971	1251	1311	1140	1281	1046	0.816549570647931	-0.292387624094705	0.231961459350468	0.549802422551752
YDR489W	1715	1613	1876	1630	1999	1766.6	1814.5	1734.66666666667	0.956002571874713	-0.0649135954826948	0.775995365420655	0.920492149241567
YDR490C	1305	1230	1337	937	1082	1178.2	1009.5	1290.66666666667	1.2785207198283	0.354475541221965	0.159066283949945	0.457842109610517
YDR492W	9482	7644	10445	10532	7946	9209.8	9239	9190.33333333333	0.994732474654544	-0.00761951836136682	0.964928534990108	0.987615522127195
YDR493W	4207	4177	4204	3837	3891	4063.2	3864	4196	1.08592132505176	0.118919583741494	0.603437682959409	0.842313568050974
YDR494W	4850	4303	4766	3873	4121	4382.6	3997	4639.66666666667	1.1607872571095	0.215103586986419	0.34248891000291	0.671350355793952
YDR495C	2135	2101	2100	2047	2094	2095.4	2070.5	2112	1.02004346776141	0.028630631988575	0.911620714395891	0.969485467135018
YDR496C	20797	27880	23675	35242	23423	26203.4	29332.5	24117.3333333333	0.822205176283417	-0.282429640311091	0.310657293717533	0.641012331333363
YDR497C	50565	41239	54138	17350	21742	37006.8	19546	48647.3333333333	2.48886387666701	1.31548732721417	4.72580793589484e-09	3.01049545103103e-07
YDR498C	2497	2302	2458	1768	1895	2184	1831.5	2419	1.32077532077532	0.401385068271366	0.0893006932783999	0.338793271554243
YDR499W	1242	1073	1239	1016	1143	1142.6	1079.5	1184.66666666667	1.09742164582368	0.134117937285017	0.599114602631689	0.840400674220588
YDR500C	31885	25860	32568	34895	32726	31586.8	33810.5	30104.3333333333	0.890384150880151	-0.167500182407528	0.427715849405798	0.74050704535304
YDR501W	815	682	706	261	419	576.6	340	734.333333333333	2.15980392156863	1.11090034284203	0.000128145909807158	0.00261571070123978
YDR502C	15734	14875	15971	11349	13465	14278.8	12407	15526.6666666667	1.25144407726821	0.323593823387056	0.140569278706458	0.433908471065675
YDR503C	2036	1785	2075	1558	2210	1932.8	1884	1965.33333333333	1.04317055909413	0.0609750587611304	0.804357829631305	0.933452075992612
YDR504C	32384	34998	29072	39925	78427	42961.2	59176	32151.3333333333	0.543317110540309	-0.880133612753989	0.0660152906817271	0.286445089881715
YDR505C	2483	1443	2348	1200	2322	1959.2	1761	2091.33333333333	1.18758281279576	0.248028119291239	0.589436118472339	0.834830485898888
YDR506C	198	200	184	143	169	178.8	156	194	1.24358974358974	0.314510623324879	0.433170336393573	0.743709893589775
YDR507C	3235	2835	3007	3528	3177	3156.4	3352.5	3025.66666666667	0.902510564255531	-0.147984275452802	0.505878086867068	0.78478317634985
YDR508C	11290	11317	10621	68242	101569	40607.8	84905.5	11076	0.130450913073947	-2.93842105274315	5.67200647687507e-11	4.6783611019087e-09
YDR510W	17730	15637	17154	17603	14595	16543.8	16099	16840.3333333333	1.04604840880386	0.0649496178613723	0.771563232535662	0.918806914340434
YDR511W	1943	1667	1851	1206	1967	1726.8	1586.5	1820.33333333333	1.14738943166299	0.19835513483547	0.443140029088769	0.748727119973068
YDR512C	2700	2418	2875	2233	3040	2653.2	2636.5	2664.33333333333	1.01055692521651	0.0151505917962495	0.956384267571567	0.986134192148513
YDR513W	7591	5823	7006	5006	7048	6494.8	6027	6806.66666666667	1.1293623140313	0.17550839558956	0.445326369906488	0.748874541468297
YDR514C	1331	1523	1478	2014	1550	1579.2	1782	1444	0.810325476992144	-0.303426594634751	0.197863541385494	0.511172975920234
YDR515W	1709	1993	1648	2072	2178	1920	2125	1783.33333333333	0.83921568627451	-0.252886450457711	0.274161033494023	0.599114774312193
YDR516C	20530	4812	18887	960	2027	9443.2	1493.5	14743	9.87144291931704	3.30326098036496	0.00543953835726202	0.0517783314565647
YDR517W	7109	7068	6871	5898	5648	6518.8	5773	7016	1.2153126623939	0.281327522436948	0.207492001065215	0.522515695123829
YDR518W	2940	2413	2801	4508	2369	3006.2	3438.5	2718	0.790460956812564	-0.339233889487727	0.379499392950296	0.70340767962195
YDR519W	6454	6332	6803	6043	5837	6293.8	5940	6529.66666666667	1.09927048260382	0.13654641440241	0.543098814802736	0.808447373095069
YDR520C	1849	2011	2059	1588	1512	1803.8	1550	1973	1.27290322580645	0.348122740561959	0.146980207814003	0.439966676735683
YDR522C	375	333	251	225	134	263.6	179.5	319.666666666667	1.78087279480037	0.832584470473923	0.0179927915149916	0.119943782034187
YDR523C	168	243	189	309	474	276.6	391.5	200	0.510855683269476	-0.969012307516316	0.00558243932779789	0.0527058644678247
YDR524C	4125	4048	4459	4147	6833	4722.4	5490	4210.66666666667	0.766970248937462	-0.38275747875348	0.209461658451934	0.524810254863002
YDR524C-B	1090873	451690	494603	396515	352232	557182.6	374373.5	679055.333333333	1.81384455185352	0.859050820872171	0.245047261819627	0.565726394571238
YDR524W-C	262366	134807	208428	137466	197097	188032.8	167281.5	201867	1.20675029815012	0.271127183227224	0.519141924960869	0.79151540937412
YDR525W-A	3088	2972	3406	3492	3635	3318.6	3563.5	3155.33333333333	0.885459052429727	-0.175502503011799	0.429645235353759	0.742311814851816
YDR527W	2621	3444	2925	4012	3396	3279.6	3704	2996.66666666667	0.809035277177826	-0.305725483579583	0.170329995668087	0.474538037428243
YDR528W	2208	1838	2497	2009	2042	2118.8	2025.5	2181	1.07677116761294	0.106711684954314	0.655816948451686	0.868579129580631
YDR529C	23889	21078	22831	18004	22836	21727.6	20420	22599.3333333333	1.10672543258244	0.146297348421209	0.504614191536991	0.78383615680175
YDR530C	1766	1547	1901	1281	1742	1647.4	1511.5	1738	1.14985114125041	0.201447103186693	0.406429461642082	0.72366262887585
YDR531W	7616	8090	7313	8080	7598	7739.4	7839	7673	0.978823829570098	-0.0308788704785128	0.879975444224486	0.9594679831822
YDR532C	2483	2289	2181	2826	2840	2523.8	2833	2317.66666666667	0.818096246617249	-0.289657512907167	0.201036743247801	0.514992970187722
YDR533C	1772	1700	1771	876	1095	1442.8	985.5	1747.66666666667	1.7733806866227	0.826502268751713	0.000877312291559165	0.0128105273404748
YDR534C	239	308	277	246	171	248.2	208.5	274.666666666667	1.31734612310152	0.397634453017399	0.264736630089967	0.589441674429263
YDR536W	441	379	440	259	393	382.4	326	420	1.28834355828221	0.365517363435045	0.243990874449192	0.564411452187537
YDR538W	3886	3437	3677	1642	1297	2787.8	1469.5	3666.66666666667	2.49517976636044	1.3191437589269	3.54537722233311e-08	1.95738588170143e-06
YDR539W	2162	1212	2168	3492	2856	2378	3174	1847.33333333333	0.582020583910943	-0.780857918074921	0.00584895050640266	0.0542501857369859
YDR540C	937	833	919	497	487	734.6	492	896.333333333333	1.82181571815718	0.865377033812477	0.0015941670602651	0.0203554767584951
YDR541C	1411	1240	1392	1279	2450	1554.4	1864.5	1347.66666666667	0.722803253776705	-0.468325094223102	0.244380499443704	0.565087257788255
YDR542W	383	320	340	278	355	335.2	316.5	347.666666666667	1.0984728804634	0.135499252370268	0.684139940858048	0.882698562644133
YEL001C	12851	12305	12461	12753	9160	11906	10956.5	12539	1.14443481038653	0.194635286038521	0.377207704547087	0.701510954568658
YEL002C	24911	21951	24348	27396	24655	24652.2	26025.5	23736.6666666667	0.912054203249377	-0.132808528791907	0.529127060025198	0.799621889198663
YEL003W	10239	13732	10286	16988	16844	13617.8	16916	11419	0.675041380941121	-0.566952150874031	0.00790141922485484	0.0662790314400314
YEL004W	3061	3452	2722	2392	2154	2756.2	2273	3078.33333333333	1.35430415016865	0.437551776330797	0.0597785302877979	0.268357311609837
YEL005C	1109	971	976	822	809	937.4	815.5	1018.66666666667	1.24913141222154	0.320925260602708	0.21721696429379	0.534370259748137
YEL006W	2749	2333	2915	2324	2068	2477.8	2196	2665.66666666667	1.21387370977535	0.279618332830537	0.231766960615813	0.549735298972942
YEL007W	6748	4759	7463	4055	6775	5960	5415	6323.33333333333	1.16774392120653	0.223723935081992	0.540146576603241	0.806162393780333
YEL009C	37297	34212	35983	46885	45986	40072.6	46435.5	35830.6666666667	0.771622286110124	-0.374033282764936	0.0771019837616729	0.313573247187735
YEL011W	3318	550	3290	395	759	1662.4	577	2386	4.13518197573657	2.04795081904975	0.0844381417998842	0.327416660878882
YEL012W	553	408	477	431	587	491.2	509	479.333333333333	0.941715782580223	-0.0866363863575538	0.756099356003115	0.913718567177415
YEL013W	12465	10366	11680	6257	7649	9683.4	6953	11503.6666666667	1.65448966872813	0.726386282934082	0.00112956373568424	0.0155906689899084
YEL015W	4680	4169	4900	4793	4449	4598.2	4621	4583	0.991776671716079	-0.0119128037922218	0.949584716742097	0.982638808096026
YEL016C	1015	998	1028	1597	1231	1173.8	1414	1013.66666666667	0.716878830740217	-0.480198804499757	0.048801074114663	0.235161950658937
YEL017C-A	10719	9319	9341	12250	11625	10650.8	11937.5	9793	0.820356020942408	-0.285677943475478	0.18270996789885	0.491494052858299
YEL017W	5428	4066	4926	3975	3320	4343	3647.5	4806.66666666667	1.31779757824994	0.398128780601775	0.0790680367124722	0.317616795373994
YEL018W	1118	1110	1121	1296	1289	1186.8	1292.5	1116.33333333333	0.863700838168923	-0.211396405216738	0.384336218117029	0.708425137177875
YEL019C	788	737	737	361	446	613.8	403.5	754	1.86864931846344	0.901995849990884	0.00149630525950643	0.0192757368652417
YEL020C	1322	1307	1239	1179	1125	1234.4	1152	1289.33333333333	1.11921296296296	0.162484577313372	0.518369122158086	0.791202159333971
YEL020W-A	10110	10162	10286	12129	10025	10542.4	11077	10186	0.919563058589871	-0.120979584746548	0.570022777700328	0.823224225791928
YEL021W	21	29	30	32	101	42.6	66.5	26.6666666666667	0.401002506265664	-1.31831684133498	0.131326012506682	0.41696490842237
YEL022W	6520	6720	5856	6257	4865	6043.6	5561	6365.33333333333	1.14463825451058	0.194891728555923	0.384289115998887	0.708425137177875
YEL023C	672	733	641	881	617	708.8	749	682	0.910547396528705	-0.135193979434579	0.605209415628573	0.843567920749901
YEL024W	14422	11131	12357	4919	12873	11140.4	8896	12636.6666666667	1.42048860911271	0.506387262613343	0.240153877193447	0.559329861828208
YEL025C	1322	1087	1342	1190	1771	1342.4	1480.5	1250.33333333333	0.844534504108972	-0.24377172823724	0.339785687113265	0.668867826561563
YEL026W	41530	43286	45822	45416	48063	44823.4	46739.5	43546	0.931674493736561	-0.102102097408517	0.625878983459354	0.851694945331895
YEL027W	57709	47274	59185	68242	56636	57809.2	62439	54722.6666666667	0.876418050684134	-0.190308896542446	0.366671860813209	0.694391443588387
YEL029C	2403	2297	2465	3411	2743	2663.8	3077	2388.33333333333	0.776188928610118	-0.365520239905193	0.105476749820146	0.370126343043212
YEL030W	388	359	370	412	373	380.4	392.5	372.333333333333	0.948619957537155	-0.0760978740168308	0.796535264545306	0.930950590437326
YEL031W	94923	75049	84143	82116	101464	87539	91790	84705	0.922812942586338	-0.115889856715853	0.579996023782666	0.828545330179427
YEL032W	2707	2524	2446	2786	2474	2587.4	2630	2559	0.973003802281369	-0.0394826521402183	0.85564849117461	0.951258942390404
YEL033W	2347	2342	2232	61633	53122	24335.2	57377.5	2307	0.0402073983704414	-4.63639520055241	3.07114389791825e-89	4.45085529405802e-86
YEL034W	209092	198613	208428	191978	248243	211270.8	220110.5	205377.666666667	0.933066194782469	-0.0999486606518949	0.631868250785239	0.855858000560601
YEL035C	452	435	538	404	560	477.8	482	475	0.985477178423237	-0.0211056330116514	0.934891283958521	0.977378678648791
YEL036C	10086	11855	9094	13712	8854	10720.2	11283	10345	0.916866081715856	-0.125217067014091	0.646690190024923	0.862799316818061
YEL037C	8768	9183	8365	10917	8075	9061.6	9496	8772	0.923757371524853	-0.114414122968313	0.591916952492983	0.836097118324031
YEL038W	6291	6232	6129	3364	4241	5251.4	3802.5	6217.33333333333	1.63506465044927	0.709347681006879	0.00175760497217935	0.021724597065509
YEL039C	4454	2685	4313	1545	2346	3068.6	1945.5	3817.33333333333	1.96213484108627	0.972424189305341	0.0121839594429333	0.0919322226485725
YEL040W	95903	99175	93108	125326	45735	91849.4	85530.5	96062	1.12313151448898	0.167526871809736	0.73906484927832	0.906467304928387
YEL041W	575	486	630	435	841	593.4	638	563.666666666667	0.883490073145246	-0.178714170076042	0.63653943837232	0.857652462685899
YEL042W	19968	26625	19511	31386	28524	25202.8	29955	22034.6666666667	0.735592277304846	-0.443021761348068	0.0367887008006569	0.194982420960825
YEL043W	2580	2710	2231	3716	3544	2956.2	3630	2507	0.690633608815427	-0.534007552049174	0.0172273803134215	0.115855131875759
YEL044W	4312	4300	4027	4638	4326	4320.6	4482	4213	0.939982150825524	-0.089294732948139	0.68110967785643	0.881643206724144
YEL046C	19630	22919	19843	30927	34303	25524.4	32615	20797.3333333333	0.637661607644744	-0.649137072915006	0.00219016519191354	0.0258582232536106
YEL047C	5839	4123	5119	4519	5703	5060.6	5111	5027	0.983564860105654	-0.0239079023048427	0.906676259475827	0.968321623677229
YEL048C	3177	3940	3557	4301	3721	3739.2	4011	3558	0.887060583395662	-0.172895455547349	0.433684341735227	0.743709893589775
YEL049W	1855	1996	1802	1722	1756	1826.2	1739	1884.33333333333	1.08357293463676	0.115796263627674	0.632645070140823	0.855858000560601
YEL050C	6856	7353	7042	5742	7637	6926	6689.5	7083.66666666667	1.05892318808082	0.0825979432547451	0.714890284618366	0.896490780042096
YEL051W	11478	9782	11555	10792	10570	10835.4	10681	10938.3333333333	1.02409262553444	0.034346207872888	0.882539905773972	0.960375048612434
YEL052W	3523	3000	3888	2370	3958	3347.8	3164	3470.33333333333	1.09681837336705	0.133324643756676	0.660685023995258	0.871683801975901
YEL053C	6190	6075	7154	3685	4696	5560	4190.5	6473	1.54468440520224	0.627312110907367	0.00545393075313366	0.051830223894944
YEL054C	87671	69906	79044	75543	79383	78309.4	77463	78873.6666666667	1.01821084474738	0.0260363366345745	0.910989449412179	0.969449134916522
YEL055C	12659	12536	13249	17350	11605	13479.8	14477.5	12814.6666666667	0.88514361365337	-0.176016544893568	0.439143515864996	0.747640223632712
YEL056W	4219	3822	4266	2763	2907	3595.4	2835	4102.33333333333	1.44703115814227	0.533095986979086	0.0201106493542773	0.129588625521008
YEL057C	519	584	691	1881	1957	1126.4	1919	598	0.311620635747785	-1.68213732199728	7.4448442935517e-12	7.57153725784548e-10
YEL058W	9995	9311	10599	11246	11908	10611.8	11577	9968.33333333333	0.861046327488411	-0.215837232828854	0.313576261839055	0.643925465774355
YEL059C-A	2438	2416	2487	2426	2781	2509.6	2603.5	2447	0.93988861148454	-0.0894383053108598	0.689397825910948	0.885074450964472
YEL060C	4852	2846	3869	2755	4474	3759.2	3614.5	3855.66666666667	1.06672199935445	0.0931842413825616	0.820318422575706	0.940214384044448
YEL061C	1649	1542	1545	1566	1397	1539.8	1481.5	1578.66666666667	1.0655866801665	0.0916479539465113	0.711928660922738	0.895514844921253
YEL062W	1781	1772	1884	1450	1776	1732.6	1613	1812.33333333333	1.12357925191155	0.168101888921303	0.487122339164943	0.773862237111753
YEL063C	10153	10606	9938	11144	11625	10693.2	11384.5	10232.3333333333	0.898795145446294	-0.153935762603044	0.471056589120309	0.762230920400302
YEL064C	1614	1241	1456	1349	1630	1458	1489.5	1437	0.964753272910373	-0.0517680617921936	0.822370370019239	0.940214384044448
YEL065W	900	3680	920	14720	18195	7683	16457.5	1833.33333333333	0.111398045470657	-3.16620417472762	7.32861974470929e-21	1.41613362200266e-18
YEL066W	2824	2865	2811	2963	2851	2862.8	2907	2833.33333333333	0.974658869395712	-0.0370307309449669	0.863214107141445	0.952971277680243
YEL067C	798	743	635	843	964	796.6	903.5	725.333333333333	0.80280391071758	-0.316880450335416	0.219309094192947	0.536137822833953
YEL069C	51	67	46	0	42	41.2	21	54.6666666666667	2.6031746031746	1.38027208111817	0.0731960114122836	0.306118482769113
YEL070W	146	74	126	58	97	100.2	77.5	115.333333333333	1.48817204301075	0.573541321641331	0.253689183661632	0.578049872921968
YEL071W	12432	8204	12541	15087	10471	11747	12779	11059	0.86540417873073	-0.208554007846594	0.49099116750687	0.776610040392176
YEL072W	866	674	903	591	893	785.4	742	814.333333333333	1.09748427672956	0.134200270925297	0.627223619170781	0.852955293862457
YEL073C	2053	1841	2086	2254	2795	2205.8	2524.5	1993.33333333333	0.789595299399221	-0.340814693686794	0.136370596353987	0.427088248008677
YEL075C	392	328	349	286	364	343.8	325	356.333333333333	1.09641025641026	0.132787729083517	0.688123196545779	0.884600262188676
YEL076C	402	335	359	294	373	352.6	333.5	365.333333333333	1.09545227386307	0.131526631054785	0.688819317495202	0.884600262188676
YEL076C-A	411	345	366	303	384	361.8	343.5	374	1.08879184861718	0.122728171069537	0.707403927917121	0.894204223753936
YEL077C	285	246	235	0	0	153.2	0	255.333333333333	Inf	Inf	4.34500927377558e-29	1.48164816235747e-26
YER001W	80236	106355	74251	35193	32309	65668.8	33751	86947.3333333333	2.57614095384828	1.36521153283706	3.84056711771768e-06	0.000131738269712482
YER002W	4199	5046	4132	9627	7092	6019.2	8359.5	4459	0.533405107961002	-0.906696454485357	0.000164599059491901	0.0032565895831896
YER003C	25480	19168	29699	16559	18985	21978.2	17772	24782.3333333333	1.39445944932103	0.479705981613219	0.0777996294278049	0.3147274611256
YER004W	9845	9409	9434	5740	10068	8899.2	7904	9562.66666666667	1.20985155195681	0.274830040562541	0.306540010979154	0.635782627422596
YER005W	4127	3775	4445	3716	3300	3872.6	3508	4115.66666666667	1.173223109084	0.230477393384917	0.311694673415082	0.642470488806347
YER006W	11170	13880	11749	18008	14456	13852.6	16232	12266.3333333333	0.755688352226056	-0.404136708848335	0.058422675164167	0.263972134003645
YER007C-A	4802	5207	5029	6885	5399	5464.4	6142	5012.66666666667	0.816129382394443	-0.293130211633795	0.178861588961201	0.486473279070308
YER007W	1469	1375	1398	1769	1466	1495.4	1617.5	1414	0.8741885625966	-0.193983592070471	0.412037547507366	0.726408692747413
YER008C	5970	4919	6327	8566	6265	6409.4	7415.5	5738.66666666667	0.773874542062796	-0.369828394427764	0.101838089288152	0.363295632986718
YER009W	36069	34131	37900	29179	34074	34270.6	31626.5	36033.3333333333	1.13933989955681	0.188198210831291	0.387993744407653	0.710488773852213
YER010C	1458	1384	1548	1688	2783	1772.2	2235.5	1463.33333333333	0.654588831730411	-0.611339106841078	0.0646569030719928	0.283521987222649
YER011W	806	810	839	5698	1403	1911.2	3550.5	818.333333333333	0.230483969393982	-2.11726168297487	0.0807869188560827	0.321428804810372
YER012W	6563	6370	6464	6967	5911	6455	6439	6465.66666666667	1.00414142982865	0.00596248217970089	0.98677404815267	0.995705684445784
YER013W	788	643	842	881	848	800.4	864.5	757.666666666667	0.876421823790245	-0.19030268554559	0.459197471893317	0.755044103264614
YER014C-A	1219	1062	1227	1261	1091	1172	1176	1169.33333333333	0.994331065759637	-0.00820181311278759	0.966184266630015	0.987615522127195
YER014W	995	867	824	864	682	846.4	773	895.333333333333	1.15825786977145	0.211956484781439	0.424089654252247	0.738050953377446
YER015W	339	216	252	199	260	253.2	229.5	269	1.17211328976035	0.229112019142816	0.521637745259266	0.793330198531265
YER016W	1641	1531	1547	1862	1708	1657.8	1785	1573	0.881232492997199	-0.182405403500775	0.43550565007137	0.744740986827747
YER017C	9482	10922	8242	8708	9886	9448	9297	9548.66666666667	1.02706966404933	0.0385340400494247	0.867782503924244	0.954978324998609
YER018C	5528	5904	6027	5079	6921	5891.8	6000	5819.66666666667	0.969944444444444	-0.0440259785358648	0.833953276136617	0.942383458433522
YER019C-A	13595	13559	13752	16544	13756	14241.2	15150	13635.3333333333	0.90002200220022	-0.151967824470439	0.474702673675118	0.765640438188908
YER019W	7658	6970	7428	8124	7101	7456.2	7612.5	7352	0.965779967159277	-0.0502335563920226	0.810770219544572	0.937569312327924
YER020W	1812	1798	1627	2329	2802	2073.6	2565.5	1745.66666666667	0.680439160657442	-0.555461921463221	0.0156411216847301	0.108849438663122
YER021W	11008	11380	11141	9689	9780	10599.6	9734.5	11176.3333333333	1.14811580803671	0.199268170980224	0.366886537681935	0.694391443588387
YER022W	3920	3736	3886	3415	3795	3750.4	3605	3847.33333333333	1.06722145168747	0.09385957082188	0.684518344959196	0.882989062244873
YER023W	18895	17429	17958	14763	15132	16835.4	14947.5	18094	1.210503428667	0.275607165676275	0.208371513236264	0.523546909121238
YER024W	183	224	206	315	260	237.6	287.5	204.333333333333	0.710724637681159	-0.492637382862112	0.153115507115775	0.449254032586799
YER025W	23778	25940	24974	22088	26854	24726.8	24471	24897.3333333333	1.01742198248267	0.0249181706087557	0.915739241663924	0.970912035240315
YER026C	10848	8428	10650	6683	8653	9052.4	7668	9975.33333333333	1.30090419057555	0.379514713884016	0.0866283528886058	0.333234612936462
YER027C	3786	3673	3755	2731	2937	3376.4	2834	3738	1.31898376852505	0.39942681082714	0.0817929386035238	0.322992959866913
YER028C	265	328	165	266	252	255.2	259	252.666666666667	0.975546975546976	-0.0357167502366184	0.911295524064383	0.969449134916522
YER029C	2412	2531	2143	3132	2434	2530.4	2783	2362	0.848724398131513	-0.23663194393445	0.295807601083303	0.624470744166026
YER030W	4036	3616	4204	3859	3439	3830.8	3649	3952	1.08303644834201	0.115081796000196	0.616415759337482	0.847504493057419
YER031C	7117	9019	8453	8808	8973	8474	8890.5	8196.33333333333	0.921920401927151	-0.117285900308939	0.583345409560054	0.830464965427218
YER032W	1868	1720	1847	1898	1871	1840.8	1884.5	1811.66666666667	0.961351375254267	-0.0568642604708413	0.801583912190695	0.932519466918175
YER033C	189	139	190	217	301	207.2	259	172.666666666667	0.666666666666667	-0.584962500721156	0.104497617266668	0.368878022071098
YER034W	777	814	793	1148	1169	940.2	1158.5	794.666666666667	0.68594446842181	-0.543836309123816	0.0304110306317666	0.171158004439176
YER035W	1986	1512	1645	1198	2554	1779	1876	1714.33333333333	0.913823738450604	-0.130012174884076	0.751234067726129	0.910686719073269
YER036C	124625	105757	136447	97577	95499	111981	96538	122276.333333333	1.26661349244166	0.340976352729032	0.11597484948461	0.38859491808281
YER037W	1315	1209	1247	1233	1630	1326.8	1431.5	1257	0.87809989521481	-0.187543020578845	0.433686796197026	0.743709893589775
YER038C	1171	1559	1317	1061	1499	1321.4	1280	1349	1.05390625	0.0757465380609053	0.766113644442865	0.918089235276643
YER039C	1029	829	876	460	743	787.4	601.5	911.333333333333	1.51510113604877	0.599414099708827	0.0256452918231976	0.15294830936119
YER039C-A	2332	2209	2406	1770	2091	2161.6	1930.5	2315.66666666667	1.19951653284987	0.262453042330087	0.266741217131761	0.591998022860956
YER040W	1012	998	934	714	847	901	780.5	981.333333333333	1.25731368780696	0.330344633357948	0.206826119490607	0.521617046356703
YER041W	412	363	279	570	554	435.6	562	351.333333333333	0.62514827995255	-0.677729669304868	0.0200048043567604	0.129428404973371
YER042W	8720	10318	8218	4692	4999	7389.4	4845.5	9085.33333333333	1.87500429952189	0.906893903817479	5.93298997691722e-05	0.00132513382761802
YER043C	140710	106157	136738	191486	110858	137189.8	151172	127868.333333333	0.845846673546248	-0.241531924877828	0.478207645100635	0.768126827001491
YER044C	17027	8560	17154	25797	16510	17009.6	21153.5	14247	0.673505566454724	-0.570238225423334	0.17430743517824	0.480485117322043
YER044C-A	72	111	151	276	365	195	320.5	111.333333333333	0.347373894955798	-1.52543875486585	3.57085177762066e-05	0.000848369989953565
YER045C	740	380	867	1421	931	867.8	1176	662.333333333333	0.563208616780045	-0.82825868830785	0.0534645408106	0.249947623865806
YER046W	860	647	804	741	740	758.4	740.5	770.333333333333	1.04028809363043	0.0569831184576271	0.840915693445366	0.944885550322474
YER047C	1032	982	1141	810	921	977.2	865.5	1051.66666666667	1.21509724629309	0.281071779782117	0.27695346958147	0.602212776880639
YER048C	5930	5143	5493	5522	5259	5469.4	5390.5	5522	1.02439476857434	0.0347717904463765	0.883468726928629	0.960695593698229
YER048W-A	11693	11525	12228	12364	16528	12867.6	14446	11815.3333333333	0.817896534219392	-0.290009744397182	0.17482932346818	0.481237221341423
YER049W	19756	22245	20945	18610	16528	19616.8	17569	20982	1.19426262166316	0.256120124131448	0.241588814719793	0.561904703002163
YER050C	2379	2169	2499	2130	2742	2383.8	2436	2349	0.964285714285714	-0.0524674198941355	0.812380542061312	0.9381661978463
YER051W	800	822	815	942	1083	892.4	1012.5	812.333333333333	0.802304526748971	-0.317778157657165	0.20965046389193	0.524941142581566
YER052C	8402	7917	9214	9012	9907	8890.4	9459.5	8511	0.89973042972673	-0.152435277835448	0.47694526441226	0.766736466388761
YER053C	3954	1820	3462	704	2232	2434.4	1468	3078.66666666667	2.09718437783833	1.06845370420975	0.092877183296603	0.345355376247856
YER053C-A	14650	12564	14536	3970	12707	11685.4	8338.5	13916.6666666667	1.66896524155024	0.738953908945405	0.087499396961554	0.335259535474427
YER054C	225	136	222	122	276	196.2	199	194.333333333333	0.976549413735343	-0.0342350480643085	0.932742093663877	0.976554949716653
YER055C	16563	16825	16851	24570	23473	19656.4	24021.5	16746.3333333333	0.697139368204872	-0.520480994433965	0.0143379573387874	0.102613751472779
YER056C	33296	33648	36112	56258	42359	40334.6	49308.5	34352	0.696675015463865	-0.52144226937747	0.0136683417317397	0.0999185082205482
YER056C-A	31141	28814	35003	31199	30843	31400	31021	31652.6666666667	1.02036255010047	0.0290818544491234	0.900195869684029	0.964947384718624
YER057C	15758	13806	15938	12681	10305	13697.6	11493	15167.3333333333	1.31970184750138	0.400212026767524	0.0687955061663105	0.294322914572769
YER058W	2801	2629	2826	2642	2929	2765.4	2785.5	2752	0.987973433853886	-0.017455845954479	0.93143254116368	0.976554949716653
YER059W	1831	1518	1750	1832	1507	1687.6	1669.5	1699.66666666667	1.01806928222023	0.0258357438442877	0.923162148865782	0.972694888082996
YER060W	1761	1575	1803	4001	1981	2224.2	2991	1713	0.57271815446339	-0.804102759035353	0.0957582655503006	0.351663641681452
YER060W-A	326	440	286	556	671	455.8	613.5	350.666666666667	0.571583808747623	-0.806963045091759	0.0050974619071052	0.0492499777924814
YER061C	1122	1070	994	1029	1120	1067	1074.5	1062	0.988366682177757	-0.0168817166236298	0.938900267918609	0.978921736173413
YER062C	10565	3788	11667	1328	2284	5926.4	1806	8673.33333333333	4.80251015134736	2.26378866340314	0.0100071763559399	0.0791427030496365
YER063W	4538	3589	3977	3998	3443	3909	3720.5	4034.66666666667	1.08444205527931	0.116952967906872	0.610224662814067	0.845072233715516
YER064C	3327	2877	3155	2772	3797	3185.6	3284.5	3119.66666666667	0.949814786624042	-0.0742818787804736	0.735093498615528	0.906270533916948
YER065C	842	734	716	1115	1276	936.6	1195.5	764	0.639063153492263	-0.645969586675879	0.0101419561676128	0.0799903672158523
YER066W	870	691	767	654	781	752.6	717.5	776	1.0815331010453	0.113077820624078	0.680453115702229	0.881643206724144
YER067W	811	422	775	457	890	671	673.5	669.333333333333	0.993813412521653	-0.00895308223268723	0.968944141514391	0.988021136327154
YER068W	2721	2799	2814	2671	2469	2694.8	2570	2778	1.08093385214008	0.112278239900152	0.632415185335669	0.855858000560601
YER069W	1446	1369	1450	6567	3285	2823.4	4926	1421.66666666667	0.288604682636351	-1.79283338701446	0.00382802477984851	0.0394858712611776
YER070W	66453	50542	64685	37941	45861	53096.4	41901	60560	1.44531156774301	0.531380529947342	0.0148570761646829	0.104649417407857
YER071C	7755	7912	7563	7738	8435	7880.6	8086.5	7743.33333333333	0.957563016550217	-0.0625606619772406	0.767014344738078	0.918089235276643
YER072W	20616	21548	22096	31047	36793	26420	33920	21420	0.631485849056604	-0.663177689812943	0.0017452887393431	0.0216184590213076
YER073W	3919	2963	3874	3518	3468	3548.4	3493	3585.33333333333	1.02643382002099	0.0376406117568522	0.875999958368933	0.95778418684736
YER074W	13223	11816	13752	22818	24734	17268.6	23776	12930.3333333333	0.543839726334679	-0.878746553872818	3.54074413779124e-05	0.000844678755834397
YER074W-A	603	594	610	577	703	617.4	640	602.333333333333	0.941145833333333	-0.0875098047439189	0.742251871912221	0.907257437071205
YER075C	1186	1413	1247	1104	1225	1235	1164.5	1282	1.10090167453843	0.138685622407875	0.582509391046333	0.829895589668241
YER076C	1076	1003	982	1267	1110	1087.6	1188.5	1020.33333333333	0.858505118496705	-0.220101359136599	0.37061400051811	0.698102105128232
YER077C	2463	2263	2165	3815	3930	2927.2	3872.5	2297	0.593156875403486	-0.753514382299007	0.00077221302314701	0.0116880388908178
YER078C	2665	2661	2533	3352	3424	2927	3388	2619.66666666667	0.773219205037387	-0.371050623571911	0.0983134955464971	0.355757386818379
YER078W-A	1519	1343	1507	1408	1424	1440.2	1416	1456.33333333333	1.02848399246704	0.0405193396400638	0.876752746666568	0.958065159741017
YER079W	584	443	528	417	707	535.8	562	518.333333333333	0.922301304863583	-0.116689955924117	0.710371356813583	0.895206736043514
YER080W	5126	4863	4606	6014	6846	5491	6430	4865	0.756609642301711	-0.402378932546836	0.0649995361124588	0.284072348941088
YER081W	20787	10564	21003	2256	3331	11588.2	2793.5	17451.3333333333	6.24712129347891	2.64319154139722	2.67674487467557e-05	0.000677602185087087
YER082C	4019	5499	4174	6314	4509	4903	5411.5	4564	0.843389078813638	-0.245729754848948	0.348845144994197	0.67701885019463
YER083C	8422	7318	7879	8774	8277	8134	8525.5	7873	0.923464899419389	-0.114870968975763	0.591348982434246	0.836097118324031
YER085C	348	322	404	298	311	336.6	304.5	358	1.17569786535304	0.233517359357924	0.475026706552298	0.765775811424826
YER086W	62317	66165	64296	56555	60501	61966.8	58528	64259.3333333333	1.09792464005832	0.134779033263605	0.536605068468147	0.803798341578772
YER087C-B	15223	14247	15675	14072	11497	14142.8	12784.5	15048.3333333333	1.17707640762903	0.235207973162791	0.28420032380402	0.611320696509055
YER087W	1258	1151	1138	732	1112	1078.2	922	1182.33333333333	1.2823571945047	0.358798173784694	0.159025609581385	0.457842109610517
YER088C	6017	6233	5700	4897	5524	5674.2	5210.5	5983.33333333333	1.14832229792406	0.199527617935499	0.374012001668594	0.700327935639953
YER089C	14304	14859	12158	13244	10626	13038.2	11935	13773.6666666667	1.15405669599218	0.206714101814876	0.347442417117068	0.675200701316675
YER090W	6976	8104	7145	10319	10047	8518.2	10183	7408.33333333333	0.727519722413172	-0.458941736155787	0.0330964595715342	0.182550120015398
YER091C	24591	9224	31607	11911	5979	16662.4	8945	21807.3333333333	2.43793553195454	1.28565997626198	0.120963155062985	0.397068748527816
YER092W	4830	4828	5056	4552	5042	4861.6	4797	4904.66666666667	1.02244458342019	0.0320226510971381	0.8938483445176	0.962771990555282
YER093C	1624	1305	1491	1462	1485	1473.4	1473.5	1473.33333333333	0.999886890623233	-0.00016319156636246	0.992038100277036	0.999104389733491
YER093C-A	824	675	786	598	711	718.8	654.5	761.666666666667	1.16373822256175	0.218766567279035	0.422812078189096	0.737241613204114
YER094C	10071	10202	10003	10362	9794	10086.4	10078	10092	1.00138916451677	0.00200275000654769	1	1
YER095W	19476	14329	19593	10015	18153	16313.2	14084	17799.3333333333	1.26379816340055	0.337766074343972	0.324548741704837	0.655269622395182
YER096W	346	645	311	192	309	360.6	250.5	434	1.73253493013972	0.792884439249271	0.192076448680489	0.506077341826548
YER098W	921	766	907	497	860	790.2	678.5	864.666666666667	1.27437975927291	0.349795258111689	0.211165702017511	0.525602221810009
YER099C	3649	3524	4020	3791	3962	3789.2	3876.5	3731	0.962466142138527	-0.0551923047670067	0.797946566986923	0.931285735619729
YER100W	3233	2930	3060	2666	2466	2871	2566	3074.33333333333	1.19810340348142	0.260752426701094	0.260112270390158	0.584899469143424
YER101C	1012	840	799	768	830	849.8	799	883.666666666667	1.10596579057155	0.145306761218126	0.585873112956668	0.831588630676008
YER102W	55533	55866	56724	16026	10534	38936.6	13280	56041	4.21995481927711	2.07722755287706	4.26505701221188e-19	7.27192220582126e-17
YER103W	852	924	909	591	606	776.4	598.5	895	1.49540517961571	0.580536435208117	0.0310082277566936	0.173963518380943
YER104W	935	873	984	631	789	842.4	710	930.666666666667	1.31079812206573	0.390445511096452	0.140057522087972	0.433020509623452
YER105C	9668	9567	9613	8404	8238	9098	8321	9616	1.15563033289268	0.208679977256359	0.346067631434985	0.674564243251045
YER106W	102	215	195	235	213	192	224	170.666666666667	0.761904761904762	-0.39231742277876	0.288442585190527	0.616102308898115
YER107C	4224	4201	4137	3684	3368	3922.8	3526	4187.33333333333	1.18755908489317	0.247999293958802	0.275906419941974	0.600836455365944
YER109C	1161	1085	1167	844	798	1011	821	1137.66666666667	1.38570848558668	0.470623786599905	0.0675346674960018	0.291293502585062
YER110C	62872	50487	62295	46731	42571	52991.2	44651	58551.3333333333	1.31131068359798	0.391009538026646	0.0722303432429259	0.303200072251442
YER111C	2610	2271	2295	2479	2417	2414.4	2448	2392	0.977124183006536	-0.0333861684945468	0.877171020472694	0.958131859699172
YER112W	6047	5719	5334	5788	4817	5541	5302.5	5700	1.07496463932107	0.104289203521549	0.645262913370817	0.861489891481028
YER113C	5703	6214	4988	7984	7291	6436	7637.5	5635	0.737806873977087	-0.438684864533871	0.043168526073601	0.21770926837965
YER114C	2353	3055	2156	2221	1627	2282.4	1924	2521.33333333333	1.31046431046431	0.390078063458563	0.146557736956791	0.439842085711906
YER115C	1573	1615	1579	2182	1913	1772.4	2047.5	1589	0.776068376068376	-0.365744327179852	0.116605427095134	0.389851256316211
YER116C	834	809	864	1073	1198	955.6	1135.5	835.666666666667	0.735945985615735	-0.442328210594105	0.0776936103226209	0.31451805798899
YER117W	46914	35114	44126	41224	41456	41766.8	41340	42051.3333333333	1.01720690211256	0.0246131563755983	0.916506590927485	0.970912035240315
YER118C	4626	5308	4241	5560	5106	4968.2	5333	4725	0.88599287455466	-0.174632998687197	0.423542152023698	0.737688283907577
YER119C	2983	2643	2538	1874	2489	2505.4	2181.5	2721.33333333333	1.24745969898388	0.318993207935063	0.172143659242199	0.477472149582311
YER120W	19406	19879	19793	15479	15056	17922.6	15267.5	19692.6666666667	1.28984225751869	0.367194640679028	0.0936951695767833	0.346890327761564
YER121W	2124	1757	2273	1665	1822	1928.2	1743.5	2051.33333333333	1.17656055826403	0.234575578835684	0.325837027539917	0.655860155780867
YER122C	8222	7685	8453	8006	8734	8220	8370	8120	0.970131421744325	-0.0437478953651675	0.833485778623251	0.942383458433522
YER123W	2961	2677	3026	1686	2562	2582.4	2124	2888	1.35969868173258	0.443286976083017	0.0576150208347666	0.262367852143866
YER124C	5952	7725	7338	8846	8727	7717.6	8786.5	7005	0.79724577476811	-0.326903548364354	0.13001609840027	0.414806451527994
YER125W	29865	26944	30894	21810	30542	28011	26176	29234.3333333333	1.11683730643847	0.159419038740108	0.465818669788506	0.759806085752383
YER126C	6532	8484	7484	8535	6819	7570.8	7677	7500	0.976944118796405	-0.033652052489997	0.870037564411723	0.955749850220786
YER127W	3834	5431	4214	7125	3911	4903	5518	4493	0.814244291409931	-0.296466394829835	0.443864564806268	0.748874541468297
YER128W	950	896	903	800	808	871.4	804	916.333333333333	1.13971807628524	0.188676999612869	0.475273754964051	0.765861627210447
YER129W	2052	2188	2061	1699	1519	1903.8	1609	2100.33333333333	1.3053656515434	0.384453982870261	0.107608713872825	0.373090738230125
YER130C	1408	1283	1461	1113	1627	1378.4	1370	1384	1.01021897810219	0.0146680497888355	0.962011149614233	0.987241691239503
YER131W	73460	64656	74159	65466	74094	70367	69780	70758.3333333333	1.01402025413203	0.020086469149946	0.933088824626183	0.976684660979611
YER132C	864	937	889	1425	1464	1115.8	1444.5	896.666666666667	0.620745355947848	-0.687926531841785	0.00500311259544216	0.0484191047007983
YER133W	15942	14666	15801	14616	17077	15620.4	15846.5	15469.6666666667	0.976219775134362	-0.0347221184074391	0.86448062582701	0.953223678790048
YER134C	2787	2653	2797	2410	2458	2621	2434	2745.66666666667	1.12804711038072	0.173827319947161	0.456763249591124	0.754093173930642
YER136W	15632	12736	14438	6881	7635	11464.4	7258	14268.6666666667	1.96592266005327	0.975206566768866	1.37428862473822e-05	0.000398337557880374
YER137C	1018	1053	1029	1023	1150	1054.6	1086.5	1033.33333333333	0.951066114434729	-0.0723824597408392	0.765349856988039	0.918008094549899
YER138C	420	354	374	311	393	370.4	352	382.666666666667	1.08712121212121	0.120512807317234	0.710773492018554	0.895206736043514
YER138W-A	432	363	385	319	402	380.2	360.5	393.333333333333	1.09107720758206	0.125753194287225	0.696038033047605	0.888108477816035
YER139C	1342	1159	1331	1493	1321	1329.2	1407	1277.33333333333	0.907841743662639	-0.139487268221509	0.559070428086803	0.817582390899843
YER140W	2450	2541	2412	3192	3309	2780.8	3250.5	2467.66666666667	0.759165256627185	-0.397514126288372	0.077485698087011	0.313895591761288
YER141W	8934	6001	8562	5479	11422	8079.6	8450.5	7832.33333333333	0.926848509950101	-0.109594540075054	0.791859644285471	0.929187505605946
YER142C	574	502	641	607	485	561.8	546	572.333333333333	1.04822954822955	0.0679546823611256	0.820916262594112	0.940214384044448
YER143W	2166	2129	2035	1709	2208	2049.4	1958.5	2110	1.0773551187133	0.107493870643801	0.654343418714549	0.868174949480693
YER144C	1996	1850	1963	1727	3891	2285.4	2809	1936.33333333333	0.689331909339029	-0.536729295326978	0.281523683887814	0.60804500577409
YER145C	27497	78383	21863	97280	57854	56575.4	77567	42581	0.548957675300063	-0.865233173322781	0.205557879947607	0.520144073340862
YER146W	9702	10045	9223	12530	8351	9970.2	10440.5	9656.66666666667	0.924923774404163	-0.112593620956207	0.616405717173116	0.847504493057419
YER147C	1277	1557	1343	1691	1470	1467.6	1580.5	1392.33333333333	0.880944848676579	-0.182876392462862	0.440012014498466	0.747801128128879
YER148W	7002	8150	7421	7757	6604	7386.8	7180.5	7524.33333333333	1.04788431631966	0.0674794559172986	0.766319771034923	0.918089235276643
YER149C	1571	1671	1387	1425	1210	1452.8	1317.5	1543	1.17115749525617	0.227935100046158	0.353571917170856	0.681595528705727
YER150W	3854	929	2406	1264	1703	2031.2	1483.5	2396.33333333333	1.61532412088529	0.691823676174376	0.415774590125891	0.729713986969358
YER151C	2935	3440	2732	4358	3300	3353	3829	3035.66666666667	0.792809262644729	-0.334954276795917	0.132620838355654	0.419194656460048
YER152C	5136	6049	4823	5488	5383	5375.8	5435.5	5336	0.981694416337043	-0.0266540852603204	0.89632346679163	0.963647466059176
YER153C	723	1537	810	1113	1460	1128.6	1286.5	1023.33333333333	0.795439823811375	-0.330175302197414	0.45741454603419	0.754093173930642
YER154W	3753	5761	4140	6781	7029	5492.8	6905	4551.33333333333	0.659135891865798	-0.60135216332634	0.00577577562666943	0.0536573258137863
YER155C	11484	10257	11249	13024	13876	11978	13450	10996.6666666667	0.817596034696406	-0.290539895600212	0.174525239570314	0.480856850660223
YER156C	14411	14342	14559	14806	13824	14388.4	14315	14437.3333333333	1.00854581441379	0.0122766216070923	0.962835210652682	0.987241691239503
YER157W	3786	3721	4137	2819	2280	3348.6	2549.5	3881.33333333333	1.52239001111329	0.60633800077305	0.00857072002407918	0.0701757965813376
YER158C	1745	1864	1804	1023	1143	1515.8	1083	1804.33333333333	1.66605109264389	0.736432644385159	0.00279571472081366	0.0312871780628509
YER159C	2686	2563	2727	3946	2718	2928	3332	2658.66666666667	0.797919167667067	-0.325685491688508	0.147783678469613	0.440047033764002
YER160C	446	368	396	329	414	390.6	371.5	403.333333333333	1.08568864961866	0.118610430902204	0.711116630452693	0.895206736043514
YER161C	1780	1708	1689	1999	2186	1872.4	2092.5	1725.66666666667	0.824691358024691	-0.278073805297935	0.230360444991101	0.54841868567286
YER162C	601	657	618	421	347	528.8	384	625.333333333333	1.62847222222222	0.703519111073064	0.0157243015309072	0.109166198772059
YER163C	2872	2813	3307	2697	3423	3022.4	3060	2997.33333333333	0.979520697167756	-0.0298521180802441	0.887747169632299	0.96209279596242
YER164W	2788	2727	2427	3832	2971	2949	3401.5	2647.33333333333	0.778284090352296	-0.361631228968622	0.106996039658179	0.371856140226896
YER165W	206515	161996	492089	191978	170263	244568.2	181120.5	286866.666666667	1.58384427310363	0.663430493583182	0.439357189445672	0.74778438849576
YER166W	6838	5984	7186	7865	10520	7678.6	9192.5	6669.33333333333	0.725518991931828	-0.462914714630845	0.0320215443855608	0.179005682548791
YER167W	2680	1950	2792	2216	2795	2486.6	2505.5	2474	0.98742765914987	-0.0182530374532079	0.930171351316686	0.976205056107026
YER168C	3427	3441	3244	3090	3180	3276.4	3135	3370.66666666667	1.07517278043594	0.104568519766545	0.652413744650426	0.866844482635461
YER169W	1766	1791	1974	1945	1238	1742.8	1591.5	1843.66666666667	1.15844591056655	0.212190684358848	0.378964322940887	0.702993977628264
YER170W	943	856	756	496	628	735.8	562	851.666666666667	1.51542111506524	0.599718754882901	0.0273793991652251	0.159676435574255
YER171W	4723	5557	5012	6407	5680	5475.8	6043.5	5097.33333333333	0.8434406111249	-0.245641606756262	0.259665344252101	0.584615933380414
YER172C	5210	5925	5454	4870	6094	5510.6	5482	5529.66666666667	1.00869512343427	0.0124901879488863	0.963418844027864	0.98726162963223
YER173W	760	883	785	790	759	795.4	774.5	809.333333333333	1.0449752528513	0.0634687767449574	0.820109824162796	0.940214384044448
YER174C	7844	4681	8218	3804	3308	5571	3556	6914.33333333333	1.94441319835021	0.95933483204399	0.0149420970531036	0.104866024959857
YER175C	1128	1010	1008	761	911	963.6	836	1048.66666666667	1.25438596491228	0.326981322613648	0.206726786652104	0.521617046356703
YER175W-A	4878	6168	4981	2093	4028	4429.6	3060.5	5342.33333333333	1.74557534171976	0.80370262717409	0.00775582839866818	0.0655401417304365
YER176W	1430	1312	1436	2682	1966	1765.2	2324	1392.66666666667	0.599254159495123	-0.738760077058577	0.00150810748925907	0.0193846987034032
YER177W	46281	39479	45822	33088	31702	39274.4	32395	43860.6666666667	1.35393322014714	0.437156582828371	0.0449125524672937	0.223483319015366
YER178W	87412	84512	83918	58674	63562	75615.6	61118	85280.6666666667	1.39534452479902	0.480621382162935	0.0272214292835905	0.158915030772381
YER179W	62	32	37	50	68	49.8	59	43.6666666666667	0.740112994350282	-0.434182548545547	0.492286799582674	0.777342465352147
YER180C	1533	1563	1617	2005	1345	1612.6	1675	1571	0.937910447761194	-0.0924779149383008	0.690509738355586	0.885368502685788
YER180C-A	2409	2339	2337	2560	2387	2406.4	2473.5	2361.66666666667	0.954787413247086	-0.0667485470743987	0.764426215549954	0.91746972495716
YER182W	1652	1515	1484	1348	1852	1570.2	1600	1550.33333333333	0.968958333333333	-0.0454934659712696	0.841563197233179	0.944904484671846
YER183C	2249	2334	2477	2382	2753	2439	2567.5	2353.33333333333	0.916585524180461	-0.125658593768171	0.577522957561654	0.827459363565227
YER184C	433	391	414	224	275	347.4	249.5	412.666666666667	1.65397461589846	0.725937093155848	0.0248420579277012	0.150009801882171
YER185W	315	327	328	228	259	291.4	243.5	323.333333333333	1.32785763175907	0.409100474270992	0.22740696225722	0.546076033655099
YER186C	1838	1889	1519	288	2489	1604.6	1388.5	1748.66666666667	1.25939262993638	0.332728129724982	0.691058310830936	0.885490702991758
YER187W	56	281	49	58	1222	333.2	640	128.666666666667	0.201041666666667	-2.31443355834044	0.239562905064769	0.558688975715728
YER188C-A	455	376	404	337	427	399.8	382	411.666666666667	1.07766143106457	0.107903997715135	0.735671388822474	0.90639535583047
YER189W	2363	2372	2429	350	436	1590	393	2388	6.0763358778626	2.6032016190062	2.37804902519873e-22	5.10575933299149e-20
YER190W	1438	1353	1453	361	449	1010.8	405	1414.66666666667	3.49300411522634	1.80446834242162	2.89605330358199e-11	2.54963694117712e-09
YFL001W	2347	2892	2437	2650	1952	2455.6	2301	2558.66666666667	1.11198029842098	0.153131227250134	0.514718326893319	0.789102348789497
YFL002C	4114	5096	4416	5484	4348	4691.6	4916	4542	0.923921887713588	-0.114157209665774	0.599784640005607	0.840400674220588
YFL003C	73	110	119	167	236	141	201.5	100.666666666667	0.499586435070306	-1.00119378992404	0.0152136076015128	0.106385142661001
YFL004W	13958	9319	13576	16628	18619	14420	17623.5	12284.3333333333	0.697042774325947	-0.520680904483128	0.0146548267906566	0.10436613133346
YFL005W	9123	8869	9738	8359	9928	9203.4	9143.5	9243.33333333333	1.01091850312608	0.0156666966722045	0.95092794836158	0.983110816361675
YFL007W	7047	7566	7332	7180	7480	7321	7330	7315	0.997953615279673	-0.00295533399532509	0.981483104914204	0.992786173300932
YFL008W	2716	2401	2371	3645	2802	2787	3223.5	2496	0.774313634248488	-0.369010049286691	0.101202096013339	0.361917674638696
YFL009W	2219	1783	2012	1759	1624	1879.4	1691.5	2004.66666666667	1.18514139324071	0.245059190058858	0.30569211069493	0.635034384251657
YFL010C	2885	3459	2909	3532	3098	3176.6	3315	3084.33333333333	0.930417295123178	-0.104050180195179	0.638108877765621	0.858645385031512
YFL010W-A	3325	3550	3517	5079	4278	3949.8	4678.5	3464	0.740408250507641	-0.433607123368583	0.0496679062666888	0.238151242868482
YFL011W	20	29	30	0	22	20.2	11	26.3333333333333	2.39393939393939	1.25938662881865	0.261510659154948	0.586905648904853
YFL012W	273	271	53	245	257	219.8	251	199	0.792828685258964	-0.334918933407123	0.573625241371789	0.825069510860844
YFL013C	812	830	695	826	686	769.8	756	779	1.03042328042328	0.0432370938405966	0.881370771158552	0.960215440782959
YFL014W	12567	8152	13554	2274	2699	7849.2	2486.5	11424.3333333333	4.59454387023259	2.19992164305575	4.1299004767238e-07	1.87039320809124e-05
YFL016C	3072	4088	2607	3534	5809	3822	4671.5	3255.66666666667	0.696921046059438	-0.520932871950729	0.167835219197066	0.471386029886334
YFL017C	3481	3443	3481	2359	2606	3074	2482.5	3468.33333333333	1.3971131252098	0.482448841485805	0.0368142836402246	0.194982420960825
YFL017W-A	2376	2254	2373	2325	2412	2348	2368.5	2334.33333333333	0.985574554922243	-0.0209630851627502	0.920061297658592	0.971713816086298
YFL018C	16270	14041	13483	8427	9517	12347.6	8972	14598	1.62706197057512	0.702269200573313	0.001555123114768	0.019944798000686
YFL020C	463	384	1563	1491	1439	1068	1465	803.333333333333	0.54835039817975	-0.866830018913442	0.181867737846835	0.490547647195841
YFL021W	763	586	687	574	1054	732.8	814	678.666666666667	0.833742833742834	-0.262325638911708	0.474810656423861	0.765640438188908
YFL022C	17110	19522	17705	18874	19225	18487.2	19049.5	18112.3333333333	0.950803608143696	-0.0727807168056476	0.72786087582379	0.902892385997574
YFL023W	722	1311	736	3331	1738	1567.6	2534.5	923	0.364174393371474	-1.4572986109437	0.0127582021459685	0.0949413322723739
YFL024C	1829	1769	2153	1280	1756	1757.4	1518	1917	1.26284584980237	0.336678546252684	0.161743031686349	0.462567515878524
YFL025C	3307	3696	3601	3507	3524	3527	3515.5	3534.66666666667	1.00545204570237	0.00784427500260197	0.981057023575597	0.992786173300932
YFL026W	442	369	437	230	385	372.6	307.5	416	1.35284552845528	0.43599711791449	0.167438905205159	0.471074296098965
YFL027C	788	832	741	901	1041	860.6	971	787	0.810504634397528	-0.303107659911706	0.234064519905925	0.552922584309147
YFL028C	3040	2911	3389	2829	3234	3080.6	3031.5	3113.33333333333	1.02699433723679	0.0384282267749767	0.874415110749572	0.956773196869624
YFL029C	667	695	801	793	743	739.8	768	721	0.938802083333333	-0.0911070514803336	0.723643941727312	0.901785971385122
YFL030W	1514	1015	1207	464	997	1039.4	730.5	1245.33333333333	1.70476842345426	0.769575776185007	0.0505815958566917	0.24173249066879
YFL031W	12448	10295	11459	10116	14622	11788	12369	11400.6666666667	0.921712884361441	-0.117610677005517	0.598131917991996	0.840167368209256
YFL033C	1516	1356	1585	858	1201	1303.2	1029.5	1485.66666666667	1.44309535373158	0.529166630259244	0.0337104997927943	0.184706774384526
YFL034C-A	7629	7510	8947	9912	10336	8866.8	10124	8028.66666666667	0.793033056762808	-0.334547090453965	0.120094497131707	0.394918557185787
YFL034C-B	1357	1202	1265	1201	1034	1211.8	1117.5	1274.66666666667	1.14064131245339	0.189845191188912	0.450578272714776	0.750379246000721
YFL034W	710	492	692	641	861	679.2	751	631.333333333333	0.840656901908566	-0.250410982767043	0.344855342686435	0.673745411567402
YFL036W	5475	5113	5746	3946	6217	5299.4	5081.5	5444.66666666667	1.07146839843878	0.0995893002356665	0.68691324726837	0.884503797071244
YFL037W	59904	61157	56515	33289	31323	48437.6	32306	59192	1.83222930724943	0.873600070972683	7.44707559844877e-05	0.00163525368349271
YFL038C	10672	11615	10286	10473	9396	10488.4	9934.5	10857.6666666667	1.0929253275622	0.128194834462836	0.563399810130865	0.818919815753343
YFL039C	261985	197756	258635	191322	351298	252199.2	271310	239458.666666667	0.882601697934712	-0.180165572137669	0.618074557623704	0.848027552961137
YFL040W	90	50	119	65	85	81.8	75	86.3333333333333	1.15111111111111	0.203027096469517	0.726189259500866	0.902792008862647
YFL041W	8293	9902	7823	8293	10305	8923.2	9299	8672.66666666667	0.932645087285371	-0.100599918661535	0.636766637812681	0.857652462685899
YFL041W-A	2040	2023	2103	1729	2059	1990.8	1894	2055.33333333333	1.08518127419923	0.117936057917634	0.623436955814628	0.851162479056603
YFL042C	1427	1189	1670	757	954	1199.4	855.5	1428.66666666667	1.66997857003702	0.739829589465978	0.00348173733119461	0.0366975114707911
YFL044C	2140	2119	2105	1209	1828	1880.2	1518.5	2121.33333333333	1.39699264625178	0.482324426442432	0.0440942931640844	0.220738011634022
YFL045C	54596	51713	59185	35826	36033	47470.6	35929.5	55164.6666666667	1.53535859576857	0.618575648375424	0.00468856524130775	0.0462969267385496
YFL046W	1305	1184	1161	1279	1337	1253.2	1308	1216.66666666667	0.930173292558614	-0.104428577564497	0.662568197499788	0.871683801975901
YFL047W	1820	1776	1896	1648	1650	1758	1649	1830.66666666667	1.11016777845159	0.150777725988477	0.533151194932608	0.801732160058192
YFL048C	9469	8762	8580	8934	9122	8973.4	9028	8937	0.989920248116969	-0.0146157942211498	0.938772377808128	0.978921736173413
YFL049W	1494	1471	1535	1148	942	1318	1045	1500	1.43540669856459	0.521459558414998	0.0361017253493369	0.192886361152171
YFL050C	520	533	499	753	486	558.2	619.5	517.333333333333	0.835082055421039	-0.26001013067463	0.345383994595284	0.673755987559943
YFL051C	4386	1419	3917	1327	453	2300.4	890	3240.66666666667	3.64119850187266	1.86441339221367	0.0296497964834536	0.168509676680961
YFL052W	417	288	254	183	356	299.6	269.5	319.666666666667	1.18614718614719	0.246283041544469	0.595247811315804	0.837536786941193
YFL053W	507	371	535	281	347	408.2	314	471	1.5	0.584962500721156	0.0582752108981959	0.263716937999096
YFL054C	342	307	418	497	654	443.6	575.5	355.666666666667	0.618013321749204	-0.694290158028962	0.0166835520574419	0.113648121359566
YFL055W	32	16	20	268	579	183	423.5	22.6666666666667	0.0535222353404172	-4.22371781880302	1.94420316586601e-05	0.000517571302613407
YFL056C	302	202	225	39	23	158.2	31	243	7.83870967741935	2.97061619321891	2.86334227817092e-10	2.15568768656582e-08
YFL057C	61	49	59	64	64	59.4	64	56.3333333333333	0.880208333333333	-0.184083064438972	0.749936549942757	0.910446529846735
YFL058W	72	54	65	76	68	67	72	63.6666666666667	0.884259259259259	-0.17745867412772	0.746315752480966	0.909303408607057
YFL059W	1544	391	414	369	1379	819.4	874	783	0.895881006864989	-0.158620972209558	0.848047334592411	0.948449686777283
YFL060C	472	397	422	377	462	426	419.5	430.333333333333	1.02582439411998	0.0367837841462112	0.916047180026357	0.970912035240315
YFL061W	486	410	433	383	471	436.6	427	443	1.03747072599532	0.053070628934528	0.871872844896038	0.955749850220786
YFL062W	32	33	37	4199	3042	1468.6	3620.5	34	0.00939096809832896	-6.73451039423078	3.32089300835516e-40	1.75011061540317e-37
YFL064C	500	422	445	389	478	446.8	433.5	455.666666666667	1.05113417916186	0.071946843663069	0.820873554513029	0.940214384044448
YFL065C	510	435	452	398	486	456.2	442	465.666666666667	1.05354449472097	0.0752512452968754	0.811096421720487	0.937572473920969
YFL066C	519	444	458	410	495	465.2	452.5	473.666666666667	1.04677716390424	0.0659543565510566	0.834836243966344	0.942545364231712
YFL067W	527	461	467	415	504	474.8	459.5	485	1.05549510337323	0.0779198857854556	0.801945935322913	0.932519466918175
YFR001W	8205	9557	6508	11939	10968	9435.4	11453.5	8090	0.706334308290042	-0.501576921650661	0.0195735568314395	0.127492032530174
YFR002W	15979	14247	17921	11213	13893	14650.6	12553	16049	1.27849916354656	0.354451216701876	0.106467599171175	0.37159452544398
YFR003C	1807	1489	1703	1140	1373	1502.4	1256.5	1666.33333333333	1.32617057965247	0.407266355081711	0.0959622979286352	0.351663641681452
YFR004W	5507	5271	4773	4653	4705	4981.8	4679	5183.66666666667	1.10785780437415	0.147772720656913	0.513502205407408	0.788508490011476
YFR005C	4041	4000	4122	3048	3367	3715.6	3207.5	4054.33333333333	1.26401662769551	0.338015441787219	0.13854849778571	0.430532336395929
YFR006W	9574	8280	10386	2271	9151	7932.4	5711	9413.33333333333	1.64828109496294	0.720962298181039	0.157541480564886	0.454814722527213
YFR007W	1838	1399	1751	890	1275	1430.6	1082.5	1662.66666666667	1.53595073133179	0.619131939494427	0.0122111111677421	0.0919322226485725
YFR008W	658	526	713	329	597	564.6	463	632.333333333333	1.36573074154068	0.449673079430083	0.163970150801932	0.466405772423356
YFR009W	18895	15637	19843	16324	20957	18331.2	18640.5	18125	0.972345162415171	-0.0404595632469115	0.843326800857228	0.945488317898855
YFR010W	7802	6885	7490	6257	6928	7072.4	6592.5	7392.33333333333	1.12132473770699	0.165204145791911	0.459308889522123	0.755044103264614
YFR011C	3588	3407	3325	2192	2902	3082.8	2547	3440	1.35060855908912	0.433609605315265	0.0603035347725823	0.269296735150398
YFR012W	81	66	78	86	76	77.4	81	75	0.925925925925926	-0.111031312388744	0.827486381030199	0.941458252925004
YFR012W-A	537	473	477	1219	511	643.4	865	495.666666666667	0.573025048169557	-0.803329891192824	0.167721011264856	0.471293602667169
YFR013W	2767	2702	2779	2226	1716	2438	1971	2749.33333333333	1.39489260950448	0.480154055603467	0.0406842840694161	0.208345225044528
YFR014C	2431	1543	2071	1155	1885	1817	1520	2015	1.32565789473684	0.406708515084382	0.247010082102264	0.569577345245355
YFR015C	6373	345	6520	64	596	2779.6	330	4412.66666666667	13.3717171717172	3.74111284050151	0.0322675374304342	0.180033603930921
YFR016C	1578	1165	1463	2464	1652	1664.4	2058	1402	0.681243926141885	-0.553756632883345	0.0580418073088065	0.263368506384474
YFR017C	1872	1194	1763	881	1175	1377	1028	1609.66666666667	1.56582360570687	0.646921698257621	0.040474734092452	0.207638967729154
YFR018C	9325	8986	8082	10938	7990	9064.2	9464	8797.66666666667	0.929592843054382	-0.105329133427299	0.621180295754815	0.849434302305198
YFR019W	872	859	795	874	1371	954.2	1122.5	842	0.75011135857461	-0.414823306562113	0.138732862581955	0.430532336395929
YFR021W	1783	1792	1772	1280	1529	1631.2	1404.5	1782.33333333333	1.2690162572683	0.343710551551064	0.156204073006917	0.452983997609354
YFR022W	345	461	373	476	617	454.4	546.5	393	0.719121683440073	-0.475692183413298	0.0993371890845767	0.358343301259049
YFR023W	63	48	55	95	98	71.8	96.5	55.3333333333333	0.573402417962004	-0.802380106642312	0.13762769211597	0.428760563906731
YFR024C-A	3126	2708	2818	3442	3934	3205.6	3688	2884	0.781995661605206	-0.354767491188516	0.112090589555316	0.381825026528966
YFR025C	1800	1723	1927	1603	1608	1732.2	1605.5	1816.66666666667	1.13152704245822	0.178271064104725	0.460847508007808	0.755951614012807
YFR026C	668	669	713	95	305	490	200	683.333333333333	3.41666666666667	1.77258950389693	1.096353149794e-08	6.35555920935581e-07
YFR027W	563	531	508	501	520	524.6	510.5	534	1.0460333006856	0.0649287808097525	0.83224870467182	0.941734246732097
YFR028C	4550	4775	4440	4625	4858	4649.6	4741.5	4588.33333333333	0.967696579844634	-0.0473733318638874	0.823533634170126	0.940551501508908
YFR029W	787	1060	861	1049	1246	1000.6	1147.5	902.666666666667	0.786637618010167	-0.34622891544733	0.164491845469307	0.467430994208613
YFR030W	947	846	1016	1013	1126	989.6	1069.5	936.333333333333	0.875486987688951	-0.191842358759802	0.440725815417279	0.747917901631723
YFR031C	1968	1864	1998	2150	1834	1962.8	1992	1943.33333333333	0.975568942436412	-0.0356842647013785	0.871307404086347	0.955749850220786
YFR031C-A	44121	45235	39785	46182	50060	45076.6	48121	43047	0.894557469711768	-0.160753925517001	0.445534510190404	0.748874541468297
YFR032C	33	47	37	281	235	126.6	258	39	0.151162790697674	-2.72582503656101	9.16273149604049e-10	6.24898288029961e-08
YFR032C-A	55164	47834	54883	79098	63665	60128.8	71381.5	52627	0.737263856881685	-0.439747061877569	0.0373323584750271	0.19692054784325
YFR032C-B	2065	2233	2205	2050	2038	2118.2	2044	2167.66666666667	1.06050228310502	0.0847477267814795	0.725056750052901	0.902479281045484
YFR033C	12184	11442	11414	17763	26854	15931.4	22308.5	11680	0.523567250151288	-0.933553237333031	0.00211001859411117	0.0252201603918813
YFR034C	3187	3699	2686	4717	3977	3653.2	4347	3190.66666666667	0.733992791963806	-0.446162199460743	0.0441950280912368	0.221051404525367
YFR035C	4702	5091	4637	4690	4846	4793.2	4768	4810	1.00880872483221	0.0126526581952428	0.963157263877478	0.987241691239503
YFR036W	2354	2407	2251	3047	3372	2686.2	3209.5	2337.33333333333	0.728254660642883	-0.457485065614277	0.0425927325989321	0.215830481534973
YFR037C	6838	7286	6475	8583	5919	7020.2	7251	6866.33333333333	0.946949845998253	-0.0786400776897041	0.71214191816739	0.895514844921253
YFR038W	3263	3303	3646	4004	2929	3429	3466.5	3404	0.98197028703303	-0.0262487235028244	0.899649108041472	0.964593919871228
YFR039C	2620	2424	2483	2724	2775	2605.2	2749.5	2509	0.912529550827423	-0.132056815851869	0.556805373808758	0.816944946838418
YFR040W	3945	3774	4032	2930	3066	3549.4	2998	3917	1.30653769179453	0.385748745002887	0.0918770878153877	0.34339876084191
YFR041C	4755	4067	4225	6028	5830	4981	5929	4349	0.733513240006746	-0.447105087925735	0.0409971203803405	0.209466867192731
YFR042W	4291	3864	4276	3917	5511	4371.8	4714	4143.66666666667	0.879012869466836	-0.186043807129528	0.396517446272813	0.717657358706502
YFR043C	1121	983	1241	1075	1084	1100.8	1079.5	1115	1.03288559518295	0.0466804667851617	0.862193080010214	0.952971277680243
YFR044C	55039	52837	55490	28308	37867	45908.2	33087.5	54455.3333333333	1.64579775846871	0.718787063110346	0.00105473213799627	0.0147332101300346
YFR045W	1400	954	1330	604	838	1025.2	721	1228	1.70319001386963	0.768239396129357	0.00783489498168199	0.065920009011336
YFR046C	463	539	483	522	566	514.6	544	495	0.909926470588235	-0.136178126283367	0.625052455531788	0.851289520023629
YFR047C	3636	4397	3149	5815	3868	4173	4841.5	3727.33333333333	0.769871596268374	-0.377310250215303	0.19960195602867	0.512895629032891
YFR048W	1968	1761	1959	1739	2001	1885.6	1870	1896	1.01390374331551	0.0199206941232601	0.942078799615107	0.979944518458421
YFR049W	4513	4216	4472	5275	5603	4815.8	5439	4400.33333333333	0.809033523319238	-0.305728611114193	0.162851954246576	0.464364377160551
YFR050C	9740	10081	10155	7834	8577	9277.4	8205.5	9992	1.21771982207056	0.284182230282758	0.1988875977906	0.512195204083566
YFR051C	12839	14462	12719	12465	10553	12607.6	11509	13340	1.15909288383005	0.212996181246611	0.333170348042009	0.662148574041467
YFR052W	5536	5539	5662	7396	6902	6207	7149	5579	0.780388865575605	-0.357734900863351	0.0995758503761941	0.358453477287493
YFR053C	25835	4625	24087	169	3119	11567	1644	18182.3333333333	11.0598134630981	3.46725514789825	0.0104712741011399	0.0821406981925682
YFR055W	17667	23550	21552	1359	3069	13439.4	2214	20923	9.45031616982837	3.24036259695415	2.25578490425804e-29	8.17299068123992e-27
YFR057W	88	73	106	275	288	166	281.5	89	0.316163410301954	-1.66125768111383	2.1542976753414e-05	0.00056254340648442
YGL001C	10848	13186	12370	21960	11812	14035.2	16886	12134.6666666667	0.71862292234198	-0.476693140313124	0.223467490716581	0.541167624172943
YGL002W	3195	4194	3261	2733	3160	3308.6	2946.5	3550	1.20481927710843	0.2688167584278	0.241647132065619	0.561904703002163
YGL003C	2019	2941	2212	1585	1476	2046.6	1530.5	2390.66666666667	1.5620167701187	0.643409942620227	0.0147672979072191	0.104516535641693
YGL004C	1850	2219	1816	1311	1276	1694.4	1293.5	1961.66666666667	1.51655714469785	0.600799860519909	0.013270217330471	0.0978720736192625
YGL005C	1916	3352	1983	2404	2519	2434.8	2461.5	2417	0.981921592524883	-0.0263202664692863	0.929074676911062	0.975925408765412
YGL006W	4811	5143	3750	3038	3787	4105.8	3412.5	4568	1.33860805860806	0.420733604668266	0.0642371210922546	0.2825984588226
YGL006W-A	1826	1950	1733	425	1601	1507	1013	1836.33333333333	1.81276735768345	0.858193788042796	0.0539004062953891	0.251174160204478
YGL007C-A	2032	2296	2448	2080	2366	2244.4	2223	2258.66666666667	1.01604438446544	0.0229634255840523	0.930400713298485	0.976205056107026
YGL008C	487223	991237	493771	1064432	992002	805733	1028217	657410.333333333	0.639369251172985	-0.645278731824526	0.0913936204505997	0.342474995314885
YGL009C	17667	27472	21151	5608	8727	16125	7167.5	22096.6666666667	3.08289733751889	1.62428684756431	1.19826957840741e-05	0.000350826704344835
YGL010W	2725	2807	2217	1518	2280	2309.4	1899	2583	1.36018957345972	0.443807737968503	0.0603098939712157	0.269296735150398
YGL011C	7576	10964	7231	6158	6114	7608.6	6136	8590.33333333333	1.39998913515863	0.485415630946248	0.104180079995239	0.36870080813944
YGL012W	47301	37923	28670	85373	105278	60909	95325.5	37964.6666666667	0.398263493678676	-1.32820485194778	2.2092114175953e-08	1.2433785036699e-06
YGL013C	1541	3021	1623	1360	1661	1841.2	1510.5	2061.66666666667	1.36489021295377	0.448784910414635	0.385358912263645	0.709182734727729
YGL014W	10155	18361	10426	10980	10388	12062	10684	12980.6666666667	1.21496318482466	0.280912598707116	0.517657833774532	0.790532787774226
YGL015C	1608	1850	1812	2734	846	1770	1790	1756.66666666667	0.981378026070764	-0.027119126348198	0.942045400915478	0.979944518458421
YGL016W	4273	9880	4185	4926	6561	5965	5743.5	6112.66666666667	1.06427555787702	0.0898717359074508	0.906102079307908	0.968056349750818
YGL017W	1508	2393	1706	1581	1907	1819	1744	1869	1.07167431192661	0.0998665289682316	0.743680235947765	0.907729831797782
YGL018C	1208	1597	1231	816	1119	1194.2	967.5	1345.33333333333	1.39052540913006	0.475630107353428	0.0587477082525874	0.265147288117212
YGL019W	10493	14601	11057	9993	10469	11322.6	10231	12050.3333333333	1.17782556283192	0.236125890380644	0.284022647581312	0.611188719658768
YGL020C	5866	9243	5835	7147	6249	6868	6698	6981.33333333333	1.04230118443316	0.0597722205173687	0.861603733271986	0.9529215535102
YGL021W	4530	6379	4082	5774	6276	5408.2	6025	4997	0.829377593360996	-0.269899023268799	0.268315241266698	0.593956545229778
YGL022W	59539	111348	49202	103789	70714	78918.4	87251.5	73363	0.840822220821419	-0.250127298273693	0.605807462476432	0.843995640465243
YGL023C	3180	4498	2686	3566	3059	3397.8	3312.5	3454.66666666667	1.04291823899371	0.0606260602336518	0.855717288671445	0.951258942390404
YGL025C	892	1061	708	787	997	889	892	887	0.994394618834081	-0.0081096056192408	0.967595361218358	0.987615522127195
YGL026C	42873	52468	42778	40988	39891	43799.6	40439.5	46039.6666666667	1.13848258921764	0.18711222854837	0.390134574805025	0.711888443066772
YGL027C	12331	22972	11186	13465	10647	14120.2	12056	15496.3333333333	1.28536275160363	0.362175570380156	0.496861190317892	0.780570276496699
YGL028C	5315	11275	5071	6040	5164	6573	5602	7220.33333333333	1.28888492205165	0.366123458581777	0.553318334518693	0.814532066848901
YGL029W	5544	8722	5835	9947	6228	7255.2	8087.5	6700.33333333333	0.828480164863472	-0.271460937447464	0.462785160730751	0.757100607478276
YGL030W	109649	136020	123963	117293	122130	121811	119711.5	123210.666666667	1.02922999600428	0.0415654088769386	0.853618858913297	0.950811002786468
YGL031C	81375	86168	84366	97577	71143	84125.8	84360	83969.6666666667	0.995373004583531	-0.00669083453667484	0.967183380266961	0.987615522127195
YGL032C	1527	1361	1517	1585	1505	1499	1545	1468.33333333333	0.950377562028047	-0.0734273197051171	0.752305694352603	0.91160453807735
YGL033W	33	38	40	43	92	49.2	67.5	37	0.548148148148148	-0.867362231421881	0.174048185371363	0.480485117322043
YGL035C	1861	2976	1740	1992	1889	2091.6	1940.5	2192.33333333333	1.12977754874173	0.176038736427823	0.631169747891225	0.855858000560601
YGL036W	3928	4891	3110	3251	6032	4242.4	4641.5	3976.33333333333	0.85669144313979	-0.223152416347128	0.581071172994808	0.829544911058731
YGL037C	12072	9335	11794	1454	3498	7630.6	2476	11067	4.46970920840065	2.16018097520171	1.3061274521668e-14	1.48463153729627e-12
YGL038C	4215	6319	4270	2491	4260	4311	3375.5	4934.66666666667	1.46190687799338	0.547851415985339	0.15328371584922	0.449461659472902
YGL039W	963	1466	926	3059	2300	1742.8	2679.5	1118.33333333333	0.417366424084095	-1.2606135503449	1.93186918760893e-05	0.000517571302613407
YGL040C	10225	8851	10012	10249	9601	9787.6	9925	9696	0.976926952141058	-0.0336774034447315	0.869227017580627	0.955749850220786
YGL041C-B	2940	2984	2797	2720	2944	2877	2832	2907	1.02648305084746	0.0377098060532398	0.877515178041431	0.958131859699172
YGL041W-A	1842	1801	1755	1915	1753	1813.2	1834	1799.33333333333	0.9810977826245	-0.0275311628493591	0.899519518746015	0.964593919871228
YGL043W	5023	4750	4393	4262	5456	4776.8	4859	4722	0.971804898127187	-0.0412613908886431	0.844882357749368	0.946248652989391
YGL044C	2131	2244	1923	1789	1586	1934.6	1687.5	2099.33333333333	1.24404938271605	0.315043754588698	0.186494465350889	0.498306135475223
YGL045W	404	372	420	326	720	448.4	523	398.666666666667	0.762268961121734	-0.391627962769993	0.399381882012818	0.719113699585409
YGL047W	2266	1950	2103	1668	1775	1952.4	1721.5	2106.33333333333	1.22354535773066	0.291067584180008	0.221927076470501	0.539256929446049
YGL048C	10395	8623	10199	8028	8623	9173.6	8325.5	9739	1.16977959281725	0.226236726129864	0.306743537326484	0.635977212404015
YGL049C	5651	4376	5037	4718	3972	4750.8	4345	5021.33333333333	1.15565784426544	0.208714322191309	0.355471535991631	0.683472137361024
YGL050W	2851	2562	2892	2464	2502	2654.2	2483	2768.33333333333	1.11491475365821	0.156933405951741	0.501814843780848	0.78383615680175
YGL051W	98	79	120	114	82	98.6	98	99	1.01020408163265	0.0146467759644013	1	1
YGL053W	125	88	126	121	84	108.8	102.5	113	1.10243902439024	0.140698862909742	0.787285299038676	0.926186638730498
YGL054C	20397	18348	20808	24494	24532	21715.8	24513	19851	0.809815200097907	-0.304335372470587	0.151983383672278	0.447232322410252
YGL055W	86626	58381	84916	58587	67406	71183.2	62996.5	76641	1.21659139793481	0.282844708598676	0.263930441317952	0.589370095654919
YGL056C	3197	3760	3312	3756	2112	3227.4	2934	3423	1.16666666666667	0.222392421336448	0.457298576461854	0.754093173930642
YGL057C	977	738	1204	1144	1070	1026.6	1107	973	0.878952122854562	-0.186143512000441	0.45196158529561	0.750795216431809
YGL058W	2086	2215	2192	2211	1728	2086.4	1969.5	2164.33333333333	1.0989252771431	0.136093291691978	0.568345336197356	0.822395468039076
YGL059W	933	722	908	769	1144	895.2	956.5	854.333333333333	0.893186966370448	-0.162965895775691	0.530709254056246	0.800304874049216
YGL060W	2425	2550	2381	1839	2227	2284.4	2033	2452	1.20609936055091	0.270348763846049	0.250508307721745	0.57399077464939
YGL061C	1229	1475	1168	1131	1326	1265.8	1228.5	1290.66666666667	1.05060371727038	0.0712185941912735	0.781528640967533	0.924407576349477
YGL062W	12432	7176	12329	4158	3136	7846.2	3647	10645.6666666667	2.91902019925053	1.54548419414191	0.000531954550438118	0.00876062650252776
YGL063W	1698	1822	1569	2254	2176	1903.8	2215	1696.33333333333	0.765838976674191	-0.384887008186338	0.0965308716739492	0.352907237820499
YGL064C	1136	1381	1108	1381	1269	1255	1325	1208.33333333333	0.911949685534591	-0.132973865269421	0.579885114158655	0.828545330179427
YGL065C	5010	4245	4128	5229	4329	4588.2	4779	4461	0.933458882611425	-0.0993416194728912	0.647439679235955	0.863401845072655
YGL066W	1004	1016	937	1491	1424	1174.4	1457.5	985.666666666667	0.676272155517438	-0.564324140688691	0.0205303786859042	0.131420408520913
YGL067W	3786	3021	3585	3181	3438	3402.2	3309.5	3464	1.04668378909201	0.0658256592582393	0.779244015599602	0.923023612266222
YGL068W	9210	8716	9223	6768	7830	8349.4	7299	9049.66666666667	1.23985020779102	0.310165832280831	0.161877992762892	0.462725209095899
YGL070C	6305	7125	6803	6610	6329	6634.4	6469.5	6744.33333333333	1.04248138702115	0.0600216253083053	0.793031873040093	0.929256425192739
YGL071W	1390	1714	1368	2323	2915	1942	2619	1490.66666666667	0.569173984981545	-0.813058372228562	0.000426618784137659	0.00729530705500297
YGL073W	1677	1743	1560	2238	2843	2012.2	2540.5	1660	0.653414682149183	-0.613929222563426	0.00767974196348531	0.0650677315535656
YGL075C	812	715	832	727	602	737.6	664.5	786.333333333333	1.1833458740908	0.242871813242132	0.370667289905934	0.698102105128232
YGL076C	12073	14703	25178	28397	27923	21654.8	28160	17318	0.614985795454545	-0.701375006490686	0.0386164655228337	0.202002283998904
YGL077C	12172	9708	12424	16662	24694	15132	20678	11434.6666666667	0.552987071605894	-0.854682343085777	0.0044095394378316	0.0440725864157066
YGL078C	6709	8916	7733	12884	12004	9649.2	12444	7786	0.62568306010929	-0.676496050187098	0.00161657406492207	0.0204830230859877
YGL079W	1695	1485	1645	1663	1741	1645.8	1702	1608.33333333333	0.944966705836271	-0.0816645953643139	0.723849711501226	0.901785971385122
YGL080W	8867	7621	8871	7101	4650	7422	5875.5	8453	1.4386860692707	0.524751820906347	0.0187133033514183	0.123414129156055
YGL081W	265	209	233	314	355	275.2	334.5	235.666666666667	0.704534130543099	-0.505258496553218	0.125416716086165	0.406472676996296
YGL082W	3888	3055	3986	2377	2336	3128.4	2356.5	3643	1.54593677063442	0.62848131372743	0.00667460951736174	0.05952724826484
YGL083W	4281	4177	4385	2383	2423	3529.8	2403	4281	1.78152309612984	0.833111187067053	0.000322397615543695	0.0058587428755699
YGL084C	9158	8785	9422	7659	7281	8461	7470	9121.66666666667	1.22110664881749	0.288189207697095	0.193543814860212	0.506444082797618
YGL085W	1272	1051	1236	1187	1480	1245.2	1333.5	1186.33333333333	0.889638795150606	-0.168708392762297	0.484130322748889	0.771865643832593
YGL086W	11038	15288	11572	12695	12357	12590	12526	12632.6666666667	1.00851562084198	0.012233429946641	0.963117105128351	0.987241691239503
YGL087C	2186	1690	2251	1811	2617	2111	2214	2042.33333333333	0.922463113520024	-0.116436871525379	0.643836724662437	0.86024409101712
YGL089C	2181	2185	2169	2287	2161	2196.6	2224	2178.33333333333	0.979466426858513	-0.0299320527618679	0.889768884901528	0.962260534907822
YGL090W	669	682	594	611	753	661.8	682	648.333333333333	0.950635386119257	-0.0730359898717743	0.779858783044823	0.923229157103948
YGL091C	2131	2391	2402	2184	2644	2350.4	2414	2308	0.956089478044739	-0.064782452109539	0.771336088059816	0.918725149472519
YGL092W	7270	7510	7393	7505	6763	7288.2	7134	7391	1.03602467059153	0.0510583579629654	0.824057908394661	0.940551501508908
YGL093W	770	520	777	707	619	678.6	663	689	1.03921568627451	0.0554951125917037	0.848976750255506	0.948449686777283
YGL094C	3427	3394	3538	2410	2293	3012.4	2351.5	3453	1.4684244099511	0.554269001995405	0.0167682234602328	0.113855476330853
YGL095C	3702	3121	3821	2643	3123	3282	2883	3548	1.23066250433576	0.299435172806157	0.192310605608655	0.506077341826548
YGL096W	374	334	260	496	605	413.8	550.5	322.666666666667	0.586133817741447	-0.77069801701093	0.00896760685455857	0.0730296435327863
YGL097W	6565	7467	6370	7376	5764	6708.4	6570	6800.66666666667	1.03510908168442	0.0497828095727414	0.829021179318905	0.941734246732097
YGL098W	1730	1507	1721	1322	1706	1597.2	1514	1652.66666666667	1.09158960810216	0.126430565379834	0.606010424884537	0.844075548547733
YGL099W	5099	6368	5411	7568	6934	6276	7251	5626	0.775892980278582	-0.366070421172039	0.0918250384805369	0.34339876084191
YGL100W	6293	6155	6037	5288	5451	5844.8	5369.5	6161.66666666667	1.14753080671695	0.198532884881944	0.375935222714473	0.700474675877317
YGL101W	5693	4099	6181	3633	4430	4807.2	4031.5	5324.33333333333	1.32068295506222	0.401284172824699	0.129752210784843	0.414598183954128
YGL103W	148111	111461	137600	147316	137146	136326.8	142231	132390.666666667	0.930814426297127	-0.103434524253643	0.620426963778417	0.84923712752312
YGL104C	2726	1635	2591	1104	1860	1983.2	1482	2317.33333333333	1.56365272154746	0.64492013378741	0.102901778833858	0.365739798834993
YGL105W	28771	34939	31607	36491	31585	32678.6	34038	31772.3333333333	0.933437138883992	-0.0993752255949008	0.635515999466448	0.857364818235516
YGL106W	5597	5550	4637	8404	6083	6054.2	7243.5	5261.33333333333	0.726352361887669	-0.461258508891409	0.0401056856193506	0.206660141809223
YGL107C	4593	4309	4660	3986	4696	4448.8	4341	4520.66666666667	1.04138831298472	0.0585081212381517	0.80140658718883	0.932519466918175
YGL108C	1416	1304	1430	1306	1199	1331	1252.5	1383.33333333333	1.10445775116434	0.143338232317922	0.565980437012898	0.820247148340943
YGL110C	2587	2305	2419	2272	1846	2285.8	2059	2437	1.18358426420593	0.243162421091086	0.301494969797742	0.630962577587548
YGL111W	6382	6653	6180	7269	5887	6474.2	6578	6405	0.973700212830648	-0.0384504376063935	0.853380257633674	0.950806333558026
YGL112C	4162	3840	4045	3652	3608	3861.4	3630	4015.66666666667	1.10624426078972	0.145669970493538	0.524287679120581	0.795629165090932
YGL113W	768	975	855	961	1082	928.2	1021.5	866	0.847772883015174	-0.238250274006503	0.343557606176262	0.671930986168621
YGL114W	4002	3993	3382	3617	4501	3899	4059	3792.33333333333	0.934302373326764	-0.0980385621887615	0.653938775468767	0.868174949480693
YGL115W	6779	5768	7021	5957	6431	6391.2	6194	6522.66666666667	1.05306210311054	0.0745905201315675	0.742833876763367	0.907334172692213
YGL116W	1881	1914	1825	1646	1291	1711.4	1468.5	1873.33333333333	1.27567812961071	0.351264364062281	0.145392279593453	0.439071650640445
YGL117W	926	697	927	803	1126	895.8	964.5	850	0.881285640228097	-0.182318397024039	0.470138607806245	0.762029701952197
YGL119W	2317	2075	2028	2127	2195	2148.4	2161	2140	0.990282276723739	-0.014088275570998	0.944111878266867	0.980341674606199
YGL120C	11811	17342	12370	15644	11093	13652	13368.5	13841	1.03534427946292	0.0501105819113858	0.878605858148825	0.958824954760681
YGL121C	1991	1888	2143	1865	2289	2035.2	2077	2007.33333333333	0.966458032418552	-0.0492210088411264	0.825406364240901	0.940861904415593
YGL122C	4713	5329	4749	5586	4357	4946.8	4971.5	4930.33333333333	0.99171946763217	-0.0119960185225754	0.949153798565667	0.982484949941033
YGL123W	260634	991237	494603	393034	350347	497971	371690.5	582158	1.56624395834707	0.647308944484382	0.462392011523151	0.757100607478276
YGL124C	1409	969	1247	1238	1542	1281	1390	1208.33333333333	0.869304556354916	-0.202066388542367	0.401138902335981	0.719617165439128
YGL125W	1094	858	1337	1056	1890	1247	1473	1096.33333333333	0.74428603756506	-0.426070922921603	0.29432093904849	0.62269287724967
YGL126W	10017	10988	9125	11258	11210	10519.6	11234	10043.3333333333	0.894012224793781	-0.161633535817941	0.449524846644159	0.750081439684368
YGL127C	5361	5246	5029	5112	5396	5228.8	5254	5212	0.99200609059764	-0.0115791165654973	0.950559609095879	0.983110816361675
YGL128C	862	746	906	667	783	792.8	725	838	1.15586206896552	0.208969248797055	0.435946172844992	0.744821681102982
YGL129C	5336	4672	5023	3714	4581	4665.2	4147.5	5010.33333333333	1.20803697006229	0.272664606740288	0.227277150294885	0.546076033655099
YGL130W	2529	2973	2628	1776	2284	2438	2030	2710	1.33497536945813	0.416813124168695	0.075273730359343	0.309696107092343
YGL131C	901	709	880	502	990	796.4	746	830	1.11260053619303	0.153935705979049	0.683896039741228	0.882698562644133
YGL133W	2331	1891	2538	2512	2116	2277.6	2314	2253.33333333333	0.973782771535581	-0.0383281186590994	0.860826554080722	0.9529215535102
YGL134W	1396	1234	1372	918	1318	1247.6	1118	1334	1.19320214669052	0.254838478341395	0.308115162869103	0.637680685166794
YGL135W	23016	24261	27710	20513	20628	23225.6	20570.5	24995.6666666667	1.21512197888562	0.281101144695561	0.197961588915116	0.511172975920234
YGL136C	1983	1761	1869	2253	1851	1943.4	2052	1871	0.911793372319688	-0.13322117236627	0.562058739426201	0.818040299385812
YGL137W	12980	10786	12078	7309	7916	10213.8	7612.5	11948	1.56952380952381	0.650326914629733	0.00344494542606171	0.0365088640491403
YGL138C	33	50	14	94	90	56.2	92	32.3333333333333	0.351449275362319	-1.50861161459104	0.0126378508254117	0.0944093057150925
YGL139W	5093	5941	4893	8966	6977	6374	7971.5	5309	0.665997616508813	-0.586411080739577	0.00684735286083132	0.0606943494407327
YGL140C	5637	6295	5185	7023	7184	6264.8	7103.5	5705.66666666667	0.8032190704113	-0.316134572036431	0.145412070867868	0.439071650640445
YGL141W	2057	1514	1828	1336	1570	1661	1453	1799.66666666667	1.23858683184217	0.308695013095259	0.201988129470673	0.516386822330738
YGL142C	5616	4736	5261	5554	6657	5564.8	6105.5	5204.33333333333	0.852400840771982	-0.230396078752938	0.290008474907479	0.617171480601348
YGL143C	1624	1526	1556	1228	1444	1475.6	1336	1568.66666666667	1.17415169660679	0.231618812029089	0.344950212442996	0.673745411567402
YGL144C	1119	1076	1392	1064	996	1129.4	1030	1195.66666666667	1.16084142394822	0.215170907165788	0.396312720303001	0.717657358706502
YGL145W	5536	5683	6622	5181	4278	5460	4729.5	5947	1.25742678930119	0.330474404971713	0.141033037583043	0.434509114586385
YGL146C	697	625	733	438	413	581.2	425.5	685	1.60987074030552	0.686944856161926	0.0160441156905708	0.11059184144856
YGL147C	74127	62425	74159	78666	69415	71758.4	74040.5	70237	0.948629466305603	-0.0760834128153539	0.71421233266274	0.896077695118947
YGL148W	24591	29665	23939	37225	27386	28561.2	32305.5	26065	0.806828558604572	-0.309665944218593	0.153616986186789	0.4499836629231
YGL150C	4162	3261	4057	6315	5703	4699.6	6009	3826.66666666667	0.636822543961835	-0.65103668569197	0.00295772296232461	0.0326929270948326
YGL151W	3760	3937	3897	3598	4126	3863.6	3862	3864.66666666667	1.00069048852063	0.000995820602705243	1	1
YGL153W	1505	1413	1421	1097	1120	1311.2	1108.5	1446.33333333333	1.30476620057134	0.383791315228279	0.122346831888169	0.400250894162369
YGL154C	939	863	694	1609	1735	1168	1672	832	0.497607655502392	-1.00691941393979	3.53220004942233e-05	0.000844678755834397
YGL155W	2767	2744	2745	3253	3997	3101.2	3625	2752	0.759172413793103	-0.397500525087561	0.075571017943589	0.310698717034741
YGL156W	161	111	143	76	133	124.8	104.5	138.333333333333	1.3237639553429	0.404645893432248	0.379139259633057	0.703093502268981
YGL157W	3562	3520	4736	2722	2732	3454.4	2727	3939.33333333333	1.44456667889011	0.530636797937769	0.0209506344405778	0.133315947148221
YGL158W	1343	101	2062	27	64	719.4	45.5	1168.66666666667	25.6849816849817	4.68285313983969	0.0197486942879158	0.128200650377433
YGL159W	7670	8028	8366	3730	3677	6294.2	3703.5	8021.33333333333	2.16587912335178	1.11495272909254	1.08286686628876e-06	4.38977568103211e-05
YGL160W	7258	6709	6385	5352	7412	6623.2	6382	6784	1.06298965841429	0.0881275612838871	0.696633601620565	0.888108477816035
YGL161C	6373	5915	6329	4861	5751	5845.8	5306	6205.66666666667	1.16955647694434	0.225961529959014	0.313239314104378	0.643718271631299
YGL162W	730	479	546	1653	1787	1039	1720	585	0.340116279069767	-1.55590003511869	3.50601467657527e-10	2.58063158454331e-08
YGL163C	939	1114	1216	1041	932	1048.4	986.5	1089.66666666667	1.10457847609393	0.143495920322551	0.578001792076053	0.827531832221506
YGL164C	788	729	743	1587	1537	1076.8	1562	753.333333333333	0.482287665386257	-1.05203418156059	1.90905544019021e-05	0.000514997309617088
YGL166W	2191	1951	2232	1603	1828	1961	1715.5	2124.66666666667	1.23851160983192	0.308607392499042	0.195120775452362	0.508594934935857
YGL167C	11008	9451	10804	15671	13559	12098.6	14615	10421	0.713034553540883	-0.487956103752294	0.022541510902076	0.140414636566985
YGL168W	26697	27472	30845	34683	41389	32217.2	38036	28338	0.74503102324114	-0.424627593951106	0.0449967582293319	0.223518601075781
YGL169W	4551	5912	4907	5161	4519	5010	4840	5123.33333333333	1.05853994490358	0.0820757116950206	0.719722987889837	0.899382229100535
YGL170C	911	1400	859	2496	2293	1591.8	2394.5	1056.66666666667	0.441289065218904	-1.18020409593039	5.1387910334534e-07	2.2740131008343e-05
YGL171W	3947	5215	3760	7369	5297	5117.6	6333	4307.33333333333	0.680141060055792	-0.55609410508609	0.0396157511552869	0.205230124617693
YGL172W	4743	3720	4349	4073	3787	4134.4	3930	4270.66666666667	1.08668363019508	0.119931984907559	0.600001583477547	0.840400674220588
YGL173C	16826	15031	15872	15200	11389	14863.6	13294.5	15909.6666666667	1.19671041909562	0.259074090061193	0.237739257717566	0.55734519736916
YGL174W	1298	1256	1202	1581	1562	1379.8	1571.5	1252	0.796691059497296	-0.327907709866133	0.170214900301137	0.474538037428243
YGL175C	403	445	358	295	517	403.6	406	402	0.990147783251232	-0.0142842260062476	0.95647542228058	0.986134192148513
YGL176C	1394	1330	1360	1454	1646	1436.8	1550	1361.33333333333	0.878279569892473	-0.187247850004955	0.430302290358726	0.742492688336463
YGL178W	1988	1547	1897	1839	2884	2031	2361.5	1810.66666666667	0.766744300938669	-0.38318255662699	0.199032445963045	0.512340625776098
YGL179C	421	340	392	459	851	492.6	655	384.333333333333	0.58676844783715	-0.769136799494197	0.0737189436237681	0.306782997980606
YGL180W	384	328	269	275	504	352	389.5	327	0.839537869062901	-0.252332692563587	0.509979835688892	0.786055067133343
YGL181W	1509	1585	1394	1306	1334	1425.6	1320	1496	1.13333333333333	0.180572245641821	0.464377018424819	0.758094501776591
YGL183C	199	48	200	225	272	188.8	248.5	149	0.599597585513079	-0.737933521100124	0.145912024965679	0.439575082687018
YGL184C	195	225	201	114	151	177.2	132.5	207	1.5622641509434	0.643638408048764	0.108107122687949	0.373924218509569
YGL185C	393	462	475	760	806	579.2	783	443.333333333333	0.566198382290336	-0.820620467623645	0.00268145599414301	0.0304195702505813
YGL186C	3825	3292	3692	6648	5781	4647.6	6214.5	3603	0.579773111272025	-0.786439669273573	0.000329480140750199	0.0059133014734641
YGL187C	16483	11773	14536	5238	9822	11570.4	7530	14264	1.89428950863214	0.921656838065704	0.0037010551297207	0.0384498505143206
YGL188C-A	2460	2320	2320	2579	2631	2462	2605	2366.66666666667	0.90850927703135	-0.13842684860762	0.539742763770614	0.806113918114034
YGL189C	125396	106355	123963	147667	136974	128071	142320.5	118571.333333333	0.833128982355552	-0.263388228588678	0.211427131842445	0.525760070858458
YGL190C	7551	6272	7670	6418	8437	7269.6	7427.5	7164.33333333333	0.964568607651745	-0.0520442372260026	0.804472411878401	0.933452075992612
YGL191W	11972	11938	12764	7388	12357	11283.8	9872.5	12224.6666666667	1.23825441039926	0.308307759554847	0.209122661658097	0.524344320775081
YGL192W	745	714	766	534	596	671	565	741.666666666667	1.31268436578171	0.392520062717416	0.154455776232152	0.451073115777222
YGL193C	2078	1969	2040	1593	1711	1878.2	1652	2029	1.22820823244552	0.296555178337214	0.214912206740346	0.530824909447715
YGL194C	1311	1247	1241	1123	923	1169	1023	1266.33333333333	1.23786249592701	0.307851066198537	0.221815968756106	0.539256929446049
YGL194C-A	3195	2825	2875	2371	2643	2781.8	2507	2965	1.18268847227762	0.242070108599427	0.296920994119289	0.62545457954561
YGL195W	32274	28275	35810	25797	31323	30695.8	28560	32119.6666666667	1.12463818860878	0.169460941481916	0.43765262704816	0.74641726360641
YGL196W	1295	1159	1365	1546	3177	1708.4	2361.5	1273	0.539064154139318	-0.891471116249207	0.0793357115234678	0.317616795373994
YGL197W	2949	2353	2786	1646	3160	2578.8	2403	2696	1.12193091968373	0.165983848051992	0.64050646283986	0.85909670640506
YGL198W	9245	7809	8562	7101	8165	8176.4	7633	8538.66666666667	1.11865146949648	0.161760615803614	0.467118158500744	0.760094658826323
YGL200C	29213	27253	28429	27575	25883	27670.6	26729	28298.3333333333	1.05871275892601	0.0823112224899836	0.709579818468807	0.895206736043514
YGL201C	1588	1660	1539	1510	1581	1575.6	1545.5	1595.66666666667	1.03245982961285	0.046085651140387	0.857024453384516	0.951258942390404
YGL202W	14801	12965	13884	22567	22593	17362	22580	13883.3333333333	0.614850900501919	-0.701691491241247	0.000966506651066306	0.0139374105876402
YGL203C	4080	4709	3365	7780	4846	4956	6313	4051.33333333333	0.641744548286604	-0.639928959939085	0.0633491804808722	0.279904877475317
YGL205W	57	67	53	52	85	62.8	68.5	59	0.861313868613139	-0.215389033598686	0.703630250851383	0.891331353518991
YGL206C	22635	13186	21980	8901	10626	15465.6	9763.5	19267	1.97337020535669	0.980661631850095	0.0114027028924339	0.0881352915565855
YGL207W	10213	9205	10367	11942	9230	10191.4	10586	9928.33333333333	0.937873921531583	-0.0925341007251023	0.662672160653406	0.871683801975901
YGL208W	597	507	552	213	374	448.6	293.5	552	1.88074957410562	0.911307763668117	0.00277393495934867	0.0311034834803564
YGL209W	1297	2817	983	1582	1469	1629.6	1525.5	1699	1.11373320222878	0.155403672605564	0.837434561601511	0.943745108083459
YGL210W	1967	2013	1911	2122	1946	1991.8	2034	1963.66666666667	0.965421173385775	-0.0507696269160316	0.820539810873295	0.940214384044448
YGL211W	4530	5235	5065	4462	3506	4559.6	3984	4943.33333333333	1.24079651941098	0.311266544552756	0.168502437964196	0.47252865656011
YGL212W	788	692	725	533	696	686.8	614.5	735	1.19609438567941	0.258331239351065	0.347224464059498	0.675200701316675
YGL213C	7174	6143	7085	5197	5205	6160.8	5201	6800.66666666667	1.30756905723258	0.386887142186233	0.0838045079272224	0.325597064747164
YGL215W	8178	7101	9133	8662	8148	8244.4	8405	8137.33333333333	0.968153876660718	-0.0466917297712951	0.822948536737395	0.940214384044448
YGL216W	1631	1610	1369	1397	1156	1432.6	1276.5	1536.66666666667	1.20381250816033	0.267610712188425	0.276413457382247	0.601478458428935
YGL219C	2492	2396	2405	2238	2442	2394.6	2340	2431	1.03888888888889	0.0550413635579621	0.820530828158778	0.940214384044448
[truncated: 3,798 more rows]
