# Supplementary material for: Divergence of Iron Metabolism in Wild Malaysian Yeast
Source: G3 (Bethesda). 2013 Oct 18;3(12):2187–94. doi: 10.1534/g3.113.008011 (PMC3852381; doi:10.1534/g3.113.008011)
Supplement: Supporting Information [file supp_g3.113.008011_FileS2.zip › FileS2/read_me.txt]

File S2
Expression profiles of Malaysian and wine/European yeast, measured by RNA-seq. Each row reports a comparison of the expression of one gene between homozygote Malaysian (UWOPS03.461.4, UWOPS05.217.3, and UWOPS05.227.2) and wine/European (BC187 and RM11-1) yeast strains grown in standard culture conditions. For a given row, the second through sixth columns report raw counts of RNA-seq reads mapped to the indicated gene in libraries from the indicated strain. The remaining columns report the results of normalization and statistical testing from the DEseq software suite (Anders, Huber 2010): mean, average normalized expression of the indicated gene over all strains; WE_mean, average normalized expression across wine/European strains; M_mean, average normalized expression across Malaysian strains; foldChange and log2FoldChange, ratio and log2 ratio of the normalized mean expression in Malaysian strains relative to wine/European strains; pval, p-value assessing significance, in a negative binomial-based test, of the differential expression between populations; padj, corrected p-value by the Benjamini-Hochberg method.
