# Supplementary material for: Divergence of Iron Metabolism in Wild Malaysian Yeast
Source: G3 (Bethesda). 2013 Oct 18;3(12):2187–94. doi: 10.1534/g3.113.008011 (PMC3852381; doi:10.1534/g3.113.008011)
Supplement: Supporting Information [file supp_g3.113.008011_FileS3.zip › FileS3/FileS3.txt]

Doubling Time	Lag Time	Efficiency	Strain	Condition	Strain Info
0.872795979764	-1.40131685129	1.1499	UWOPS03.461.4	CSM	Malaysian
0.884045003759	-1.43311362196	1.09755	UWOPS03.461.4	CSM	Malaysian
0.914833135731	-1.35335347065	1.090825	UWOPS03.461.4	CSM	Malaysian
0.93033747132	-1.29835529197	1.1444	UWOPS03.461.4	CSM	Malaysian
0.938439454931	-1.44998369121	1.14505	UWOPS03.461.4	CSM	Malaysian
1.04159711736	0.470254394402	1.0981	UWOPS03.461.4	CSM	Malaysian
1.12507680604	-1.88444153156	0.88805	UWOPS03.461.4	CSM	Malaysian
1.18337402103	-1.90320730771	0.95155	UWOPS03.461.4	CSM	Malaysian
1.20104246569	-1.48211615866	1.01475	UWOPS03.461.4	CSM	Malaysian
1.13585604584	-1.90173215651	1.517425	YHL387	CSM	aft1/AFT1-Malaysian
1.14219881151	-1.80390915759	1.5048	YHL387	CSM	aft1/AFT1-Malaysian
1.14250971877	-1.66072176411	1.516175	YHL387	CSM	aft1/AFT1-Malaysian
1.17265483466	-1.31018411715	1.48125	YHL389	CSM	aft1/AFT1-Malaysian
1.18679508708	-1.64725715538	1.457	YHL389	CSM	aft1/AFT1-Malaysian
1.20261860389	-1.41682436308	1.4561	YHL389	CSM	aft1/AFT1-Malaysian
1.17884290636	-1.92428922314	1.4301	YHL455	CSM	aft1/AFT1-wineEuropean
1.17986366432	-1.36885511224	1.576925	YHL388	CSM	aft1/AFT1-wineEuropean
1.18149991298	-2.00125085193	1.5432	YHL388	CSM	aft1/AFT1-wineEuropean
1.18404696234	-2.5833286907	1.567125	YHL388	CSM	aft1/AFT1-wineEuropean
1.18586907742	-1.64770581812	1.47295	YHL455	CSM	aft1/AFT1-wineEuropean
1.18925685793	-1.5347392939	1.409975	YHL455	CSM	aft1/AFT1-wineEuropean
0.942316535305	-2.43658148465	1.456725	YHL450	CSM	ccc1/CCC1-Malaysian
0.945489461849	-2.03469403544	1.44935	YHL450	CSM	ccc1/CCC1-Malaysian
0.951912033379	-1.67529537954	1.499175	YHL451	CSM	ccc1/CCC1-Malaysian
0.958690909347	-2.637696394	1.444125	YHL450	CSM	ccc1/CCC1-Malaysian
0.971345726779	-1.66537427171	1.5075	YHL451	CSM	ccc1/CCC1-Malaysian
1.01284046756	-1.81506002671	1.483475	YHL451	CSM	ccc1/CCC1-Malaysian
0.926594759631	-1.70578022039	1.43995	YHL449	CSM	ccc1/CCC1-wineEuropean
0.946058605426	-1.77132479713	1.379975	YHL449	CSM	ccc1/CCC1-wineEuropean
0.957768969656	-1.65414874286	1.529825	YHL452	CSM	ccc1/CCC1-wineEuropean
0.966690314056	-1.62165512967	1.43035	YHL449	CSM	ccc1/CCC1-wineEuropean
0.968931366872	-1.82922867683	1.551675	YHL459	CSM	ccc1/CCC1-wineEuropean
0.972174661447	-1.99888217451	1.542325	YHL459	CSM	ccc1/CCC1-wineEuropean
0.978493878577	-1.84342221683	1.52935	YHL452	CSM	ccc1/CCC1-wineEuropean
0.995471277726	-2.04492959722	1.54905	YHL459	CSM	ccc1/CCC1-wineEuropean
1.0227857016	-1.87299734403	1.51855	YHL452	CSM	ccc1/CCC1-wineEuropean
0.946569001583	-2.63822913304	1.37285	YHL243	CSM	hybrid
0.987210799073	-2.36837355702	1.30905	YHL243	CSM	hybrid
0.988831729817	-3.03543832588	1.36145	YHL243	CSM	hybrid
0.995222544281	-1.55196124268	1.3193	YHL247	CSM	hybrid
0.996951391042	-1.69382800154	1.3143	YHL247	CSM	hybrid
0.997997009622	-1.90017728772	1.288425	YHL247	CSM	hybrid
1.03467026034	-1.78559956611	1.2315	YHL247	CSM	hybrid
1.05101164096	-1.80164610941	1.2428	YHL247	CSM	hybrid
1.07099102108	-1.69626446461	1.215375	YHL247	CSM	hybrid
1.14465235289	-2.32216735268	1.434175	YHL243	CSM	hybrid
1.15132468251	-3.05594005063	1.437925	YHL243	CSM	hybrid
1.15766393308	-2.40395464053	1.461525	YHL243	CSM	hybrid
1.16823829269	-1.47647783573	1.389225	YHL247	CSM	hybrid
1.16926923444	-1.72799098061	1.382925	YHL247	CSM	hybrid
1.19607490201	-1.52087805279	1.3659	YHL247	CSM	hybrid
1.00115604003	-2.2755864242	1.478075	BC187	CSM	wineEuropean
1.01425934887	-2.54832159405	1.503375	BC187	CSM	wineEuropean
1.02014289409	-2.29972170439	1.498825	BC187	CSM	wineEuropean
1.10267868839	-3.83406877176	1.476175	BC187	CSM	wineEuropean
1.16009762686	-2.8682815203	1.62425	BC187	CSM	wineEuropean
1.17213422604	-2.69358656111	1.60965	BC187	CSM	wineEuropean
1.17834566926	-2.34653412616	1.5997	BC187	CSM	wineEuropean
1.17949968284	-4.29084893394	1.455125	BC187	CSM	wineEuropean
1.18771727374	-4.25107855684	1.432725	BC187	CSM	wineEuropean
1.00697375021	-1.9292722214	1.374975	YHL410	CSM	yap5/YAP5-Malaysian
1.0169072751	-1.59610735021	1.370475	YHL410	CSM	yap5/YAP5-Malaysian
1.05079699109	-1.64281430722	1.38955	YHL413	CSM	yap5/YAP5-Malaysian
1.05087368159	-1.234886439	1.2962	YHL409	CSM	yap5/YAP5-Malaysian
1.06170228961	-1.77134696199	1.392625	YHL413	CSM	yap5/YAP5-Malaysian
1.06233688596	-1.62940438717	1.3432	YHL410	CSM	yap5/YAP5-Malaysian
1.06554633149	-1.70909284604	1.313225	YHL409	CSM	yap5/YAP5-Malaysian
1.07193180219	-1.26674354329	1.258825	YHL415	CSM	yap5/YAP5-Malaysian
1.07243010703	-1.82949279287	1.39385	YHL413	CSM	yap5/YAP5-Malaysian
1.08704663602	-1.89261138197	1.316125	YHL409	CSM	yap5/YAP5-Malaysian
1.09656308172	-1.67273479852	1.270675	YHL415	CSM	yap5/YAP5-Malaysian
1.1317268706	-1.59304951554	1.235675	YHL415	CSM	yap5/YAP5-Malaysian
1.02184706182	-1.50846010619	1.381025	YHL414	CSM	yap5/YAP5-wineEuropean
1.03169793445	-1.59876258088	1.352275	YHL414	CSM	yap5/YAP5-wineEuropean
1.04038273217	-1.4070725588	1.3538	YHL411	CSM	yap5/YAP5-wineEuropean
1.05098770083	-1.60544749264	1.350325	YHL411	CSM	yap5/YAP5-wineEuropean
1.05495565951	-1.44994289009	1.351625	YHL414	CSM	yap5/YAP5-wineEuropean
1.06907069569	-1.63094137445	1.341825	YHL411	CSM	yap5/YAP5-wineEuropean
2.49283718596	-4.20793684044	0.680225	UWOPS03.461.4	CSM + 5 mM FeSO[4]	Malaysian
2.50457661349	-5.30404013721	0.888075	UWOPS03.461.4	CSM + 5 mM FeSO[4]	Malaysian
2.54766613035	-5.00581828623	0.665025	UWOPS03.461.4	CSM + 5 mM FeSO[4]	Malaysian
2.56797022096	-4.57187007804	0.70955	UWOPS03.461.4	CSM + 5 mM FeSO[4]	Malaysian
2.64626930914	-6.44587717798	0.908175	UWOPS03.461.4	CSM + 5 mM FeSO[4]	Malaysian
2.85388292763	-7.33206636873	0.87425	UWOPS03.461.4	CSM + 5 mM FeSO[4]	Malaysian
3.74440395919	-7.48214818467	0.59945	UWOPS03.461.4	CSM + 5 mM FeSO[4]	Malaysian
3.920409848	-8.07403623548	0.561875	UWOPS03.461.4	CSM + 5 mM FeSO[4]	Malaysian
4.08804628219	-8.42707457944	0.5918	UWOPS03.461.4	CSM + 5 mM FeSO[4]	Malaysian
1.80727188005	0.342714065614	1.214325	YHL387	CSM + 5 mM FeSO[4]	aft1/AFT1-Malaysian
1.80754518747	0.509250383725	1.138925	YHL389	CSM + 5 mM FeSO[4]	aft1/AFT1-Malaysian
1.81167395943	-0.0812835816136	1.231675	YHL387	CSM + 5 mM FeSO[4]	aft1/AFT1-Malaysian
1.88301870161	-1.23542712392	1.14545	YHL389	CSM + 5 mM FeSO[4]	aft1/AFT1-Malaysian
1.8887547343	0.449278059284	1.0823	YHL389	CSM + 5 mM FeSO[4]	aft1/AFT1-Malaysian
1.96817396943	-0.464954920965	1.122875	YHL387	CSM + 5 mM FeSO[4]	aft1/AFT1-Malaysian
1.86673093902	-1.35119325241	1.17825	YHL455	CSM + 5 mM FeSO[4]	aft1/AFT1-wineEuropean
1.94210080791	-1.37140199339	1.14605	YHL455	CSM + 5 mM FeSO[4]	aft1/AFT1-wineEuropean
1.99594241961	-0.873519622803	1.074625	YHL455	CSM + 5 mM FeSO[4]	aft1/AFT1-wineEuropean
2.10125046965	-0.975197077004	1.029025	YHL388	CSM + 5 mM FeSO[4]	aft1/AFT1-wineEuropean
2.1768226732	-1.21974320296	0.966975	YHL388	CSM + 5 mM FeSO[4]	aft1/AFT1-wineEuropean
2.20038333312	-0.995009284794	0.954275	YHL388	CSM + 5 mM FeSO[4]	aft1/AFT1-wineEuropean
2.90436442737	-0.820132264227	0.742	YHL451	CSM + 5 mM FeSO[4]	ccc1/CCC1-Malaysian
3.11658816229	-0.312189268223	0.6878	YHL451	CSM + 5 mM FeSO[4]	ccc1/CCC1-Malaysian
3.19191391515	-1.10436410181	0.66385	YHL451	CSM + 5 mM FeSO[4]	ccc1/CCC1-Malaysian
3.33000536682	-1.8842488973	0.509175	YHL450	CSM + 5 mM FeSO[4]	ccc1/CCC1-Malaysian
3.53879634408	-3.87598659992	0.40965	YHL450	CSM + 5 mM FeSO[4]	ccc1/CCC1-Malaysian
3.79427586589	-4.27054944449	0.354775	YHL450	CSM + 5 mM FeSO[4]	ccc1/CCC1-Malaysian
2.0783743303	3.34954026002	1.1472	YHL452	CSM + 5 mM FeSO[4]	ccc1/CCC1-wineEuropean
2.20675797346	2.62002560267	0.941325	YHL452	CSM + 5 mM FeSO[4]	ccc1/CCC1-wineEuropean
2.26232002185	1.65053867832	1.100425	YHL452	CSM + 5 mM FeSO[4]	ccc1/CCC1-wineEuropean
2.58815383139	2.15068283166	0.8834	YHL459	CSM + 5 mM FeSO[4]	ccc1/CCC1-wineEuropean
2.6578553601	-0.981011987451	0.9449	YHL449	CSM + 5 mM FeSO[4]	ccc1/CCC1-wineEuropean
2.74649650533	-2.0362933561	0.9085	YHL449	CSM + 5 mM FeSO[4]	ccc1/CCC1-wineEuropean
2.81461829056	2.41209679744	0.754275	YHL459	CSM + 5 mM FeSO[4]	ccc1/CCC1-wineEuropean
2.89468304302	2.77543070361	0.5579	YHL459	CSM + 5 mM FeSO[4]	ccc1/CCC1-wineEuropean
3.02015755179	-2.60022172877	0.713225	YHL449	CSM + 5 mM FeSO[4]	ccc1/CCC1-wineEuropean
1.83047259706	-0.115169287113	0.907125	YHL243	CSM + 5 mM FeSO[4]	hybrid
1.83135010735	-0.27936940521	0.9564	YHL243	CSM + 5 mM FeSO[4]	hybrid
1.83218398027	-2.57369114461	0.943825	YHL247	CSM + 5 mM FeSO[4]	hybrid
1.87596154309	-1.520341696	0.95245	YHL247	CSM + 5 mM FeSO[4]	hybrid
1.88252560134	-1.77020059151	1.012575	YHL247	CSM + 5 mM FeSO[4]	hybrid
1.92551274381	-1.87762677921	0.866475	YHL247	CSM + 5 mM FeSO[4]	hybrid
1.94640199845	-2.53376849298	0.9553	YHL247	CSM + 5 mM FeSO[4]	hybrid
1.96468263588	-2.26215715109	0.902175	YHL247	CSM + 5 mM FeSO[4]	hybrid
1.97740243178	-2.21796037744	0.996125	YHL247	CSM + 5 mM FeSO[4]	hybrid
1.99130869757	-1.24988405914	0.8677	YHL243	CSM + 5 mM FeSO[4]	hybrid
2.03001384833	-3.22802103196	0.942775	YHL247	CSM + 5 mM FeSO[4]	hybrid
2.08768421556	-2.83420954424	0.966175	YHL243	CSM + 5 mM FeSO[4]	hybrid
2.09657812419	-3.27263183105	0.824575	YHL243	CSM + 5 mM FeSO[4]	hybrid
2.12272192154	-3.3393891877	0.900825	YHL243	CSM + 5 mM FeSO[4]	hybrid
2.12784282532	-3.45794683524	0.9465	YHL247	CSM + 5 mM FeSO[4]	hybrid
5.33959292397	-18.7881943071	0.124025	YHL243	CSM + 5 mM FeSO[4]	hybrid
6.77392267943	-23.7155472452	0.11185	YHL243	CSM + 5 mM FeSO[4]	hybrid
6.8320894683	-23.9632210226	0.126725	YHL243	CSM + 5 mM FeSO[4]	hybrid
1.75692347311	-1.98173023685	1.091825	BC187	CSM + 5 mM FeSO[4]	wineEuropean
1.77844222672	-2.35155271969	1.082075	BC187	CSM + 5 mM FeSO[4]	wineEuropean
1.78738857365	-2.12890429967	1.04315	BC187	CSM + 5 mM FeSO[4]	wineEuropean
1.9857160406	-3.01461496847	1.01545	BC187	CSM + 5 mM FeSO[4]	wineEuropean
2.07138543718	-3.49452746507	0.987675	BC187	CSM + 5 mM FeSO[4]	wineEuropean
2.07885412101	-3.31315751418	0.97755	BC187	CSM + 5 mM FeSO[4]	wineEuropean
2.16684535663	-4.01523619569	0.871625	BC187	CSM + 5 mM FeSO[4]	wineEuropean
2.26174805284	-4.44645320236	0.808275	BC187	CSM + 5 mM FeSO[4]	wineEuropean
2.29576661667	-4.75710297348	0.775825	BC187	CSM + 5 mM FeSO[4]	wineEuropean
1.90925139015	-2.62732084659	1.040125	YHL415	CSM + 5 mM FeSO[4]	yap5/YAP5-Malaysian
1.97629690783	-3.26396811996	1.08695	YHL410	CSM + 5 mM FeSO[4]	yap5/YAP5-Malaysian
2.11944715499	-3.20791495712	1.137725	YHL409	CSM + 5 mM FeSO[4]	yap5/YAP5-Malaysian
2.12547405829	-3.28508969617	1.14055	YHL409	CSM + 5 mM FeSO[4]	yap5/YAP5-Malaysian
2.13346658278	-3.01012460794	1.0605	YHL415	CSM + 5 mM FeSO[4]	yap5/YAP5-Malaysian
2.13528610576	-2.97305921736	1.09565	YHL413	CSM + 5 mM FeSO[4]	yap5/YAP5-Malaysian
2.14071511497	-3.38501377425	1.123375	YHL409	CSM + 5 mM FeSO[4]	yap5/YAP5-Malaysian
2.1903935907	-4.09419439852	1.094775	YHL413	CSM + 5 mM FeSO[4]	yap5/YAP5-Malaysian
2.21191447257	-2.98645858985	1.060675	YHL410	CSM + 5 mM FeSO[4]	yap5/YAP5-Malaysian
2.25346073085	-3.63474502718	1.075525	YHL413	CSM + 5 mM FeSO[4]	yap5/YAP5-Malaysian
2.26185988275	-3.64797379494	1.000275	YHL415	CSM + 5 mM FeSO[4]	yap5/YAP5-Malaysian
2.28024847371	-3.93240024248	1.070875	YHL410	CSM + 5 mM FeSO[4]	yap5/YAP5-Malaysian
1.89484021063	-2.87307886505	1.1445	YHL411	CSM + 5 mM FeSO[4]	yap5/YAP5-wineEuropean
1.92516571064	-2.73518162802	1.102	YHL411	CSM + 5 mM FeSO[4]	yap5/YAP5-wineEuropean
1.93631833745	-2.90040344103	1.127475	YHL411	CSM + 5 mM FeSO[4]	yap5/YAP5-wineEuropean
1.98993465292	-2.13128360423	1.098575	YHL414	CSM + 5 mM FeSO[4]	yap5/YAP5-wineEuropean
2.06836163846	-3.0451587336	1.100225	YHL414	CSM + 5 mM FeSO[4]	yap5/YAP5-wineEuropean
2.18540963644	-2.74866542519	1.06575	YHL414	CSM + 5 mM FeSO[4]	yap5/YAP5-wineEuropean
