# Supplementary material for: Divergence of Iron Metabolism in Wild Malaysian Yeast
Source: G3 (Bethesda). 2013 Oct 18;3(12):2187–94. doi: 10.1534/g3.113.008011 (PMC3852381; doi:10.1534/g3.113.008011)
Supplement: Supporting Information [file supp_g3.113.008011_FileS3.zip › FileS3/read_me.txt]

File S3   
Expression profiles of hybrid strains formed by a mating between Malaysian and wine/European yeast, measured by RNA-seq. Each row reports comparisons of the expression of the Malaysian allele of a gene to that of the wine/European allele of a gene, in hybrids formed by matings of Malaysian and wine/European strains. For a given gene, the second through sixth columns report raw counts of RNA-seq reads mapped to the indicated allele (M, Malaysian; WE, wine/European) in one hybrid strain, with identifiers as in Supplementary Table 2: YHL058, the Malaysian UWOPS03.461.4 mated to the wine/European RM11; YHL063, the Malaysian UWOPS03.461.4 mated to the wine/European BC187; YHL065, UWOPS05.217.3 mated to BC187. The remaining columns report the results of normalization and statistical testing from the DEseq software suite (Anders, Huber 2010): mean, average normalized expression of the indicated gene over all strains and alleles; WE_mean, average normalized expression across the wine/European alleles of all strains; M_mean, average normalized expression of the Malaysian alleles across all strains; foldChange and log2FoldChange, ratio and log2 ratio of the normalized mean expression of the Malaysian allele across all strains relative to that of the wine/European allele; pval, p-value assessing significance, in a negative binomial-based test, of differential allele-specific expression considering measures across the strains as replicates; padj, corrected p-value by the Benjamini-Hochberg method.
