# Supplementary material for: Divergence of Iron Metabolism in Wild Malaysian Yeast
Source: G3 (Bethesda). 2013 Oct 18;3(12):2187–94. doi: 10.1534/g3.113.008011 (PMC3852381; doi:10.1534/g3.113.008011)
Supplement: Supporting Information [file supp_g3.113.008011_FileS4.zip › FileS4/FileS4.txt]

Doubling Time	Lag Time	Efficiency	Strain	Condition	Strain Info
0.777944280326	0.0293621585573	1.487575	YPS128	CSM	American
0.783811399546	-0.220860945325	1.483575	YPS128	CSM	American
0.831743082353	-0.465121263103	1.447425	YPS128	CSM	American
0.867364163905	-0.725289378638	1.40135	YPS606	CSM	American
0.900598479194	-0.704319257159	1.350925	YPS606	CSM	American
0.911851488001	-0.989398007344	1.387475	YPS606	CSM	American
1.14682445981	-2.849700238	1.54115	S288c	CSM	Lab
1.15883932931	-3.0078597042	1.5604	S288c	CSM	Lab
1.17635190607	-3.11979574093	1.52785	S288c	CSM	Lab
0.712696471202	0.896058917086	1.1456	UWOPS05.217.3	CSM	Malaysian
0.728065220497	0.931425384683	1.236025	UWOPS05.227.2	CSM	Malaysian
0.739768615605	0.683355138995	1.243725	UWOPS05.227.2	CSM	Malaysian
0.751866482397	0.918694978584	1.206825	UWOPS05.217.3	CSM	Malaysian
0.767297960236	0.472204690376	1.262675	UWOPS05.217.3	CSM	Malaysian
0.804941352528	0.210225868983	1.268675	UWOPS05.227.2	CSM	Malaysian
0.806044300143	0.633036828677	1.284375	UWOPS03.461.4	CSM	Malaysian
0.921163361221	0.0211003295869	1.206625	UWOPS03.461.4	CSM	Malaysian
0.960981756388	0.635548359756	1.21555	UWOPS03.461.4	CSM	Malaysian
0.943778478755	-1.91865187234	1.547425	Y12	CSM	Sake
0.986146196797	-1.8644905732	1.515575	Y12	CSM	Sake
0.996571703559	-1.81070162664	1.53205	Y12	CSM	Sake
0.742201978075	0.0295882058512	1.5249	NCYC110	CSM	WestAfrican
0.866487875177	-0.676212258705	1.529375	NCYC110	CSM	WestAfrican
1.20370597687	-3.69190718932	1.6455	DBVPG6044	CSM	WestAfrican
1.21390776074	-3.69570580501	1.664825	DBVPG6044	CSM	WestAfrican
1.22101556463	-4.23896977428	1.687	DBVPG6044	CSM	WestAfrican
1.23221425957	-2.6255215613	1.4662	NCYC110	CSM	WestAfrican
0.991597585844	-2.93651456152	1.42975	RM11-1	CSM	wineEuropean
1.04552495219	-3.57037507516	1.42135	RM11-1	CSM	wineEuropean
1.07284109963	-4.25721265955	1.3979	RM11-1	CSM	wineEuropean
1.15797164314	-4.90528480491	1.4938	BC187	CSM	wineEuropean
1.17592990852	-4.67274688517	1.46805	BC187	CSM	wineEuropean
1.22596959149	-4.33802623396	1.532375	BC187	CSM	wineEuropean
1.85814841611	-2.200662392	1.160825	YPS606	CSM + 5 mM FeSO[4]	American
1.86328102659	-1.93400276871	1.141575	YPS606	CSM + 5 mM FeSO[4]	American
1.94405508347	-2.86259322881	1.1304	YPS606	CSM + 5 mM FeSO[4]	American
1.9567379811	-1.9780492006	1.171475	YPS128	CSM + 5 mM FeSO[4]	American
1.9606505662	-2.21587082227	1.126475	YPS128	CSM + 5 mM FeSO[4]	American
2.10400977866	-3.08700531136	1.135625	YPS128	CSM + 5 mM FeSO[4]	American
1.80639432453	-1.22212015052	1.301625	S288c	CSM + 5 mM FeSO[4]	Lab
1.82085796684	-0.596878586549	1.283875	S288c	CSM + 5 mM FeSO[4]	Lab
1.85679166831	-1.79470769473	1.3332	S288c	CSM + 5 mM FeSO[4]	Lab
2.54438278705	-4.8634498678	0.8488	UWOPS05.217.3	CSM + 5 mM FeSO[4]	Malaysian
2.56611570854	-5.97027554356	0.85105	UWOPS05.227.2	CSM + 5 mM FeSO[4]	Malaysian
2.58301714999	-3.11856016402	0.86995	UWOPS03.461.4	CSM + 5 mM FeSO[4]	Malaysian
2.6276822597	-4.67754511276	0.83875	UWOPS05.217.3	CSM + 5 mM FeSO[4]	Malaysian
2.65231759813	-4.0980194443	0.8128	UWOPS03.461.4	CSM + 5 mM FeSO[4]	Malaysian
2.87326415005	-6.59851401046	0.7863	UWOPS05.227.2	CSM + 5 mM FeSO[4]	Malaysian
2.96851140753	-4.99773363099	0.795225	UWOPS05.227.2	CSM + 5 mM FeSO[4]	Malaysian
3.01102823977	-5.63269004697	0.761775	UWOPS05.217.3	CSM + 5 mM FeSO[4]	Malaysian
3.07070887292	-5.70594818675	0.874475	UWOPS03.461.4	CSM + 5 mM FeSO[4]	Malaysian
2.03663727766	-1.94223094341	1.123725	Y12	CSM + 5 mM FeSO[4]	Sake
2.04890814009	-2.38029998943	1.0996	Y12	CSM + 5 mM FeSO[4]	Sake
2.12178665643	-2.98656693748	1.0829	Y12	CSM + 5 mM FeSO[4]	Sake
1.75607946574	-1.66257754847	1.267925	DBVPG6044	CSM + 5 mM FeSO[4]	WestAfrican
1.76018075868	-1.76370531796	1.31035	DBVPG6044	CSM + 5 mM FeSO[4]	WestAfrican
1.85138416435	-2.28742778455	1.255675	DBVPG6044	CSM + 5 mM FeSO[4]	WestAfrican
2.74995526579	-4.07419157949	1.18485	NCYC110	CSM + 5 mM FeSO[4]	WestAfrican
2.91519555068	-3.27194557757	0.883325	NCYC110	CSM + 5 mM FeSO[4]	WestAfrican
3.14973226092	-6.46599543382	0.95325	NCYC110	CSM + 5 mM FeSO[4]	WestAfrican
1.68751606865	-1.30606627945	1.116975	RM11-1	CSM + 5 mM FeSO[4]	wineEuropean
1.69975080486	-1.29217452209	1.128825	RM11-1	CSM + 5 mM FeSO[4]	wineEuropean
1.9390926297	-2.2407963583	1.139825	BC187	CSM + 5 mM FeSO[4]	wineEuropean
1.98531403465	-3.55517225632	1.1544	RM11-1	CSM + 5 mM FeSO[4]	wineEuropean
2.04742268292	-2.71346013331	1.14935	BC187	CSM + 5 mM FeSO[4]	wineEuropean
2.12281000443	-3.23281281259	1.149925	BC187	CSM + 5 mM FeSO[4]	wineEuropean
