# Supplementary material for: Divergence of Iron Metabolism in Wild Malaysian Yeast
Source: G3 (Bethesda). 2013 Oct 18;3(12):2187–94. doi: 10.1534/g3.113.008011 (PMC3852381; doi:10.1534/g3.113.008011)
Supplement: Supporting Information [file supp_g3.113.008011_FileS4.zip › FileS4/read_me.txt]

File S4   
Directional cis-regulatory variation between Malaysian and wine/European yeast in co-regulated gene groups. Each row reports the results of a test for directional coherence of cis-regulatory variation between Malaysian and wine/European yeast in one group of functionally related genes, measured using reads uniquely mapped to each parent�s allele of a given gene in turn, in hybrids formed by mating Malaysian and wine/European strains. Group, identifier of regulon from (Gasch et al. 2004) or Gene Ontology term. Upregulated, population with elevated expression; gene groups with an average expression difference of 0 between the populations are denoted with NA. Adjusted p-value, significance of a two-sided resampling test relative to the genomic null for an extreme value of the sum, across genes of the indicated regulon, of the log2 ratio of expression of the Malaysian allele of a given gene to expression of the wine/European allele, assessed using all isolates from each population and corrected for multiple testing with the Benjamini-Hochberg method. An additional test, not shown, for directional cis-regulatory variation across genes in a ccc1 laboratory strain compared to wild-type during high-iron treatment (Lin et al. 2011) yielded a nominal p-value of 0.12.
