# Supplementary material for: Divergence of Iron Metabolism in Wild Malaysian Yeast
Source: G3 (Bethesda). 2013 Oct 18;3(12):2187–94. doi: 10.1534/g3.113.008011 (PMC3852381; doi:10.1534/g3.113.008011)
Supplement: Supporting Information [file supp_g3.113.008011_FileS5.zip › FileS5/FileS5.txt]

Gene	YHL058_M	YHL058_WE	YHL063_M	YHL063_WE	YHL065_M	YHL065_WE	mean	WE_mean	M_mean	foldChange	log2FoldChange	pval	padj
YAL001C	193	250	181	226	173	109	188.666666666667	195	182.333333333333	0.935042735042735	-0.0968957916782103	0.779583096015915	1
YAL002W	75	95	128	96	152	89	105.833333333333	93.3333333333333	118.333333333333	1.26785714285714	0.342392197447078	0.361109516240073	1
YAL003W	38425	36939	68368	91020	36176	99503	61738.5	75820.6666666667	47656.3333333333	0.628540151761613	-0.669923186523021	0.20161825504751	0.87223012449669
YAL005C	6866	2860	13504	4234	12904	4251	7436.5	3781.66666666667	11091.3333333333	2.93292199206699	1.55233869974992	0.000335915245254539	0.0108183370930031
YAL007C	1626	1591	2635	2497	2673	2148	2195	2078.66666666667	2311.33333333333	1.1119307248236	0.153066908505049	0.591861976126317	1
YAL008W	139	433	209	537	420	361	349.833333333333	443.666666666667	256	0.577009767092412	-0.793332355190736	0.0544562274427473	0.432442123952885
YAL009W	586	474	585	476	465	336	487	428.666666666667	545.333333333333	1.27216174183515	0.347282105613802	0.200196682132408	0.871931003998175
YAL010C	274	179	298	274	292	190	251.166666666667	214.333333333333	288	1.34370139968896	0.426212574835521	0.156803741090517	0.785960072300099
YAL011W	1438	962	1039	888	1157	928	1068.66666666667	926	1211.33333333333	1.30813534917207	0.387511820252723	0.124588346578407	0.701884008858139
YAL012W	30329	30887	22629	22765	23972	23654	25706	25768.6666666667	25643.3333333333	0.995136211936978	-0.00703408296343678	0.976274579437644	1
YAL013W	1587	1541	1517	1430	1487	1374	1489.33333333333	1448.33333333333	1530.33333333333	1.0566168009206	0.0794522550106034	0.748798675553597	1
YAL014C	1141	932	1128	1041	1013	790	1007.5	921	1094	1.18783930510315	0.248339676701221	0.326768878850424	1
YAL015C	717	635	562	566	568	612	610	604.333333333333	615.666666666667	1.01875344732488	0.0268049412382801	0.921294544397618	1
YAL016W	4674	4420	4223	4257	4778	4458	4468.33333333333	4378.33333333333	4558.33333333333	1.04111153406928	0.058124632546287	0.808378222760339	1
YAL017W	615	480	532	469	523	661	546.666666666667	536.666666666667	556.666666666667	1.03726708074534	0.0527874143594353	0.845507511432539	1
YAL018C	1	0	0	0	0	0	0.166666666666667	0	0.333333333333333	Inf	Inf	1	1
YAL019W	779	657	903	723	778	762	767	714	820	1.1484593837535	0.199699835476346	0.440205727998758	1
YAL020C	2791	3433	2467	2823	2706	2897	2852.83333333333	3051	2654.66666666667	0.870097235878947	-0.20075145957931	0.406357935339641	1
YAL021C	3764	2982	3678	2969	4440	3607	3573.33333333333	3186	3960.66666666667	1.24314710190416	0.313997020952696	0.191805183770678	0.852683281938251
YAL022C	1132	1707	1864	2395	1763	2018	1813.16666666667	2040	1586.33333333333	0.777614379084967	-0.362873198419522	0.139415662658532	0.747634224265968
YAL023C	55240	44597	79913	35152	70782	55453	56856.1666666667	45067.3333333333	68645	1.52316533779086	0.607072553160921	0.0104047982878429	0.146755755899331
YAL024C	372	611	402	542	358	738	503.833333333333	630.333333333333	377.333333333333	0.598625066102591	-0.740275405117879	0.00627645505550592	0.102429829123132
YAL025C	5071	5845	5371	5728	6211	6630	5809.33333333333	6067.66666666667	5551	0.914849200681206	-0.12839413876824	0.590322582261366	1
YAL026C	690	680	1273	1180	1059	1078	993.333333333333	979.333333333333	1007.33333333333	1.0285908781484	0.0406692646085493	0.903978776465894	1
YAL027W	199	366	212	394	231	434	306	398	214	0.537688442211055	-0.895157634142502	0.00215733365721449	0.0484731132204356
YAL028W	51	64	63	57	33	0	44.6666666666667	40.3333333333333	49	1.21487603305785	0.28080910756177	0.709074386131583	1
YAL029C	3456	2978	4115	3715	4074	4016	3725.66666666667	3569.66666666667	3881.66666666667	1.08740311887198	0.120886871169087	0.614927939708899	1
YAL030W	506	818	508	987	770	1046	772.5	950.333333333333	594.666666666667	0.625745352507892	-0.676352424017648	0.00906091794457103	0.134658085842823
YAL031C	180	200	249	293	206	215	223.833333333333	236	211.666666666667	0.896892655367232	-0.156992768423469	0.612833882640817	1
YAL032C	662	694	752	736	717	689	708.333333333333	706.333333333333	710.333333333333	1.00566304860783	0.00814700541053382	0.977048995017389	1
YAL033W	541	568	494	549	470	474	516	530.333333333333	501.666666666667	0.945945945945946	-0.0801703486839833	0.767608759596791	1
YAL034C	239	213	206	189	189	122	193	174.666666666667	211.333333333333	1.20992366412214	0.274916028601957	0.388722771725426	1
YAL034W-A	403	341	404	398	498	377	403.5	372	435	1.16935483870968	0.225712779628059	0.417267774640151	1
YAL035W	55164	51178	28378	27376	40052	33003	39191.8333333333	37185.6666666667	41198	1.10789999731079	0.147827664875463	0.705335981474251	1
YAL036C	5795	5974	5069	4873	5338	5252	5383.5	5366.33333333333	5400.66666666667	1.00639791291385	0.00920083544592982	0.969530373502292	1
YAL037C-A	1	0	0	0	0	0	0.166666666666667	0	0.333333333333333	Inf	Inf	1	1
YAL037W	146	191	133	276	99	235	180	234	126	0.538461538461538	-0.893084796083488	0.00598811761540897	0.100617732801524
YAL038W	35153	39661	51846	44922	62446	55307	48222.5	46630	49815	1.06830366716706	0.0953217938839701	0.729118298521966	1
YAL039C	1429	1412	1006	1109	708	733	1066.16666666667	1084.66666666667	1047.66666666667	0.965888137676706	-0.0500719788737768	0.898756854284313	1
YAL040C	2381	2513	2064	2572	2228	2711	2411.5	2598.66666666667	2224.33333333333	0.855951770138533	-0.224398586744873	0.35566975558074	1
YAL041W	1805	1096	2372	1375	1421	1163	1538.66666666667	1211.33333333333	1866	1.54045129334067	0.623353067338799	0.0221851796254214	0.245903415465713
YAL042W	10462	14636	14887	19962	14486	18374	15467.8333333333	17657.3333333333	13278.3333333333	0.752001057162274	-0.411193404843893	0.0824519328586566	0.561002176973747
YAL043C	2565	2297	2467	2157	2653	2273	2402	2242.33333333333	2561.66666666667	1.14241117883157	0.192082001746779	0.42922221668891	1
YAL044C	3763	3611	3981	3976	2245	2577	3358.83333333333	3388	3329.66666666667	0.982782369146005	-0.0250561185199873	0.933008971253154	1
YAL044W-A	2406	2297	2606	2174	2125	2071	2279.83333333333	2180.66666666667	2379	1.09095077957811	0.125586013063513	0.605991606776714	1
YAL046C	4028	3893	3598	3470	4247	3728	3827.33333333333	3697	3957.66666666667	1.07050761879001	0.0982950634034328	0.682399837008749	1
YAL047C	344	222	440	303	420	227	326	250.666666666667	401.333333333333	1.60106382978723	0.679030825082065	0.0182903123614624	0.215505977153247
YAL048C	213	118	322	151	321	130	209.166666666667	133	285.333333333333	2.1453634085213	1.1012220501788	0.000481655589250571	0.0150115991983095
YAL049C	2307	2380	2006	2197	1886	2537	2218.83333333333	2371.33333333333	2066.33333333333	0.871380376721957	-0.198625470416343	0.414867263100878	1
YAL051W	304	324	383	414	317	267	334.833333333333	335	334.666666666667	0.999004975124378	-0.00143623211551893	1	1
YAL053W	4995	5452	6565	8762	6462	8713	6824.83333333333	7642.33333333333	6007.33333333333	0.786060103807738	-0.347288466690749	0.174896494346926	0.819624072537698
YAL054C	287	250	130	158	144	146	185.833333333333	184.666666666667	187	1.01263537906137	0.0181147945596045	0.973558399416124	1
YAL055W	304	255	364	297	449	267	322.666666666667	273	372.333333333333	1.36385836385836	0.447693828842306	0.119694441479334	0.68832521585184
YAL056W	456	580	352	398	371	413	428.333333333333	463.666666666667	393	0.847591660675773	-0.238558701562477	0.387171378545229	1
YAL058W	1232	1042	1287	1053	1083	977	1112.33333333333	1024	1200.66666666667	1.17252604166667	0.22961996518512	0.361458326945138	1
YAL059W	3760	3756	3293	3287	2607	2367	3178.33333333333	3136.66666666667	3220	1.02656748140276	0.0378284661072364	0.875685651427847	1
YAL060W	9704	4822	5466	4998	5107	4109	5701	4643	6759	1.45573982339005	0.541752533389923	0.156842348961631	0.785960072300099
YAL061W	536	218	704	245	675	166	424	209.666666666667	638.333333333333	3.04451510333863	1.60621246993303	1.3463310168039e-08	1.25881950071164e-06
YAL062W	582	252	707	380	577	296	465.666666666667	309.333333333333	622	2.01077586206897	1.00775227572419	0.000245305594403313	0.00822733180907926
YAL063C	1	2	0	0	0	0	0.5	0.666666666666667	0.333333333333333	0.5	-1	1	1
YAL063C-A	2	0	1	0	0	0	0.5	0	1	Inf	Inf	0.723673643775861	1
YAL064C-A	584	1	659	1	655	0	316.666666666667	0.666666666666667	632.666666666667	949	9.89026427702111	1.68367018998986e-72	3.25341203045708e-69
YAL064W	4	2	3	1	0	0	1.66666666666667	1	2.33333333333333	2.33333333333333	1.22239242133645	0.732363048181917	1
YAL064W-B	4	577	4	571	4	4	194	384	4	0.0104166666666667	-6.58496250072116	0.000591637020137348	0.0178631239882094
YAL065C	5	5	6	3	4	4	4.5	4	5	1.25	0.321928094887362	0.883862823155717	1
YAL067C	1	0	0	0	0	0	0.166666666666667	0	0.333333333333333	Inf	Inf	1	1
YAL067W-A	7	7	7	3	4	4	5.33333333333333	4.66666666666667	6	1.28571428571429	0.362570079384708	0.839609878402999	1
YAL068C	7	8	8	4	8	4	6.5	5.33333333333333	7.66666666666667	1.4375	0.523561956057013	0.71198823610915	1
YAR002C-A	3864	3919	3399	3717	3501	3846	3707.66666666667	3827.33333333333	3588	0.937467340184637	-0.093159664630853	0.69836431365644	1
YAR002W	1056	1090	1378	1324	1367	1252	1244.5	1222	1267	1.03682487725041	0.0521722393220799	0.835491157523439	1
YAR003W	1502	1144	1413	1283	1660	1593	1432.5	1340	1525	1.13805970149254	0.186576241992476	0.452017249622509	1
YAR007C	1421	1312	1370	1174	1429	1289	1332.5	1258.33333333333	1406.66666666667	1.11788079470199	0.160766354494744	0.518644069021919	1
YAR008W	1061	1051	1055	1059	1091	1127	1074	1079	1069	0.990732159406858	-0.0134330117675263	0.958829785309511	1
YAR009C	8	9	9	5	8	4	7.16666666666667	6	8.33333333333333	1.38888888888889	0.473931188332412	0.725113081129826	1
YAR014C	1057	1512	1362	1942	1289	2046	1534.66666666667	1833.33333333333	1236	0.674181818181818	-0.568790374673854	0.0216679571144999	0.244961697987316
YAR015W	1916	1930	1693	1863	1730	1666	1799.66666666667	1819.66666666667	1779.66666666667	0.978017952005862	-0.032067148081906	0.896761818909214	1
YAR018C	425	422	381	422	346	332	388	392	384	0.979591836734694	-0.0297473433940521	0.91836746971357	1
YAR019C	37	71	71	55	99	73	67.6666666666667	66.3333333333333	69	1.04020100502513	0.0568623369556766	0.907272765271574	1
YAR020C	637	709	872	924	869	758	794.833333333333	797	792.666666666667	0.994562944374739	-0.00786541496597218	0.977466300526586	1
YAR023C	251	296	275	352	268	320	293.666666666667	322.666666666667	264.666666666667	0.820247933884298	-0.285868040131637	0.328552589424974	1
YAR027W	1	511	0	0	0	0	85.3333333333333	170.333333333333	0.333333333333333	0.00195694716242661	-8.99717948093762	0.0737664486905947	0.529897472721568
YAR028W	386	62	484	0	457	0	231.5	20.6666666666667	442.333333333333	21.4032258064516	4.41975634498332	2.75503923580583e-33	1.7745513833296e-30
YAR029W	745	1055	826	6	12	8	442	356.333333333333	527.666666666667	1.48082319925164	0.566399402416691	0.70837156956741	1
YAR031W	2	0	1	1	0	0	0.666666666666667	0.333333333333333	1	3	1.58496250072116	0.879459965989479	1
YAR033W	1	163	0	0	0	0	27.3333333333333	54.3333333333333	0.333333333333333	0.00613496932515337	-7.34872815423108	0.12782833690574	0.711152465491913
YAR035C-A	10	9	539	9	12	8	97.8333333333333	8.66666666666667	187	21.5769230769231	4.4314172424677	0.208716890281027	0.885748032912967
YAR035W	232	169	256	748	169	717	381.833333333333	544.666666666667	219	0.402080783353733	-1.31444270782335	0.0762731793978132	0.53783407019511
YAR042W	938	900	1047	920	663	721	864.833333333333	847	882.666666666667	1.04210940574577	0.0595067467538629	0.817425218425643	1
YAR050W	29	27	37	0	62	0	25.8333333333333	9	42.6666666666667	4.74074074074074	2.24511249783653	0.00603655534215736	0.100847006681516
YAR064W	505	596	541	641	12	8	383.833333333333	415	352.666666666667	0.849799196787149	-0.234806114841417	0.820661349808906	1
YAR066W	10	11	11	11	12	12	11.1666666666667	11.3333333333333	11	0.970588235294118	-0.043068721891886	1	1
YAR068W	587	15	557	13	16	12	200	13.3333333333333	386.666666666667	29	4.85798099512757	0.00337240243073417	0.0647344930164436
YAR071W	2	132	1	0	222	0	59.5	44	75	1.70454545454545	0.769387071858584	0.747579324470489	1
YBL001C	991	993	951	992	906	887	953.333333333333	957.333333333333	949.333333333333	0.991643454038997	-0.0121066028566536	0.963501029065765	1
YBL002W	7034	7595	7187	7994	3345	4458	6268.83333333333	6682.33333333333	5855.33333333333	0.876240834040006	-0.190600647067031	0.624173740639279	1
YBL003C	3179	2853	2658	2486	1998	1799	2495.5	2379.33333333333	2611.66666666667	1.09764639955169	0.13441337331092	0.61506557697924	1
YBL004W	8724	10101	8545	9983	7484	9223	9010	9769	8251	0.844610502610298	-0.243641907930972	0.304729806115916	1
YBL005W	465	286	559	301	700	369	446.666666666667	318.666666666667	574.666666666667	1.80334728033473	0.850677251108349	0.00201360320052412	0.0455971005993684
YBL005W-A	12	17	12	17	16	16	15	16.6666666666667	13.3333333333333	0.8	-0.321928094887362	0.71813420201176	1
YBL005W-B	2	0	1	1	0	0	0.666666666666667	0.333333333333333	1	3	1.58496250072116	0.879459965989479	1
YBL006C	1378	1738	1588	1962	1458	2079	1700.5	1926.33333333333	1474.66666666667	0.765530368575878	-0.385468484340896	0.117431747917677	0.682800243409002
YBL007C	1408	2060	1839	2289	1582	2180	1893	2176.33333333333	1609.66666666667	0.73962321948231	-0.43513757795197	0.0759882012737534	0.537266088970732
YBL008W	346	323	396	349	445	377	372.666666666667	349.666666666667	395.666666666667	1.13155386081983	0.178305257064639	0.527088198102658	1
YBL008W-A	604	19	14	21	21	16	115.833333333333	18.6666666666667	213	11.4107142857143	3.51231719888939	0.261881242102064	0.962217142161221
YBL009W	1412	1169	1601	1296	1545	1114	1356.16666666667	1193	1519.33333333333	1.2735400949986	0.348844380848913	0.16088341165084	0.797129177213608
YBL010C	304	272	414	336	395	336	342.833333333333	314.666666666667	371	1.17902542372881	0.237594827980118	0.404809029569458	1
YBL011W	1742	1426	1878	1493	1252	1228	1503.16666666667	1382.33333333333	1624	1.17482517482517	0.232446086000371	0.347570658969577	1
YBL013W	76	61	88	60	74	0	59.8333333333333	40.3333333333333	79.3333333333333	1.96694214876033	0.975954526033349	0.0564254679550165	0.442623055122098
YBL014C	554	534	708	558	560	272	531	454.666666666667	607.333333333333	1.33577712609971	0.417679314777878	0.143947324287851	0.756614228627629
YBL015W	218	95	303	124	309	134	197.166666666667	117.666666666667	276.666666666667	2.35127478753541	1.23344315296311	0.000119943436986646	0.00445712887315119
YBL016W	1	0	0	0	0	0	0.166666666666667	0	0.333333333333333	Inf	Inf	1	1
YBL017C	2785	2435	3513	3205	2826	2553	2886.16666666667	2731	3041.33333333333	1.1136335896497	0.155274631825695	0.520631260597713	1
YBL018C	3049	2939	3304	3328	6598	7894	4518.66666666667	4720.33333333333	4317	0.914554056916884	-0.128859648433277	0.83878903910541	1
YBL019W	205	223	174	204	161	146	185.5	191	180	0.942408376963351	-0.085575731706074	0.79452121157578	1
YBL020W	2650	2383	2558	2146	2603	2553	2482.16666666667	2360.66666666667	2603.66666666667	1.10293702343971	0.141350416890248	0.560422363545073	1
YBL021C	257	354	295	380	338	385	334.833333333333	373	296.666666666667	0.795352993744415	-0.330332795122634	0.248077944877791	0.941304642582417
YBL022C	583	632	826	908	437	511	649.5	683.666666666667	615.333333333333	0.900048756704047	-0.151924938834078	0.678120386499511	1
YBL023C	222	342	235	324	119	312	259	326	192	0.588957055214724	-0.763765653509921	0.0109189788236857	0.152523663231098
YBL024W	5611	5262	5191	4463	6100	5406	5338.83333333333	5043.66666666667	5634	1.11704447822351	0.159686631868633	0.50361652259535	1
YBL025W	567	500	613	624	696	636	606	586.666666666667	625.333333333333	1.06590909090909	0.0920843989907172	0.729017621309893	1
YBL026W	147	160	161	1	276	211	159.333333333333	124	194.666666666667	1.56989247311828	0.650665747771986	0.350932751848005	1
YBL027W	350	250	327	245	185	89	241	194.666666666667	287.333333333333	1.47602739726027	0.561719500209081	0.209736305324358	0.886828126889352
YBL028C	15	20	19	23	21	20	19.6666666666667	21	18.3333333333333	0.873015873015873	-0.195920209975257	0.808504837659686	1
YBL029C-A	937	870	807	769	770	673	804.333333333333	770.666666666667	838	1.08737024221453	0.120843251919829	0.639660930315824	1
YBL029W	336	312	401	428	449	462	398	400.666666666667	395.333333333333	0.986688851913477	-0.0193328861651819	0.947858658116267	1
YBL030C	22806	15473	22629	13629	17027	13154	17453	14085.3333333333	20820.6666666667	1.47818061340401	0.563822557807877	0.0173533447293659	0.210015322330134
YBL031W	115	115	74	90	49	73	86	92.6666666666667	79.3333333333333	0.856115107913669	-0.224123309415564	0.57938549695307	1
YBL032W	2222	2311	2510	2288	2121	1961	2235.5	2186.66666666667	2284.33333333333	1.04466463414634	0.0630398721558534	0.79614805917801	1
YBL033C	782	877	845	929	1001	932	894.333333333333	912.666666666667	876	0.959824689554419	-0.0591571709355699	0.817984919364412	1
YBL034C	852	670	897	884	877	1062	873.666666666667	872	875.333333333333	1.00382262996942	0.00550437539480451	0.984509328870003	1
YBL035C	904	917	740	721	618	531	738.5	723	754	1.04287690179806	0.0605688763175466	0.825566874630388	1
YBL036C	1816	2277	1890	1993	2315	2569	2143.33333333333	2279.66666666667	2007	0.880391870156456	-0.183782271942216	0.451144128239053	1
YBL037W	580	455	598	556	667	575	571.833333333333	528.666666666667	615	1.16330390920555	0.21822804524378	0.412436093944447	1
YBL038W	448	399	480	494	597	474	482	455.666666666667	508.333333333333	1.11558156547184	0.157795999731551	0.561967582662409	1
YBL039C	7326	5943	7894	6743	11817	8725	8074.66666666667	7137	9012.33333333333	1.26276213161459	0.336582902102621	0.251429804453444	0.94693262141321
YBL039W-B	1295	984	1253	1254	1203	1289	1213	1175.66666666667	1250.33333333333	1.06351006521123	0.0888336872352177	0.723255797936708	1
YBL040C	1915	1365	2123	1966	1998	1913	1880	1748	2012	1.15102974828375	0.202925120304929	0.40766841527414	1
YBL041W	1267	1733	1140	1279	1384	1520	1387.16666666667	1510.66666666667	1263.66666666667	0.836496028243601	-0.257569404649872	0.299878511220655	0.993878068001845
YBL042C	2676	3263	2703	2804	2587	2808	2806.83333333333	2958.33333333333	2655.33333333333	0.897577464788732	-0.155891639802583	0.519287427984504	1
YBL043W	4	146	3	3	4	4	27.3333333333333	51	3.66666666666667	0.0718954248366013	-3.79795622405535	0.254640616154627	0.952970724240397
YBL044W	19	22	21	24	25	20	21.8333333333333	22	21.6666666666667	0.984848484848485	-0.0220263063299989	1	1
YBL045C	5926	5182	6139	5124	5243	4518	5355.33333333333	4941.33333333333	5769.33333333333	1.16756610901241	0.223504239394625	0.349244359773697	1
YBL046W	1196	1718	1187	1592	1804	2261	1626.33333333333	1857	1395.66666666667	0.751570633638485	-0.412019397916275	0.110223783088319	0.65950777268795
YBL047C	4563	3926	2790	2548	2743	2743	3218.83333333333	3072.33333333333	3365.33333333333	1.0953672561571	0.131414659601941	0.692356204289055	1
YBL049W	195	188	230	250	157	215	205.833333333333	217.666666666667	194	0.891271056661562	-0.166063838638147	0.599093493126044	1
YBL050W	398	342	446	340	297	259	347	313.666666666667	380.333333333333	1.2125398512221	0.278032163560145	0.328401298944622	1
YBL051C	1685	1840	1847	1532	2496	1649	1841.5	1673.66666666667	2009.33333333333	1.20055765783708	0.26370469192996	0.282318920993336	0.975311381278945
YBL052C	2302	2528	2262	2015	3101	2962	2528.33333333333	2501.66666666667	2555	1.02131912058628	0.0304337200380893	0.900655116826631	1
YBL054W	1901	1977	2201	2128	2912	2719	2306.33333333333	2274.66666666667	2338	1.0278429073857	0.0396197839345224	0.871129083773498	1
YBL055C	2260	1868	2032	1801	2681	2504	2191	2057.66666666667	2324.33333333333	1.12959663048761	0.175807690263808	0.470698568739418	1
YBL056W	1936	1890	1826	1767	1586	1917	1820.33333333333	1858	1782.66666666667	0.959454610692501	-0.0597135370104562	0.808258547187429	1
YBL057C	1452	1308	1831	1833	3266	2922	2102	2021	2183	1.0801583374567	0.111242808611056	0.825669050209618	1
YBL058W	1610	2120	1871	2640	2051	3011	2217.16666666667	2590.33333333333	1844	0.711877493244113	-0.49029910523484	0.0444543848298704	0.391797057747985
YBL059C-A	1121	1266	1119	1328	1388	1179	1233.5	1257.66666666667	1209.33333333333	0.961569043201696	-0.0565376442815874	0.821945135936956	1
YBL059W	136	162	155	141	140	154	148	152.333333333333	143.666666666667	0.943107221006564	-0.0845062959689718	0.809208609078102	1
YBL060W	279	331	279	378	239	300	301	336.333333333333	265.666666666667	0.789890981169475	-0.340274545115885	0.242542039244848	0.936515368719553
YBL061C	3584	2220	3232	1988	4317	2464	2967.5	2224	3711	1.66861510791367	0.738651212974018	0.00233126057620502	0.0502390987370279
YBL063W	235	169	222	175	177	199	196.166666666667	181	211.333333333333	1.16758747697974	0.223530642335046	0.482527888932442	1
YBL064C	607	540	718	593	634	563	609.166666666667	565.333333333333	653	1.15507075471698	0.207981227704388	0.431653335662374	1
YBL066C	302	216	362	287	330	215	285.333333333333	239.333333333333	331.333333333333	1.38440111420613	0.469262007739235	0.110354069261223	0.65950777268795
YBL067C	3313	3217	2649	2567	1734	1657	2522.83333333333	2480.33333333333	2565.33333333333	1.03426958742105	0.048612280181333	0.895749406511108	1
YBL068W	2760	2550	3099	2613	2389	1921	2555.33333333333	2361.33333333333	2749.33333333333	1.16431394692264	0.219480120616194	0.365471778439039	1
YBL069W	227	261	247	240	222	385	263.666666666667	295.333333333333	232	0.785553047404063	-0.34821939270629	0.243046734688833	0.937419774445219
YBL071C-B	21	25	23	692	25	1054	306.666666666667	590.333333333333	23	0.038961038961039	-4.68182403997374	0.00730132727179833	0.114704049307899
YBL071W-A	1962	1831	1997	1927	1656	1738	1851.83333333333	1832	1871.66666666667	1.02165211062591	0.0309040184698634	0.90038302136055	1
YBL072C	64038	26054	52449	22825	36617	36403	39731	28427.3333333333	51034.6666666667	1.79526746558477	0.844198798102398	0.0100514798846804	0.145337492515398
YBL074C	161	148	249	221	416	186	230.166666666667	185	275.333333333333	1.48828828828829	0.573654010181977	0.245506483734168	0.939936289677246
YBL075C	722	775	664	519	523	409	602	567.666666666667	636.333333333333	1.12096300645919	0.164738667725395	0.580654921442825	1
YBL076C	27497	27530	20792	22645	19136	23427	23504.5	24534	22475	0.916075650118203	-0.12646135295835	0.592113146493656	1
YBL078C	1054	883	1014	883	1087	851	962	872.333333333333	1051.66666666667	1.20557890714559	0.269726080821877	0.288371263249184	0.980462295047226
YBL079W	1885	1696	2104	1978	1915	1475	1842.16666666667	1716.33333333333	1968	1.14663041367256	0.197400451262939	0.420934102154848	1
YBL080C	237	234	283	248	222	227	241.833333333333	236.333333333333	247.333333333333	1.04654442877292	0.0656335593812871	0.832658645757261	1
YBL081W	1496	1412	1842	1584	1273	1025	1438.66666666667	1340.33333333333	1537	1.14672966923651	0.197525329611567	0.42579577376653	1
YBL082C	4619	8462	4943	7100	9498	11975	7766.16666666667	9179	6353.33333333333	0.692159639757417	-0.530823275342151	0.185646670559432	0.839042133063234
YBL084C	63	56	72	91	82	53	69.5	66.6666666666667	72.3333333333333	1.085	0.117695042669754	0.793541394315259	1
YBL085W	679	589	785	685	622	563	653.833333333333	612.333333333333	695.333333333333	1.1355470876429	0.183387531408416	0.485081508234577	1
YBL086C	365	345	375	337	367	389	363	357	369	1.03361344537815	0.0476967420312965	0.868867942163087	1
YBL087C	21208	20633	20832	18668	21039	21081	20576.8333333333	20127.3333333333	21026.3333333333	1.04466562882978	0.0630412458255834	0.789516923992102	1
YBL088C	819	691	1030	801	865	636	807	709.333333333333	904.666666666667	1.27537593984962	0.350922569917664	0.172962822772561	0.817900339240536
YBL089W	731	622	547	488	622	527	589.5	545.666666666667	633.333333333333	1.16065974343311	0.214945096744157	0.417977417046189	1
YBL090W	876	813	979	1018	832	1082	933.333333333333	971	895.666666666667	0.922416752488843	-0.116509380127182	0.647852746604233	1
YBL091C	9529	10101	7820	7819	10194	8692	9025.83333333333	8870.66666666667	9181	1.03498421764617	0.0496087684036361	0.834509545044498	1
YBL091C-A	343	389	341	337	428	361	366.5	362.333333333333	370.666666666667	1.0229990800368	0.0328048476961986	0.910597600785205	1
YBL092W	23	0	2805	614	25	24	581.833333333333	212.666666666667	951	4.4717868338558	2.16085141781685	0.448490589897357	1
YBL093C	178	205	223	255	144	170	195.833333333333	210	181.666666666667	0.865079365079365	-0.20909559872299	0.511706923135981	1
YBL095W	1210	1026	1258	1028	1149	956	1104.5	1003.33333333333	1205.66666666667	1.20166112956811	0.26503011100871	0.292376351631461	0.984265801630419
YBL097W	217	229	148	224	202	255	212.5	236	189	0.800847457627119	-0.320400625140769	0.304185305386777	1
YBL098W	1951	2435	1836	2326	1598	2006	2025.33333333333	2255.66666666667	1795	0.795773607211468	-0.329570043777997	0.177584705463487	0.823566830057467
YBL099W	15393	15315	10100	9944	10623	11071	12074.3333333333	12110	12038.6666666667	0.994109551334985	-0.008523248674409	0.975925803520316	1
YBL100W-A	4	0	3	1	0	0	1.33333333333333	0.333333333333333	2.33333333333333	7	2.8073549220576	0.502907486706947	1
YBL100W-B	1	0	0	39	0	41	13.5	26.6666666666667	0.333333333333333	0.0125	-6.32192809488736	0.00375157815126435	0.0701545114286433
YBL100W-C	23	561	25	575	25	24	205.5	386.666666666667	24.3333333333333	0.0629310344827586	-3.99008453113492	0.00805894555544376	0.123265718693687
YBL101C	244	214	271	132	280	150	215.166666666667	165.333333333333	265	1.60282258064516	0.680614739784842	0.0287290051655254	0.294652192717992
YBL102W	1210	1580	1689	2066	1615	1892	1675.33333333333	1846	1504.66666666667	0.815095702419646	-0.294958635175094	0.23101311156092	0.920400692590139
YBL103C	291	250	292	292	239	227	265.166666666667	256.333333333333	274	1.06892067620286	0.0961547957198564	0.749945833216305	1
YBL104C	169	184	125	123	148	130	146.5	145.666666666667	147.333333333333	1.01144164759725	0.0164130898908333	0.96895570955117	1
YBL105C	384	367	311	295	214	247	303	303	303	1	0	1	1
YBL106C	321	305	324	229	264	142	264.166666666667	225.333333333333	303	1.34467455621302	0.427257047911923	0.151788966782941	0.775260476159216
YBL107C	1851	1636	2116	1525	2179	1730	1839.5	1630.33333333333	2048.66666666667	1.25659374361071	0.329518302255173	0.17923606294754	0.826781302051292
YBL111C	24	27	26	26	29	28	26.6666666666667	27	26.3333333333333	0.975308641975309	-0.0360692547075218	0.976694214717179	1
YBL113C	4	0	3	0	0	0	1.16666666666667	0	2.33333333333333	Inf	Inf	0.340239029824346	1
YBR001C	112	99	153	126	86	109	114.166666666667	111.333333333333	117	1.05089820359281	0.0716229278305087	0.851963952228582	1
YBR002C	1447	1081	1587	1159	1619	1118	1335.16666666667	1119.33333333333	1551	1.3856462179869	0.470558956820217	0.0589866734653233	0.458318432861759
YBR003W	1390	1124	1222	1100	746	758	1056.66666666667	994	1119.33333333333	1.12608987256875	0.171321972653588	0.581280453704795	1
YBR004C	1908	1679	2077	1924	1919	1649	1859.33333333333	1750.66666666667	1968	1.12414318354912	0.168825805167509	0.491150709685685	1
YBR005W	813	720	964	783	976	1017	878.833333333333	840	917.666666666667	1.09246031746032	0.127580876208282	0.618475929204819	1
YBR006W	372	302	233	240	309	332	298	291.333333333333	304.666666666667	1.04576659038902	0.0645608855574714	0.828108611222785	1
YBR007C	374	320	333	314	375	304	336.666666666667	312.666666666667	360.666666666667	1.15351812366738	0.206040671311439	0.471680285266045	1
YBR008C	507	417	594	672	379	369	489.666666666667	486	493.333333333333	1.01508916323731	0.021606456189375	0.950707537837391	1
YBR009C	8250	7519	7321	5868	6932	5471	6893.5	6286	7501	1.19328666878778	0.254940669987824	0.284147586815654	0.976427394860117
YBR010W	3864	4191	2927	3254	2039	3189	3244	3544.66666666667	2943.33333333333	0.830355463607297	-0.268199028547013	0.331167890089199	1
YBR011C	10395	9176	9814	9168	10565	10909	10004.5	9751	10258	1.05199466721362	0.0731273913184605	0.757822985148969	1
YBR012W-A	26	27	28	30	29	32	28.6666666666667	29.6666666666667	27.6666666666667	0.932584269662921	-0.100693999619473	0.888492858809531	1
YBR012W-B	4	1	187	3	0	0	32.5	1.33333333333333	63.6666666666667	47.75	5.57742882803575	0.168626461462361	0.812885909929928
YBR013C	1013	811	1262	1030	964	733	968.833333333333	858	1079.66666666667	1.25835275835276	0.331536414574485	0.191693582918254	0.852683281938251
YBR014C	1251	1394	1273	1549	1400	1848	1452.5	1597	1308	0.819035691922354	-0.28800177191315	0.245303267671204	0.939936289677246
YBR015C	6727	7175	7265	7841	7579	7096	7280.5	7370.66666666667	7190.33333333333	0.975533646888567	-0.0357364615588124	0.880699542472982	1
YBR016W	29	29	31	32	29	32	30.3333333333333	31	29.6666666666667	0.956989247311828	-0.0634253801416336	0.935094988713565	1
YBR017C	411	439	693	715	733	847	639.666666666667	667	612.333333333333	0.918040979510245	-0.123369540794392	0.730483809723502	1
YBR018C	2	0	1	0	0	0	0.5	0	1	Inf	Inf	0.723673643775861	1
YBR019C	10	15	8	7	0	0	6.66666666666667	7.33333333333333	6	0.818181818181818	-0.289506617194985	0.855884946773473	1
YBR020W	76	98	106	99	95	93	94.5	96.6666666666667	92.3333333333333	0.955172413793103	-0.0661669239657463	0.873087183126094	1
YBR021W	1059	1043	1019	1082	947	1009	1026.5	1044.66666666667	1008.33333333333	0.965220165922144	-0.0510700374232611	0.841031076474634	1
YBR022W	605	554	795	654	754	717	679.833333333333	641.666666666667	718	1.11896103896104	0.162159804074581	0.535624047651647	1
YBR023C	4069	2892	3981	2914	3901	2683	3406.66666666667	2829.66666666667	3983.66666666667	1.40782188714807	0.493464820635352	0.0407082188749202	0.369304451984213
YBR024W	339	327	385	383	342	381	359.5	363.666666666667	355.333333333333	0.977085242896425	-0.0334436635644315	0.909125630252606	1
YBR025C	24782	26157	25093	24622	32465	33157	27712.6666666667	27978.6666666667	27446.6666666667	0.980985512771635	-0.0276962640563526	0.906573344853372	1
YBR026C	266	284	254	354	276	397	305.166666666667	345	265.333333333333	0.769082125603865	-0.378790431843039	0.192149414018132	0.853555672845296
YBR028C	308	291	285	234	161	162	240.166666666667	229	251.333333333333	1.09752547307132	0.134254424450564	0.709939890281556	1
YBR029C	2196	2011	2184	2213	2199	2440	2207.16666666667	2221.33333333333	2193	0.987244897959184	-0.0185200879707981	0.940031439187886	1
YBR030W	589	589	568	619	523	551	573.166666666667	586.333333333333	560	0.955088118249005	-0.0662942498058384	0.804933346600678	1
YBR031W	75116	71067	68007	6606	46638	6415	45641.5	28029.3333333333	63253.6666666667	2.25669536675863	1.1742116810335	0.119273952402106	0.68832521585184
YBR033W	568	522	444	438	564	458	499	472.666666666667	525.333333333333	1.1114245416079	0.15241000221686	0.573793912705393	1
YBR034C	3344	3245	3301	3244	4687	4713	3755.66666666667	3734	3777.33333333333	1.01160507052312	0.0166461734307405	0.94879866875145	1
YBR035C	2430	2294	2055	1810	1635	1682	1984.33333333333	1928.66666666667	2040	1.05772554441756	0.0809653296504143	0.74096677222937	1
YBR036C	7142	7352	6757	6855	6162	7254	6920.33333333333	7153.66666666667	6687	0.93476538837892	-0.0973237785442589	0.682583583925126	1
YBR037C	836	1018	760	888	643	802	824.5	902.666666666667	746.333333333333	0.826809453471196	-0.274373210722399	0.285791135748774	0.976467890159135
YBR038W	1022	955	1052	976	964	1017	997.666666666667	982.666666666667	1012.66666666667	1.03052917232022	0.0433853454070136	0.865213868752357	1
YBR039W	4905	4353	5159	4339	5149	4478	4730.5	4390	5071	1.15512528473804	0.208049334643915	0.384463259075466	1
YBR040W	4	1	4	1	0	0	1.66666666666667	0.666666666666667	2.66666666666667	4	2	0.553163155507728	1
YBR041W	2130	1946	2176	2180	1676	1552	1943.33333333333	1892.66666666667	1994	1.0535399788658	0.0752450613949604	0.758922559980827	1
YBR042C	633	713	1249	828	1545	871	973.166666666667	804	1142.33333333333	1.42081260364842	0.50671628461909	0.213979119026389	0.896269474708077
YBR043C	837	855	792	835	659	624	767	771.333333333333	762.666666666667	0.98876404494382	-0.0163018123291007	0.951517559056508	1
YBR044C	919	917	920	911	881	867	902.5	898.333333333333	906.666666666667	1.00927643784787	0.0133213784978337	0.959929016630803	1
YBR045C	45	0	31	39	0	45	26.6666666666667	28	25.3333333333333	0.904761904761905	-0.144389909335175	0.907098819569513	1
YBR046C	102	126	112	121	62	73	99.3333333333333	106.666666666667	92	0.8625	-0.213403638109193	0.579848874651213	1
YBR047W	197	174	198	253	227	296	224.166666666667	241	207.333333333333	0.86030428769018	-0.217081066820515	0.482411683643923	1
YBR048W	32550	34175	33006	40513	95327	162871	66407	79186.3333333333	53627.6666666667	0.67723386611326	-0.56227397568214	0.59285367796022	1
YBR049C	596	569	485	494	325	316	464.166666666667	459.666666666667	468.666666666667	1.01957940536621	0.0279741375585551	0.936661538980317	1
YBR050C	4	1	3	1	0	0	1.5	0.666666666666667	2.33333333333333	3.5	1.8073549220576	0.626277900212907	1
YBR052C	811	940	788	892	585	750	794.333333333333	860.666666666667	728	0.84585592563904	-0.241516144387338	0.348973545514767	1
YBR053C	412	554	420	146	523	170	370.833333333333	290	451.666666666667	1.55747126436782	0.639205545505143	0.237046674448013	0.928319367205405
YBR054W	35	46	69	49	91	45	55.8333333333333	46.6666666666667	65	1.39285714285714	0.478047296804644	0.306843171440726	1
YBR055C	645	561	467	482	362	369	481	470.666666666667	491.333333333333	1.04390934844193	0.0619964358238892	0.8386813033038	1
YBR056W	139	200	181	213	144	162	173.166666666667	191.666666666667	154.666666666667	0.80695652173913	-0.309437150704165	0.344091575838433	1
YBR057C	596	679	385	468	371	365	477.333333333333	504	450.666666666667	0.894179894179894	-0.161362987938888	0.653264652242824	1
YBR058C	726	750	850	779	890	709	784	746	822	1.10187667560322	0.139962763426445	0.588237030065152	1
YBR058C-A	1761	5005	1931	5425	1635	5353	3518.33333333333	5261	1775.66666666667	0.33751504783628	-1.5669762698948	1.93036910462144e-10	2.33132285406052e-08
YBR059C	398	284	408	361	383	340	362.333333333333	328.333333333333	396.333333333333	1.20710659898477	0.271553085401917	0.336552210326344	1
YBR060C	876	1238	805	947	853	843	927	1009.33333333333	844.666666666667	0.836856010568032	-0.256948680844922	0.313130162077026	1
YBR061C	923	938	1153	1203	4	3238	1243.16666666667	1793	693.333333333333	0.386688975646031	-1.37075446056108	0.161354243452014	0.797604685470216
YBR062C	519	635	296	364	4	693	418.5	564	273	0.484042553191489	-1.04679421147894	0.100025503935778	0.618206354374363
YBR063C	1074	825	1121	1160	0	1406	931	1130.33333333333	731.666666666667	0.647301680920083	-0.62748984460271	0.32288251963615	1
YBR065C	128	88	185	173	4	118	116	126.333333333333	105.666666666667	0.836411609498681	-0.257715008031684	0.733694756951241	1
YBR066C	388	317	419	342	4	531	333.5	396.666666666667	270.333333333333	0.681512605042017	-0.553187753978033	0.401236855552634	1
YBR067C	172	282	195	325	8	693	279.166666666667	433.333333333333	125	0.288461538461538	-1.79354912253257	0.0208111691709783	0.238423612024034
YBR068C	3279	4604	3302	5714	29	10415	4557.16666666667	6911	2203.33333333333	0.318815415038827	-1.64920670814863	0.0163041762560223	0.200244300330851
YBR069C	1651	1995	1563	1549	1162	1398	1553	1647.33333333333	1458.66666666667	0.885471469040874	-0.175482272536228	0.477652715395713	1
YBR070C	1161	1162	1020	1084	894	802	1020.5	1016	1025	1.00885826771654	0.0127235076206425	0.961279277194557	1
YBR071W	268	258	277	263	288	259	268.833333333333	260	277.666666666667	1.06794871794872	0.0948423716159369	0.752643093781259	1
YBR072C-A	32	30	34	34	33	36	33.1666666666667	33.3333333333333	33	0.99	-0.0144995696951153	1	1
YBR072W	78	166	4	95	8	93	74	118	30	0.254237288135593	-1.97575245375332	0.00487820148505426	0.084921723750329
YBR073W	61	155	39	81	25	85	74.3333333333333	107	41.6666666666667	0.389408099688474	-1.36064520246022	0.00977915112416262	0.142185579474154
YBR074W	3503	3681	2621	2528	2393	2257	2830.5	2822	2839	1.00602409638554	0.00866486112712758	0.975987207652527	1
YBR076W	77	69	42	37	4	0	38.1666666666667	35.3333333333333	41	1.16037735849057	0.214594050776041	0.858937981616475	1
YBR077C	1816	1865	1704	2004	1335	1860	1764	1909.66666666667	1618.33333333333	0.847442834700646	-0.238812042125643	0.331068972845368	1
YBR078W	41684	50940	36715	22524	46279	25486	37271.3333333333	32983.3333333333	41559.3333333333	1.2600101061142	0.333435305139769	0.363575715848981	1
YBR079C	9457	8933	10100	9419	8065	8271	9040.83333333333	8874.33333333333	9207.33333333333	1.03752394546069	0.0531446334222015	0.822888783158368	1
YBR080C	1364	1351	1545	1462	1812	1872	1567.66666666667	1561.66666666667	1573.66666666667	1.0076840981857	0.0110434350574439	0.965259143907016	1
YBR081C	1353	1316	1138	888	1021	912	1104.66666666667	1038.66666666667	1170.66666666667	1.12708600770218	0.172597611473689	0.493090856916687	1
YBR082C	2664	2420	214	265	210	223	999.333333333333	969.333333333333	1029.33333333333	1.06189821182944	0.086645483348486	0.95953974965676	1
YBR083W	81	77	77	78	49	69	71.8333333333333	74.6666666666667	69	0.924107142857143	-0.113867964558279	0.797860622960295	1
YBR084C-A	272	213	10116	13673	6920	7586	6463.33333333333	7157.33333333333	5769.33333333333	0.80607302533532	-0.311017550778292	0.781861535012566	1
YBR084W	22765	20579	19228	17454	20899	17583	19751.3333333333	18538.6666666667	20964	1.13082566168009	0.177376527544672	0.4526986891671	1
YBR085C-A	1572	1602	1581	1590	1495	1390	1538.33333333333	1527.33333333333	1549.33333333333	1.01440419030991	0.0206326100998539	0.934360079905349	1
YBR085W	366	378	506	494	523	482	458.166666666667	451.333333333333	465	1.03028064992614	0.0430373831415532	0.877325103359029	1
YBR086C	5162	4994	7215	7691	4687	4142	5648.5	5609	5688	1.01408450704225	0.0201778819376303	0.952686111649064	1
YBR087W	1482	1498	1704	2039	2187	2626	1922.66666666667	2054.33333333333	1791	0.87181567418465	-0.197904953061492	0.496815424142853	1
YBR088C	3543	3088	4386	4041	6207	5686	4491.83333333333	4271.66666666667	4712	1.10308232539992	0.141540466372677	0.688072640249884	1
YBR089C-A	7104	5943	6574	5340	7039	5900	6316.66666666667	5727.66666666667	6905.66666666667	1.20566839317931	0.269833163207923	0.25747417255652	0.959457187125631
YBR090C	355	332	357	388	338	280	341.666666666667	333.333333333333	350	1.05	0.070389327891398	0.807755273656683	1
YBR091C	2977	3263	2955	2946	3604	4178	3320.5	3462.33333333333	3178.66666666667	0.918070665254645	-0.123322890606908	0.608729354750691	1
YBR092C	1353	2615	1914	5691	1767	3716	2842.66666666667	4007.33333333333	1678	0.418732324072534	-1.25589980356064	0.00817305420469806	0.124268877245951
YBR093C	559	187	527	268	721	344	434.333333333333	266.333333333333	602.333333333333	2.26157697121402	1.17732909793662	2.34598572241909e-05	0.00109674832523092
YBR094W	988	618	1398	869	1413	616	983.666666666667	701	1266.33333333333	1.80646695197337	0.853170861933243	0.000824119600609374	0.0229683717535218
YBR095C	712	639	691	649	737	806	705.666666666667	698	713.333333333333	1.02196752626552	0.0313493543577009	0.90598978206322	1
YBR096W	1022	1217	987	1134	848	960	1028	1103.66666666667	952.333333333333	0.86288130474177	-0.212765974460627	0.400234781637495	1
YBR097W	409	504	578	563	371	507	488.666666666667	524.666666666667	452.666666666667	0.86277001270648	-0.212952061262755	0.432401684688768	1
YBR098W	224	223	155	142	157	73	162.333333333333	146	178.666666666667	1.22374429223744	0.291302130856599	0.50993149675088	1
YBR101C	3617	3320	4272	3728	3114	3043	3515.66666666667	3363.66666666667	3667.66666666667	1.09037756416609	0.124827782370098	0.603890171454306	1
YBR102C	570	436	731	487	597	389	535	437.333333333333	632.666666666667	1.44664634146341	0.532712272403026	0.0471089360943947	0.403316982359634
YBR103W	690	1108	689	1098	692	766	840.5	990.666666666667	690.333333333333	0.696837146702557	-0.521106562318084	0.0425459737432151	0.381204033677617
YBR104W	1890	1640	1791	1574	2290	1876	1843.5	1696.66666666667	1990.33333333333	1.17308447937132	0.230306912412837	0.347716095072836	1
YBR105C	232	182	214	131	169	174	183.666666666667	162.333333333333	205	1.26283367556468	0.33666463814426	0.296199516082768	0.991379096265477
YBR106W	20294	14120	13525	14099	13189	15756	15163.8333333333	14658.3333333333	15669.3333333333	1.06897100625355	0.0962227233095941	0.684086113248684	1
YBR107C	763	789	877	746	774	713	777	749.333333333333	804.666666666667	1.07384341637011	0.102783640534095	0.691610909394892	1
YBR108W	96	67	98	67	45	45	69.6666666666667	59.6666666666667	79.6666666666667	1.33519553072626	0.417051030716492	0.333256159236832	1
YBR109C	3553	3092	3562	3228	2875	2991	3216.83333333333	3103.66666666667	3330	1.0729244979057	0.101548556682013	0.673681307477416	1
YBR110W	1053	1034	1478	1370	1343	1208	1247.66666666667	1204	1291.33333333333	1.07253599114064	0.101026061122395	0.686507651435159	1
YBR111C	1122	1178	1231	1201	1087	1062	1146.83333333333	1147	1146.66666666667	0.999709386806161	-0.000419327147520798	1	1
YBR111W-A	486	381	589	540	424	624	507.333333333333	515	499.666666666667	0.970226537216828	-0.0436064548438773	0.873840128837877	1
YBR112C	1502	1282	1982	1549	1643	1743	1616.83333333333	1524.66666666667	1709	1.12090074333188	0.164658531985623	0.504467181757442	1
YBR114W	377	176	446	233	379	190	300.166666666667	199.666666666667	400.666666666667	2.00667779632721	1.0048089879224	0.00061568425044823	0.0183975340198371
YBR115C	2383	1	2483	1946	2171	1876	1810	1274.33333333333	2345.66666666667	1.84070102014125	0.880255312843142	0.0912248943819414	0.595530081905534
YBR117C	133	98	147	107	103	85	112.166666666667	96.6666666666667	127.666666666667	1.32068965517241	0.401291491910023	0.275230770413596	0.971389733303154
YBR118W	795	626	698	646	33	620	569.666666666667	630.666666666667	508.666666666667	0.806553911205074	-0.310157126504865	0.614492170929071	1
YBR119W	605	340	603	267	675	239	454.833333333333	282	627.666666666667	2.225768321513	1.15430343149428	2.99320392489583e-05	0.00136626796477332
YBR120C	930	835	803	850	729	697	807.333333333333	794	820.666666666667	1.0335852225021	0.0476573486203432	0.85455179781365	1
YBR121C	75245	71805	59495	45087	164169	55502	78550.5	57464.6666666667	99636.3333333333	1.73387124841932	0.793996772744667	0.204776442689361	0.87721458349855
YBR122C	2735	2751	2176	2391	2129	2683	2477.5	2608.33333333333	2346.66666666667	0.899680511182109	-0.152515323182684	0.529868022504497	1
YBR123C	575	511	556	556	577	592	561.166666666667	553	569.333333333333	1.0295358649789	0.0419940886646273	0.876926498731608	1
YBR125C	670	456	628	419	449	263	480.833333333333	379.333333333333	582.333333333333	1.53514938488576	0.618379050610178	0.0230112140897295	0.253571129956335
YBR126C	1799	2043	2003	2039	2142	2257	2047.16666666667	2113	1981.33333333333	0.937687332386812	-0.0928211521175006	0.704265808906245	1
YBR127C	6627	6443	4267	4595	4473	4721	5187.66666666667	5253	5122.33333333333	0.97512532521099	-0.0363404458291099	0.892423825444777	1
YBR128C	108	105	104	119	82	142	110	122	98	0.80327868852459	-0.316027493447678	0.394023088676894	1
YBR129C	649	647	619	657	597	661	638.333333333333	655	621.666666666667	0.94910941475827	-0.0753536820033687	0.775970311505941	1
YBR130C	1463	1316	1604	1549	1240	1216	1398	1360.33333333333	1435.66666666667	1.05537858368047	0.0777606129837581	0.754785755509138	1
YBR131W	198	120	227	188	95	227	175.833333333333	178.333333333333	173.333333333333	0.97196261682243	-0.0410272682600548	0.927179262747868	1
YBR132C	178	116	153	98	128	118	131.833333333333	110.666666666667	153	1.38253012048193	0.467310912066883	0.182658860637763	0.833758594580403
YBR133C	1488	1561	1327	1234	1038	1078	1287.66666666667	1291	1284.33333333333	0.994836044410018	-0.00746931536879688	0.977256593646988	1
YBR135W	1770	1645	1790	2804	1594	2521	2020.66666666667	2323.33333333333	1718	0.739454806312769	-0.435466118896166	0.0866155114940825	0.577138069116317
YBR136W	106	153	215	172	255	122	170.5	149	192	1.28859060402685	0.365793980258995	0.362774000668863	1
YBR137W	477	415	399	431	383	336	406.833333333333	394	419.666666666667	1.06514382402707	0.0910482475414841	0.745023107357199	1
YBR138C	268	266	276	198	185	174	227.833333333333	212.666666666667	243	1.14263322884013	0.192362390562068	0.53269572180368	1
YBR139W	436	446	511	538	507	466	484	483.333333333333	484.666666666667	1.00275862068966	0.00397436901729767	0.991196932268303	1
YBR140C	3040	3106	2530	2192	2138	1832	2473	2376.66666666667	2569.33333333333	1.08106591865358	0.112454494964471	0.676669910953743	1
YBR141C	439	358	441	311	379	259	364.5	309.333333333333	419.666666666667	1.35668103448276	0.440081572591444	0.118856070895839	0.68785236495205
YBR142W	6958	4764	4986	4082	4749	3834	4895.5	4226.66666666667	5564.33333333333	1.31648264984227	0.396688507976108	0.0973909633133586	0.615354368072995
YBR143C	25008	22253	25358	24371	20850	25530	23895	24051.3333333333	23738.6666666667	0.987000027718491	-0.0188779696896517	0.936297390889699	1
YBR145W	420	470	462	348	391	324	402.5	380.666666666667	424.333333333333	1.11471103327496	0.156669768538515	0.574324975231612	1
YBR146W	2278	3155	2467	3454	2249	3667	2878.33333333333	3425.33333333333	2331.33333333333	0.680615025301674	-0.5550890942031	0.021941368009312	0.245903415465713
YBR147W	5	2	6	116	4	0	22.1666666666667	39.3333333333333	5	0.127118644067797	-2.97575245375332	0.354356115482148	1
YBR148W	36	59	47	123	0	73	56.3333333333333	85	27.6666666666667	0.325490196078431	-1.61931400551193	0.0121721451751005	0.163337790694577
YBR149W	1458	1666	1408	1978	1491	1787	1631.33333333333	1810.33333333333	1452.33333333333	0.802246363468974	-0.317882750009033	0.197313653150212	0.865224846680622
YBR150C	268	310	268	232	268	417	293.833333333333	319.666666666667	268	0.83837330552659	-0.254335313839202	0.384898898957891	1
YBR151W	1347	1517	1371	1880	1516	1657	1548	1684.66666666667	1411.33333333333	0.837752275425406	-0.255404394937186	0.301356801130621	0.996557544868347
YBR152W	276	220	330	349	325	304	300.666666666667	291	310.333333333333	1.06643757159221	0.0927995139293536	0.752728363671888	1
YBR153W	998	824	1052	887	1285	851	982.833333333333	854	1111.66666666667	1.30171740827479	0.380416285730301	0.133794122760617	0.729637375017214
YBR154C	120	144	124	147	86	113	122.333333333333	134.666666666667	110	0.816831683168317	-0.291889268505979	0.416727987151851	1
YBR155W	2018	1691	1878	1857	2138	1799	1896.83333333333	1782.33333333333	2011.33333333333	1.12848326164204	0.174385019748084	0.476630419119652	1
YBR156C	256	216	271	161	140	65	184.833333333333	147.333333333333	222.333333333333	1.50904977375566	0.593640391793153	0.215499409428871	0.898160399351629
YBR157C	92	124	138	116	198	130	133	123.333333333333	142.666666666667	1.15675675675676	0.210085525884835	0.551054082514919	1
YBR158W	707	618	743	611	605	677	660.166666666667	635.333333333333	685	1.07817418677859	0.108590274659103	0.679781606294608	1
YBR159W	5885	7553	6083	7741	6001	7359	6770.33333333333	7551	5989.66666666667	0.793228269986315	-0.334191999970269	0.160574462849116	0.79696075439754
YBR160W	782	760	949	850	919	754	835.666666666667	788	883.333333333333	1.12098138747885	0.164762324160391	0.521449415485475	1
YBR161W	295	810	319	849	334	802	568.166666666667	820.333333333333	316	0.385209264526615	-1.3762856935599	3.75912187391765e-07	2.72395368788758e-05
YBR162C	35405	17129	28527	21161	26212	19213	24607.8333333333	19167.6666666667	30048	1.56763994922004	0.648594243686381	0.00618843454620538	0.102218496318357
YBR162W-A	4438	3774	3846	3639	4382	3757	3972.66666666667	3723.33333333333	4222	1.13393017009848	0.181331798697635	0.449839949421092	1
YBR163W	1293	1125	1381	1211	1302	1487	1299.83333333333	1274.33333333333	1325.33333333333	1.04002092597437	0.0566125567276373	0.821148977324116	1
YBR164C	2066	2458	2038	2208	1895	2241	2151	2302.33333333333	1999.66666666667	0.868539163167801	-0.203337192141534	0.404382298318468	1
YBR165W	763	795	853	795	1524	1244	995.666666666667	944.666666666667	1046.66666666667	1.10797459421313	0.147924800860971	0.720492109242338	1
YBR166C	974	582	1429	959	1578	823	1057.5	788	1327	1.68401015228426	0.751900835913817	0.0101529031663097	0.145337492515398
YBR167C	394	422	814	947	906	774	709.5	714.333333333333	704.666666666667	0.986467568828745	-0.0196564732938647	0.966463141549139	1
YBR168W	341	439	478	610	375	361	434	470	398	0.846808510638298	-0.239892326021351	0.395436553733828	1
YBR169C	83	64	35	6	29	8	37.5	26	49	1.88461538461538	0.914270125974116	0.377504294744963	1
YBR170C	491	577	498	542	502	381	498.5	500	497	0.994	-0.00868224309980088	0.97712983453067	1
YBR171W	866	965	861	934	824	786	872.666666666667	895	850.333333333333	0.950093109869646	-0.0738591892703026	0.773903381239522	1
YBR172C	3212	3930	3270	3470	3522	3728	3522	3709.33333333333	3334.66666666667	0.898993529834651	-0.153617362361269	0.523099503483852	1
YBR173C	2979	3166	2957	3057	2529	3347	3005.83333333333	3190	2821.66666666667	0.88453500522466	-0.177008856590384	0.463497718575036	1
YBR175W	1771	1851	1599	1579	1841	2132	1795.5	1854	1737	0.936893203883495	-0.0940434899151379	0.70204206278003	1
YBR176W	244	275	495	413	527	815	461.5	501	422	0.842315369261477	-0.247567604488023	0.673266460597947	1
YBR177C	1293	1094	1001	918	910	908	1020.66666666667	973.333333333333	1068	1.0972602739726	0.133905778641331	0.597066921003432	1
YBR179C	658	591	669	576	659	442	599.166666666667	536.333333333333	662	1.23430702299565	0.303701296804928	0.25136391450826	0.94693262141321
YBR180W	24	33	25	37	29	41	31.5	37	26	0.702702702702703	-0.509013647487857	0.392386934828686	1
YBR181C	292	297	263	27480	301	36229	10810.3333333333	21335.3333333333	285.333333333333	0.0133737462112927	-6.22445254458145	0.00104847829236619	0.0277582020108015
YBR182C	142	142	150	151	124	126	139.166666666667	139.666666666667	138.666666666667	0.992840095465394	-0.0103667155582595	0.983874583978013	1
YBR182C-A	679	697	753	759	890	815	765.5	757	774	1.0224570673712	0.0320402661586787	0.903039020662232	1
YBR183W	794	284	823	283	816	316	552.666666666667	294.333333333333	811	2.75537938844847	1.46225097728996	7.94935161044612e-08	6.40033212302169e-06
YBR184W	227	212	154	173	177	211	192.333333333333	198.666666666667	186	0.936241610738255	-0.0950472086329739	0.769648055836368	1
YBR185C	514	568	672	662	630	620	611	616.666666666667	605.333333333333	0.981621621621622	-0.0267610681127594	0.921409971316492	1
YBR186W	404	360	311	202	231	227	289.166666666667	263	315.333333333333	1.19898605830165	0.261814883325937	0.458417335881511	1
YBR187W	9261	7527	5069	4154	4766	4032	5801.5	5237.66666666667	6365.33333333333	1.21529943359002	0.281311818466916	0.543457924851015	1
YBR188C	654	406	721	484	507	567	556.5	485.666666666667	627.333333333333	1.29169526424159	0.369265750664024	0.166495122970946	0.805969266319904
YBR189W	27557	22480	19258	18733	13955	11586	18928.1666666667	17599.6666666667	20256.6666666667	1.15096876834789	0.202848686327709	0.602693619393077	1
YBR191W	55240	71877	59823	53790	55761	72879	61561.6666666667	66182	56941.3333333333	0.860374925709911	-0.216962614618584	0.357106326441421	1
YBR192W	855	966	995	1129	548	701	865.666666666667	932	799.333333333333	0.857653791130186	-0.221532701961213	0.466751509916168	1
YBR193C	485	496	604	502	531	539	526.166666666667	512.333333333333	540	1.05400130123617	0.0758766480812155	0.779334416971524	1
YBR194W	1282	1198	1468	1156	1314	1200	1269.66666666667	1184.66666666667	1354.66666666667	1.1435002813731	0.193456720743488	0.438447869647269	1
YBR195C	525	442	467	375	474	470	458.833333333333	429	488.666666666667	1.13908313908314	0.18787304991311	0.492278507299597	1
YBR196C	63579	71439	59769	53424	78073	72632	66486	65831.6666666667	67140.3333333333	1.01987898427808	0.0283979765697559	0.90402755479226	1
YBR196C-A	1341	1312	1426	1465	1520	1690	1459	1489	1429	0.959704499664204	-0.0593378374862835	0.811438425650226	1
YBR196C-B	542	674	560	589	37	738	523.333333333333	667	379.666666666667	0.569215392303848	-0.812953420197629	0.100265055459743	0.618760693568867
YBR197C	391	589	578	685	589	810	607	694.666666666667	519.333333333333	0.747600767754319	-0.419660044216839	0.112548079189923	0.67054595587254
YBR198C	2903	2513	2599	2204	2554	2573	2557.66666666667	2430	2685.33333333333	1.10507544581619	0.144144868792485	0.552329168394838	1
YBR199W	4391	4177	5196	1456	5404	1718	3723.66666666667	2450.33333333333	4997	2.03931437899605	1.02808419715789	0.00446798075913962	0.0796950291099458
YBR200W	211	213	362	290	358	385	303.166666666667	296	310.333333333333	1.04842342342342	0.0682214912086876	0.842635473363321	1
YBR200W-A	33	32	35	37	37	36	35	35	35	1	0	1	1
YBR201C-A	1472	1000	1375	908	1405	1021	1196.83333333333	976.333333333333	1417.33333333333	1.45168999658587	0.537733403651738	0.0320718439660378	0.318356985395756
YBR201W	574	552	792	637	898	478	655.166666666667	555.666666666667	754.666666666667	1.35812837432513	0.441619853845465	0.0924630099602208	0.597799288823469
YBR202W	754	697	973	965	1071	1179	939.833333333333	947	932.666666666667	0.984864484336501	-0.0220028690247879	0.933712661727301	1
YBR203W	167	64	139	107	86	85	108	85.3333333333333	130.666666666667	1.53125	0.614709844115208	0.0981436744480151	0.615354368072995
YBR204C	131	119	190	136	214	215	167.5	156.666666666667	178.333333333333	1.13829787234043	0.18687813472351	0.580386426693495	1
YBR205W	2529	2003	3323	3182	3377	3246	2943.33333333333	2810.33333333333	3076.33333333333	1.09465069386787	0.130470575195653	0.58921962057811	1
YBR207W	1653	1672	1332	1327	1400	1272	1442.66666666667	1423.66666666667	1461.66666666667	1.0266916413018	0.0380029446899536	0.879013895311949	1
YBR208C	1486	1151	1164	735	1384	928	1141.33333333333	938	1344.66666666667	1.43354655294954	0.519588755376429	0.0388553850597977	0.359815762286976
YBR210W	1440	1590	1612	1800	1602	1503	1591.16666666667	1631	1551.33333333333	0.951154710811363	-0.072248072027692	0.770258322270841	1
YBR211C	951	786	905	648	886	620	799.333333333333	684.666666666667	914	1.33495618305745	0.416792389461031	0.105917163296841	0.640407876270564
YBR212W	1014	1048	1473	1465	1635	1832	1411.16666666667	1448.33333333333	1374	0.94867663981588	-0.0760116721625062	0.801127632966334	1
YBR213W	307	257	449	334	416	344	351.166666666667	311.666666666667	390.666666666667	1.25347593582888	0.325934299647249	0.250825283791114	0.94693262141321
YBR214W	191	100	415	194	334	93	221.166666666667	129	313.333333333333	2.42894056847545	1.28032719042059	0.00890802477190114	0.133092318563688
YBR215W	281	184	261	214	140	109	198.166666666667	169	227.333333333333	1.34516765285996	0.427785992020832	0.28236263005096	0.975311381278945
YBR216C	581	631	659	751	750	640	668.666666666667	674	663.333333333333	0.984174085064293	-0.0230145664720034	0.931916992025982	1
YBR217W	557	626	682	719	548	798	655	714.333333333333	595.666666666667	0.833877741483901	-0.262092215635057	0.317903696976902	1
YBR218C	6485	5725	6689	4547	7031	4749	5871	5007	6735	1.345116836429	0.427731490265911	0.0732027961488935	0.527151067422528
YBR219C	235	239	294	278	342	304	282	273.666666666667	290.333333333333	1.06090133982948	0.0852904968210597	0.775226748811171	1
YBR220C	1502	1596	2068	1932	1557	1370	1670.83333333333	1632.66666666667	1709	1.04675377705186	0.0659221238333172	0.789481055037389	1
YBR221C	2031	2511	1729	2242	1643	2140	2049.33333333333	2297.66666666667	1801	0.783838676918613	-0.351371333350642	0.150471270576999	0.773968476328814
YBR221W-A	546	564	597	659	41	624	505.166666666667	615.666666666667	394.666666666667	0.641039523551706	-0.641514785353488	0.217241876891869	0.901468260803268
YBR222C	2581	2311	2343	1906	2467	2123	2288.5	2113.33333333333	2463.66666666667	1.16577287066246	0.221286733403008	0.363178776393157	1
YBR223C	352	282	392	313	317	288	324	294.333333333333	353.666666666667	1.20158550396376	0.264939313266299	0.357170373570767	1
YBR225W	166	178	166	172	198	170	175	173.333333333333	176.666666666667	1.01923076923077	0.0274807364221069	0.938949493908941	1
YBR227C	1038	1140	988	1214	951	1171	1083.66666666667	1175	992.333333333333	0.844539007092199	-0.243764035935482	0.333427467370453	1
YBR228W	588	260	420	415	470	462	435.833333333333	379	492.666666666667	1.29991204925242	0.378414015253903	0.168824197383071	0.812885909929928
YBR229C	1589	1180	1887	1475	1454	1106	1448.5	1253.66666666667	1643.33333333333	1.31082159000266	0.390471340224967	0.115412406618213	0.678603758825767
YBR230C	1161	589	955	645	816	515	780.166666666667	583	977.333333333333	1.67638650657519	0.745354814212159	0.00403215016857052	0.0746785128664642
YBR230W-A	1432	1492	1329	1516	1664	1552	1497.5	1520	1475	0.970394736842105	-0.0433563691943818	0.861700711165521	1
YBR231C	613	652	649	645	412	466	572.833333333333	587.666666666667	558	0.949517867271696	-0.0747329467698377	0.780410255248058	1
YBR233W	128	121	309	312	231	231	222	221.333333333333	222.666666666667	1.00602409638554	0.00866486112712726	0.989608270617337	1
YBR233W-A	784	724	789	786	877	908	811.333333333333	806	816.666666666667	1.01323407775021	0.0189675046408092	0.942917785464929	1
YBR234C	4572	5489	3678	4719	4242	5337	4672.83333333333	5181.66666666667	4164	0.803602444515921	-0.315446142207853	0.187552238966196	0.84514685760563
YBR235W	1059	726	1083	691	803	665	837.833333333333	694	981.666666666667	1.41450528338136	0.500297565418406	0.0515329012395977	0.424944848486412
YBR236C	1177	1380	930	936	1091	1256	1128.33333333333	1190.66666666667	1066	0.895296752519597	-0.159562141640891	0.525827164812742	1
YBR237W	392	376	357	405	449	340	386.5	373.666666666667	399.333333333333	1.06868867082962	0.0958416299833589	0.733954989379626	1
YBR238C	266	237	644	538	1026	677	564.666666666667	484	645.333333333333	1.33333333333333	0.415037499278844	0.530812480126312	1
YBR239C	642	624	491	515	552	527	558.5	555.333333333333	561.666666666667	1.01140456182473	0.0163601907036731	0.953493971121421	1
YBR240C	62	44	107	81	95	69	76.3333333333333	64.6666666666667	88	1.36082474226804	0.444481277171326	0.286308590403691	0.976886932648731
YBR241C	169	216	195	278	132	186	196	226.666666666667	165.333333333333	0.729411764705882	-0.455194625750826	0.151278265027402	0.774015977373213
YBR242W	2517	2331	1411	1483	1409	1670	1803.5	1828	1779	0.973194748358862	-0.0391995597909099	0.91416881180808	1
YBR243C	1974	1768	2008	1778	1425	1305	1709.66666666667	1617	1802.33333333333	1.11461554318697	0.156546176887181	0.52469463192698	1
YBR244W	14543	2783	6297	1456	5663	1248	5331.66666666667	1829	8834.33333333333	4.83014397667213	2.27206619347825	0.00663059402736047	0.106181087228201
YBR245C	734	694	842	843	655	693	743.5	743.333333333333	743.666666666667	1.00044843049327	0.000646803436473377	1	1
YBR246W	2350	2279	2181	2179	2545	2545	2346.5	2334.33333333333	2358.66666666667	1.01042410395545	0.0149609605506593	0.951540628886703	1
YBR247C	1284	1306	1185	1351	877	1021	1170.66666666667	1226	1115.33333333333	0.909733550842849	-0.136484034373585	0.586664103885407	1
YBR248C	775	638	1177	1073	1120	956	956.5	889	1024	1.15185601799775	0.20396039117023	0.456622913732595	1
YBR249C	5559	5297	11022	9203	8250	5985	7552.66666666667	6828.33333333333	8277	1.2121552355382	0.277574470427922	0.466287180066534	1
YBR250W	37	29	39	37	0	0	23.6666666666667	22	25.3333333333333	1.15151515151515	0.203533394085132	0.863485097042873	1
YBR251W	1087	1072	961	911	725	904	943.333333333333	962.333333333333	924.333333333333	0.960512642881884	-0.0581234911965033	0.820376611437692	1
YBR252W	5941	3527	5514	3553	5120	3060	4452.5	3380	5525	1.63461538461538	0.70895121799661	0.00319800455962941	0.0620027840540859
YBR253W	1857	1818	1858	1772	1380	1572	1709.5	1720.66666666667	1698.33333333333	0.987020534676482	-0.0188479950407939	0.939736940028029	1
YBR254C	1367	1353	1441	1496	1615	1941	1535.5	1596.66666666667	1474.33333333333	0.923382045929019	-0.115000413724889	0.642114461245281	1
YBR255C-A	311	338	334	364	280	312	323.166666666667	338	308.333333333333	0.912228796844181	-0.132532381599666	0.646885830587963	1
YBR255W	110	101	103	140	169	166	131.5	135.666666666667	127.333333333333	0.938574938574939	-0.0914561562304984	0.800371586687057	1
YBR256C	3422	3054	3720	3151	4687	3615	3608.16666666667	3273.33333333333	3943	1.20458248472505	0.268533186626917	0.264115136618329	0.963315328983666
YBR257W	1287	1179	1060	1173	1112	859	1111.66666666667	1070.33333333333	1153	1.0772345063843	0.107332348647158	0.670231416264011	1
YBR258C	324	341	648	647	700	701	560.166666666667	563	557.333333333333	0.989934872705743	-0.0145944807205029	0.973950042875718	1
YBR259W	418	564	457	613	391	721	527.333333333333	632.666666666667	422	0.667017913593256	-0.584202587592768	0.0298136847500362	0.303743287339121
YBR260C	648	634	745	795	618	725	694.166666666667	718	670.333333333333	0.933611884865367	-0.0991051682388555	0.705153634571678	1
YBR261C	1432	1682	1722	2024	1713	1743	1719.33333333333	1816.33333333333	1622.33333333333	0.893191411268123	-0.162958716298025	0.507729972609106	1
YBR262C	34	33	37	37	45	36	37	35.3333333333333	38.6666666666667	1.09433962264151	0.130060540564373	0.827695082607492	1
YBR263W	9457	9646	9325	9065	8724	9158	9229.16666666667	9289.66666666667	9168.66666666667	0.986974774839427	-0.0189148822210056	0.936602948933308	1
YBR264C	756	1164	734	1290	898	1398	1040	1284	796	0.61993769470405	-0.689804866578654	0.00650685020325844	0.104778362856359
YBR265W	1114	1143	1268	1331	1318	1491	1277.5	1321.66666666667	1233.33333333333	0.933165195460277	-0.0997955951876665	0.689734028152416	1
YBR267W	4652	4726	4151	4062	4308	3935	4305.66666666667	4241	4370.33333333333	1.03049595221253	0.0433388379830585	0.856694153982272	1
YBR268W	4264	4346	2654	2163	2916	2363	3117.66666666667	2957.33333333333	3278	1.10843101893598	0.148518989658905	0.70964167374645	1
YBR269C	483	486	521	488	412	446	472.666666666667	473.333333333333	472	0.997183098591549	-0.00406966430904696	0.991011946395386	1
YBR270C	86	88	114	102	144	89	103.833333333333	93	114.666666666667	1.23297491039427	0.30214344287291	0.423763536022153	1
YBR271W	384	465	158	271	70	162	251.666666666667	299.333333333333	204	0.681514476614699	-0.553183792048495	0.464094093210116	1
YBR272C	216	391	146	380	165	438	289.333333333333	403	175.666666666667	0.435897435897436	-1.19793937761191	5.38512881805079e-05	0.00219842195480566
YBR273C	411	412	501	428	704	579	505.833333333333	473	538.666666666667	1.13883016208598	0.187552608691243	0.52112647024432	1
YBR274W	615	514	842	667	1067	1106	801.833333333333	762.333333333333	841.333333333333	1.10362920857018	0.142255544570876	0.722030250181358	1
YBR275C	998	1077	1324	1101	1120	904	1087.33333333333	1027.33333333333	1147.33333333333	1.11680726800779	0.159380235525418	0.527279504401799	1
YBR276C	1236	1319	1439	1471	1215	1252	1322	1347.33333333333	1296.66666666667	0.962394854032657	-0.0552991665061808	0.825084152459391	1
YBR278W	979	1128	943	1197	1005	1236	1081.33333333333	1187	975.666666666667	0.821960123560798	-0.282859689954312	0.261759250052085	0.962217142161221
YBR279W	1058	1577	1142	1487	1203	1467	1322.33333333333	1510.33333333333	1134.33333333333	0.75104833370117	-0.413022339548381	0.0974669568663812	0.615354368072995
YBR280C	180	216	229	244	218	178	210.833333333333	212.666666666667	209	0.982758620689655	-0.0250909809628303	0.941294972585066	1
YBR281C	706	653	1066	713	848	523	751.5	629.666666666667	873.333333333333	1.38697723663314	0.471944110036443	0.0686727004540367	0.503343757800707
YBR282W	1139	1410	1066	1296	1087	1200	1199.66666666667	1302	1097.33333333333	0.842805939580133	-0.246727613465166	0.324555415677097	1
YBR283C	27497	25924	22588	17385	17954	15075	21070.5	19461.3333333333	22679.6666666667	1.16537064949301	0.220788881179629	0.454594788503814	1
YBR284W	12	7	9	0	12	0	6.66666666666667	2.33333333333333	11	4.71428571428571	2.23703919730085	0.0951227627838667	0.607967647032057
YBR285W	5	2	4	3	4	4	3.66666666666667	3	4.33333333333333	1.44444444444444	0.53051471669878	0.809215574738807	1
YBR286W	21178	16019	20792	14027	19392	12481	17314.8333333333	14175.6666666667	20454	1.44289510193524	0.52896642012105	0.0255614903568537	0.272389631615222
YBR287W	6271	6157	5785	6033	7624	10366	7039.33333333333	7518.66666666667	6560	0.872495123248803	-0.196781027386769	0.530919898300715	1
YBR288C	1667	1634	1690	1605	1569	1621	1631	1620	1642	1.01358024691358	0.0194603140058176	0.937920878873649	1
YBR289W	703	679	638	733	573	713	673.166666666667	708.333333333333	638	0.900705882352941	-0.150872011426401	0.564883370174449	1
YBR290W	929	960	1093	1166	1479	1528	1192.5	1218	1167	0.958128078817734	-0.0617095721989843	0.827998377470452	1
YBR291C	1068	914	1300	1040	1129	936	1064.5	963.333333333333	1165.66666666667	1.21003460207612	0.275048303309675	0.275648803050489	0.971389733303154
YBR293W	288	286	350	297	301	276	299.666666666667	286.333333333333	313	1.09313154831199	0.128467026515311	0.661426199080339	1
YBR294W	7	32	12	42	12	49	25.6666666666667	41	10.3333333333333	0.252032520325203	-1.98831819495236	0.00301804666408206	0.06007304045444
YBR295W	357	531	298	405	379	502	412	479.333333333333	344.666666666667	0.719054242002782	-0.475827490124363	0.0860910562797476	0.574965268725457
YBR296C	2	1	1	0	4	0	1.33333333333333	0.333333333333333	2.33333333333333	7	2.8073549220576	0.502907486706947	1
YBR296C-A	35	35	39	38	49	41	39.5	38	41	1.07894736842105	0.109624491174498	0.8523765271602	1
YBR297W	162	116	147	138	95	0	109.666666666667	84.6666666666667	134.666666666667	1.59055118110236	0.669526795979629	0.293792234015277	0.986168836471661
YBR298C	38	65	38	81	4	61	47.8333333333333	69	26.6666666666667	0.386473429951691	-1.37155886261196	0.00629032588715454	0.102429829123132
YBR298C-A	37	37	42	41	49	45	41.8333333333333	41	42.6666666666667	1.04065040650406	0.05748549466076	0.928381435255903	1
YBR299W	64	1	113	3	132	4	52.8333333333333	2.66666666666667	103	38.625	5.27146302790437	9.85669307798268e-13	1.58720138258516e-10
YBR301W	622	537	608	635	54	45	416.833333333333	405.666666666667	428	1.05505341002465	0.0773160344085746	0.934519660221815	1
YCL001W	1531	1679	5	4	4	4	537.833333333333	562.333333333333	513.333333333333	0.912863070539419	-0.131529622705302	0.954371892272763	1
YCL001W-A	7	5	7	6	4	4	5.5	5	6	1.2	0.263034405833794	0.894339814356188	1
YCL001W-B	39	39	43	670	54	677	253.666666666667	462	45.3333333333333	0.0981240981240981	-3.34924870088687	0.0148397626977105	0.186607601645613
YCL002C	3551	5196	3595	3901	5359	5661	4543.83333333333	4919.33333333333	4168.33333333333	0.847337037538962	-0.238992163500932	0.345080334955231	1
YCL004W	202	218	220	250	132	158	196.666666666667	208.666666666667	184.666666666667	0.884984025559105	-0.17627668088343	0.580532967347776	1
YCL005W	1045	1252	1549	1737	2039	2168	1631.66666666667	1719	1544.33333333333	0.898390537133993	-0.154585363165946	0.656042803536429	1
YCL005W-A	613	177	563	226	4	4	264.5	135.666666666667	393.333333333333	2.8992628992629	1.53568615998296	0.199618894592308	0.871778556275772
YCL008C	836	1046	1044	1279	1466	1187	1143	1170.66666666667	1115.33333333333	0.952733485193622	-0.0698553994970057	0.781723258693637	1
YCL009C	9938	11164	16223	16851	12999	16437	13935.3333333333	14817.3333333333	13053.3333333333	0.880950238459462	-0.182867565815812	0.494303472095702	1
YCL010C	767	775	1070	1213	935	940	950	976	924	0.94672131147541	-0.0789882961468287	0.756980789884808	1
YCL011C	2425	2482	2373	2375	2583	2589	2471.16666666667	2482	2460.33333333333	0.991270480795058	-0.0126493260140319	0.959027037062142	1
YCL012C	152	145	8	7	8	4	54	52	56	1.07692307692308	0.106915203916512	0.96011874689962	1
YCL014W	717	600	750	632	766	579	674	603.666666666667	744.333333333333	1.23302043070127	0.302196704872306	0.248113419676718	0.941304642582417
YCL016C	639	535	683	565	754	920	682.666666666667	673.333333333333	692	1.02772277227723	0.0394511507187238	0.886430176476032	1
YCL017C	3103	3156	3264	3238	2442	2322	2920.83333333333	2905.33333333333	2936.33333333333	1.01067003212483	0.015312056866063	0.949952264264968	1
YCL018W	848	574	1102	748	675	397	724	573	875	1.52705061082024	0.610747877962786	0.0576074095666977	0.451283990889387
YCL019W	40	41	45	45	58	45	45.6666666666667	43.6666666666667	47.6666666666667	1.09160305343511	0.126448335240939	0.814625192596261	1
YCL020W	42	43	49	49	58	49	48.3333333333333	47	49.6666666666667	1.05673758865248	0.0796171680633678	0.885440307177023	1
YCL021W-A	44	540	52	51	62	49	133	213.333333333333	52.6666666666667	0.246875	-2.01814734671026	0.316857860918284	1
YCL024W	198	201	144	128	140	113	154	147.333333333333	160.666666666667	1.09049773755656	0.12498677683853	0.714560364047597	1
YCL025C	1571	1682	907	1370	927	1309	1294.33333333333	1453.66666666667	1135	0.78078422380188	-0.357004192182172	0.196395186227942	0.86512378006336
YCL026C-A	7	179	9	276	12	219	117	224.666666666667	9.33333333333333	0.0415430267062315	-4.58924985912425	1.2738832068826e-24	5.68053919253724e-22
YCL026C-B	224	777	266	835	12	644	459.666666666667	752	167.333333333333	0.222517730496454	-2.16800779844802	1.20940061676765e-11	1.59338531259137e-09
YCL027W	19	34	26	21	0	28	21.3333333333333	27.6666666666667	15	0.542168674698795	-0.88318633501725	0.212284955191509	0.892397306196648
YCL028W	857	2583	1214	2843	1112	2954	1927.16666666667	2793.33333333333	1061	0.379832935560859	-1.39656308695079	2.11550010393032e-08	1.85811425795213e-06
YCL029C	483	541	595	689	424	547	546.5	592.333333333333	500.666666666667	0.845244794597636	-0.242558868514406	0.364608323489657	1
YCL030C	1970	5352	2054	5706	2026	4745	3642.16666666667	5267.66666666667	2016.66666666667	0.382838701512371	-1.38519141433798	1.50886449944508e-08	1.36670117238799e-06
YCL031C	2350	2354	3360	3607	4617	4405	3448.83333333333	3455.33333333333	3442.33333333333	0.996237700173645	-0.0054380875865394	0.98864954091148	1
YCL032W	522	618	495	659	593	693	596.666666666667	656.666666666667	536.666666666667	0.817258883248731	-0.291134941341759	0.271741542114791	0.967544903861312
YCL033C	1076	992	886	735	1326	1037	1008.66666666667	921.333333333333	1096	1.18958031837916	0.250452683293424	0.322628897544607	1
YCL034W	1337	1406	1599	1727	1528	1637	1539	1590	1488	0.935849056603774	-0.0956522390636863	0.699200417520778	1
YCL035C	2590	1894	2426	2049	2690	2046	2282.5	1996.33333333333	2568.66666666667	1.28669226916013	0.363667053681163	0.135293218610453	0.735736199141458
YCL036W	1483	1581	1657	1809	1689	1613	1638.66666666667	1667.66666666667	1609.66666666667	0.965220867479512	-0.0510689888200473	0.836498067183791	1
YCL037C	1792	1687	1974	1727	725	596	1416.83333333333	1336.66666666667	1497	1.11995012468828	0.16343448543729	0.767851888936214	1
YCL038C	276	161	238	136	235	130	196	142.333333333333	249.666666666667	1.75409836065574	0.81072964883826	0.0108339125533437	0.151700944617714
YCL039W	106	71	90	60	74	36	72.8333333333333	55.6666666666667	90	1.61676646706587	0.693111304576779	0.101476794629401	0.623818641003859
YCL040W	724	572	680	458	873	604	651.833333333333	544.666666666667	759	1.39351285189718	0.478726307990939	0.0683687070915594	0.502323694562446
YCL042W	851	832	982	781	1026	859	888.5	824	953	1.15655339805825	0.209831876726724	0.411699809213048	1
YCL043C	46689	44339	32965	35053	32790	28022	36643	35804.6666666667	37481.3333333333	1.04682816020258	0.06602463924082	0.79979847807451	1
YCL044C	588	632	723	779	696	628	674.333333333333	679.666666666667	669	0.984306032368808	-0.0228211586539793	0.932434513952773	1
YCL045C	4183	3726	7093	6873	5816	7084	5795.83333333333	5894.33333333333	5697.33333333333	0.966578069332127	-0.0490418330254204	0.886584917551969	1
YCL047C	673	618	774	680	593	636	662.333333333333	644.666666666667	680	1.05480868665977	0.0769813573820168	0.770347322173535	1
YCL048W	1	30	0	42	0	0	12.1666666666667	24	0.333333333333333	0.0138888888888889	-6.16992500144231	0.00625430740655582	0.102429829123132
YCL048W-A	46	46	55	53	66	53	53.1666666666667	50.6666666666667	55.6666666666667	1.09868421052632	0.135776779030467	0.785843896145134	1
YCL049C	2680	781	3021	1071	3213	1252	2003	1034.66666666667	2971.33333333333	2.87177835051546	1.52194440342553	1.10905705499469e-09	1.21305731090646e-07
YCL050C	4021	4614	4504	4855	4337	5110	4573.5	4859.66666666667	4287.33333333333	0.882227861993278	-0.180776771404867	0.450071260721983	1
YCL051W	349	491	355	500	486	819	500	603.333333333333	396.666666666667	0.657458563535912	-0.605028123775262	0.0750714810449353	0.533320313256728
YCL052C	1002	852	991	1055	1314	1025	1039.83333333333	977.333333333333	1102.33333333333	1.12789904502046	0.173637942057303	0.492204674602208	1
YCL054W	38425	26054	18146	14081	29376	25623	25284.1666666667	21919.3333333333	28649	1.30701967821406	0.386280862210714	0.340378383979907	1
YCL055W	258	435	276	522	490	900	480.166666666667	619	341.333333333333	0.551427032848681	-0.858758099935421	0.0805415488625167	0.55319829236494
YCL056C	2315	2297	2475	1871	2344	1743	2174.16666666667	1970.33333333333	2378	1.20690238538318	0.271308995215921	0.265753966963125	0.963315328983666
YCL057C-A	10155	10838	10133	9236	5672	5576	8601.66666666667	8550	8653.33333333333	1.01208576998051	0.0173315575047221	0.962040490249936	1
YCL057W	4129	3407	4058	3075	4082	3558	3718.16666666667	3346.66666666667	4089.66666666667	1.22201195219124	0.289258395862613	0.228761678108167	0.916469556318619
YCL058C	346	322	336	319	325	288	322.666666666667	309.666666666667	335.666666666667	1.08396124865447	0.116313181624132	0.688194939368349	1
YCL058W-A	1075	1006	2450	2324	2714	2666	2039.16666666667	1998.66666666667	2079.66666666667	1.04052701801201	0.0573144261456924	0.911111667643811	1
YCL059C	258	305	192	234	111	122	203.666666666667	220.333333333333	187	0.848714069591528	-0.236649500898899	0.630007348244856	1
YCL061C	350	377	241	283	288	219	293	293	293	1	0	1	1
YCL063W	814	791	882	1015	1120	1289	985.166666666667	1031.66666666667	938.666666666667	0.909854604200323	-0.13629207546433	0.591451109462386	1
YCL064C	2529	2753	2986	3495	2743	3335	2973.5	3194.33333333333	2752.66666666667	0.861734321193781	-0.214684950139327	0.374055921929501	1
YCL068C	555	48	566	55	70	53	224.5	52	397	7.63461538461539	2.93255547900187	0.0121411312114426	0.163337790694577
YCL069W	71	2	91	4	12	4	30.6666666666667	3.33333333333333	58	17.4	4.12101540096137	0.00241361172269142	0.0516299157064286
YCL073C	2	0	1	0	0	0	0.5	0	1	Inf	Inf	0.723673643775861	1
YCR002C	2609	2837	2445	2700	2677	2533	2633.5	2690	2577	0.957992565055762	-0.0619136355843667	0.798654923854612	1
YCR003W	1554	1566	1128	1113	1079	1232	1278.66666666667	1303.66666666667	1253.66666666667	0.961646637688571	-0.0564212296926389	0.821920282637242	1
YCR004C	2389	2420	2074	2232	1429	1414	1993	2022	1964	0.971315529179031	-0.0419880675883216	0.890709003263027	1
YCR005C	279	165	314	196	383	247	264	202.666666666667	325.333333333333	1.60526315789474	0.682809824119301	0.0222408825311172	0.246050374108561
YCR007C	307	310	257	272	206	239	265.166666666667	273.666666666667	256.666666666667	0.937880633373934	-0.0925237761955411	0.759264433969727	1
YCR008W	2931	3112	2258	2339	1553	1799	2332	2416.66666666667	2247.33333333333	0.929931034482759	-0.104804367805449	0.759731464133515	1
YCR009C	2594	1956	2937	2461	3542	2825	2719.16666666667	2414	3024.33333333333	1.25283070974869	0.325191481933106	0.179333382756909	0.826781302051292
YCR010C	7	5	7	1	4	4	4.66666666666667	3.33333333333333	6	1.8	0.84799690655495	0.610745466960206	1
YCR011C	877	885	778	830	840	960	861.666666666667	891.666666666667	831.666666666667	0.932710280373832	-0.100499075951249	0.695617485445491	1
YCR012W	90663	90748	80113	136163	164668	162097	120742	129669.333333333	111814.666666667	0.862306173651956	-0.213727885919255	0.598622094234745	1
YCR014C	412	290	416	295	358	304	345.833333333333	296.333333333333	395.333333333333	1.33408323959505	0.415848685716234	0.14379213511264	0.756614228627629
YCR015C	392	448	472	451	367	385	419.166666666667	428	410.333333333333	0.958722741433022	-0.0608144406378459	0.828350460135054	1
YCR016W	2821	2768	1822	2098	1627	2346	2247	2404	2090	0.869384359400998	-0.20193395374294	0.45380498776055	1
YCR017C	3666	4340	3445	3932	3999	4393	3962.5	4221.66666666667	3703.33333333333	0.877220686932491	-0.188988260323409	0.43096066493842	1
YCR018C	103	69	122	171	103	186	125.666666666667	142	109.333333333333	0.769953051643192	-0.377157615607755	0.386592330012391	1
YCR019W	516	660	589	845	601	794	667.5	766.333333333333	568.666666666667	0.742061765985211	-0.43038881939989	0.100420184569819	0.618760693568867
YCR020C	214	280	259	312	255	336	276	309.333333333333	242.666666666667	0.78448275862069	-0.350186354928876	0.236356607716885	0.928319367205405
YCR020C-A	2533	2982	2226	3120	3480	4948	3214.83333333333	3683.33333333333	2746.33333333333	0.745610859728507	-0.423505222070108	0.203110327893885	0.874041761670039
YCR020W-B	3726	3514	4066	4076	4605	4664	4108.5	4084.66666666667	4132.33333333333	1.01166965888689	0.0167382828321893	0.944687419575013	1
YCR021C	117	153	120	152	177	126	140.833333333333	143.666666666667	138	0.960556844547564	-0.0580571015897728	0.872649310857185	1
YCR023C	1149	1351	1230	1328	1273	1572	1317.16666666667	1417	1217.33333333333	0.859091978358033	-0.219115493654953	0.379148856929321	1
YCR024C	704	533	590	482	589	389	547.833333333333	468	627.666666666667	1.34116809116809	0.423490064309667	0.113271016331277	0.673468801715294
YCR024C-A	24827	24578	26961	20289	13975	10946	20262.6666666667	18604.3333333333	21921	1.17827387884543	0.23667491924234	0.561175962724732	1
YCR024C-B	20038	18521	51999	27686	70782	30754	36630	25653.6666666667	47606.3333333333	1.85573212406284	0.891988471684306	0.145216595217275	0.757714313658457
YCR026C	662	1139	928	1158	836	1062	964.166666666667	1119.66666666667	808.666666666667	0.722238761536171	-0.469452245113988	0.0647893339617058	0.484553657505088
YCR027C	679	793	805	960	647	928	802	893.666666666667	710.333333333333	0.79485266691533	-0.331240626199858	0.19854400978272	0.869304852500322
YCR028C	1926	1290	1650	1177	1866	1110	1503.16666666667	1192.33333333333	1814	1.52138663684652	0.605386838254453	0.014667048881031	0.185239395127096
YCR028C-A	1570	2016	4266	5810	5499	7298	4409.83333333333	5041.33333333333	3778.33333333333	0.749471039407564	-0.416055363359086	0.521129224005265	1
YCR030C	1384	1334	1079	1137	597	729	1043.33333333333	1066.66666666667	1020	0.95625	-0.0645402521947107	0.873740606693638	1
YCR031C	46308	44076	24659	32232	45171	64393	42806.5	46900.3333333333	38712.6666666667	0.825424126338832	-0.276792487362991	0.486359611589592	1
YCR032W	1284	1339	1149	1153	1034	1187	1191	1226.33333333333	1155.66666666667	0.942375645555858	-0.0856258397701408	0.733191500036104	1
YCR033W	752	975	673	850	535	969	792.333333333333	931.333333333333	653.333333333333	0.701503221188261	-0.511478366406892	0.0475533109621559	0.405391975952379
YCR034W	9938	10911	8876	10422	16949	10735	11305.1666666667	10689.3333333333	11921	1.11522389921417	0.157333383561008	0.628207187291532	1
YCR035C	1569	1594	1622	1653	2051	2427	1819.33333333333	1891.33333333333	1747.33333333333	0.923863235812478	-0.114248796945941	0.642142730403675	1
YCR036W	1210	1124	1166	1222	1034	973	1121.5	1106.33333333333	1136.66666666667	1.02741789695691	0.039023109833235	0.877737606331103	1
YCR037C	2928	2419	2440	2039	2356	1925	2351.16666666667	2127.66666666667	2574.66666666667	1.21008929970233	0.275113516494865	0.257891049207184	0.959457187125631
YCR038C	213	169	212	256	255	438	257.166666666667	287.666666666667	226.666666666667	0.787949015063731	-0.343825813041253	0.452275232563543	1
YCR042C	943	1088	1076	1197	1170	1467	1156.83333333333	1250.66666666667	1063	0.849946695095949	-0.234555730263116	0.350053966547726	1
YCR043C	5082	6039	4595	5757	6788	7781	6007	6525.66666666667	5488.33333333333	0.841037952699596	-0.249757189845637	0.294843473812322	0.988552699647214
YCR044C	2727	3137	2348	2602	2941	3177	2822	2972	2672	0.899057873485868	-0.153514108064544	0.525622441859276	1
YCR045C	235	348	377	319	185	219	280.5	295.333333333333	265.666666666667	0.899548532731377	-0.152726974564546	0.674028757902501	1
YCR046C	1490	1376	1468	1246	1417	948	1324.16666666667	1190	1458.33333333333	1.22549019607843	0.293358942690591	0.238869488703554	0.930595716407596
YCR047C	3276	3081	1878	1760	1891	1645	2255.16666666667	2162	2348.33333333333	1.08618563058896	0.119270682741193	0.77706595095892	1
YCR048W	2818	2545	3272	3645	3678	4016	3329	3402	3256	0.957084068195179	-0.0632824413971379	0.792992947667089	1
YCR050C	2827	2312	3051	2281	3139	2472	2680.33333333333	2355	3005.66666666667	1.27629157820241	0.351957961055546	0.146348642047519	0.761564701929503
YCR051W	10285	9034	9717	8099	10087	6994	9036	8042.33333333333	10029.6666666667	1.24710904795457	0.318587620792985	0.179730000088595	0.826900643264749
YCR052W	1278	1230	1413	1313	1499	1528	1376.83333333333	1357	1396.66666666667	1.0292311471383	0.0415670224467037	0.868021264430778	1
YCR053W	6345	5994	6689	5889	7076	6026	6336.5	5969.66666666667	6703.33333333333	1.12289910101066	0.167228299055216	0.482670631785437	1
YCR054C	541	555	556	624	548	855	613.166666666667	678	548.333333333333	0.808751229105211	-0.306232095234896	0.246293466279064	0.939936289677246
YCR057C	3018	3177	2702	2749	2599	2861	2851	2929	2773	0.946739501536361	-0.0789605768398882	0.74421945927503	1
YCR059C	6102	4889	6129	5083	7064	5244	5751.83333333333	5072	6431.66666666667	1.2680730809674	0.342637892568053	0.151105579816834	0.773968476328814
YCR060W	507	580	58	56	696	3189	847.666666666667	1275	420.333333333333	0.329673202614379	-1.60089147213916	0.391345157738905	1
YCR061W	293	333	427	460	354	361	371.333333333333	384.666666666667	358	0.930675909878683	-0.10364923066007	0.714663499359084	1
YCR063W	248	279	391	340	342	340	323.333333333333	319.666666666667	327	1.02294056308655	0.0327223212011079	0.913028017225776	1
YCR065W	687	457	483	385	618	377	501.166666666667	406.333333333333	596	1.46677604593929	0.552648610563106	0.0409969921303408	0.370186235793747
YCR066W	161	163	130	143	152	81	138.333333333333	129	147.666666666667	1.14470284237726	0.194973132410608	0.576269852623728	1
YCR067C	2463	3025	2343	3155	2669	2991	2774.33333333333	3057	2491.66666666667	0.815069239995638	-0.295005473635297	0.222845487699927	0.912684631211754
YCR068W	335	338	667	604	700	604	541.333333333333	515.333333333333	567.333333333333	1.10090556274256	0.138690717761115	0.72528000829622	1
YCR069W	1930	1972	2092	2252	2150	1779	2029.16666666667	2001	2057.33333333333	1.02815259037148	0.0400543939438377	0.870362995346476	1
YCR071C	712	618	707	583	610	450	613.333333333333	550.333333333333	676.333333333333	1.22895215021199	0.297428744843401	0.260130843264617	0.961854665380976
YCR072C	679	626	1348	1399	1203	1179	1072.33333333333	1068	1076.66666666667	1.00811485642946	0.0116600171725773	0.978444101959299	1
YCR073C	436	576	546	513	647	543	543.5	544	543	0.998161764705882	-0.00265445344597786	0.994702956237189	1
YCR073W-A	1384	1093	1473	1315	1326	1139	1288.33333333333	1182.33333333333	1394.33333333333	1.17930645616014	0.237938667708847	0.340133634105269	1
YCR075C	240	252	6	6	12	4	86.6666666666667	87.3333333333333	86	0.984732824427481	-0.022195746114196	0.993613384057194	1
YCR075W-A	1084	1036	1190	1069	1281	1285	1157.5	1130	1185	1.04867256637168	0.0685642864830713	0.785509185451336	1
YCR076C	536	418	523	496	684	579	539.333333333333	497.666666666667	581	1.16744809109176	0.223358403991144	0.404613878252011	1
YCR077C	805	924	1927	1866	1586	1560	1444.66666666667	1450	1439.33333333333	0.992643678160919	-0.0106521576009478	0.981054781376428	1
YCR079W	734	705	581	683	667	713	680.5	700.333333333333	660.666666666667	0.943360304616849	-0.0841191994865579	0.74887269125417	1
YCR081W	454	314	614	500	573	474	488.166666666667	429.333333333333	547	1.27406832298137	0.349442645399096	0.197278993167939	0.865224846680622
YCR082W	1685	1639	1796	1762	2360	2148	1898.33333333333	1849.66666666667	1947	1.052622094071	0.0739875817903193	0.763060980056607	1
YCR083W	1662	1682	2184	2010	2500	2209	2041.16666666667	1967	2115.33333333333	1.07541094729707	0.104888062917951	0.667937513579861	1
YCR084C	3807	4420	3725	3927	2385	2707	3495.16666666667	3684.66666666667	3305.66666666667	0.897141306314456	-0.156592856829339	0.582018891466172	1
YCR086W	129	124	480	521	379	450	347.166666666667	365	329.333333333333	0.902283105022831	-0.148347922903858	0.828117181929079	1
YCR087C-A	2554	2483	2809	2749	4654	5309	3426.33333333333	3513.66666666667	3339	0.950289346361825	-0.0735612393348188	0.876854942914407	1
YCR088W	3619	2438	3526	2717	3056	2123	2913.16666666667	2426	3400.33333333333	1.40162132453971	0.487096629661923	0.0441466469005549	0.391782265749417
YCR089W	247	276	429	346	408	446	358.666666666667	356	361.333333333333	1.01498127340824	0.0214531096663177	0.947512479008804	1
YCR090C	8	7	11	9	12	8	9.16666666666667	8	10.3333333333333	1.29166666666667	0.369233809665719	0.756153167693719	1
YCR091W	10	9	21	14	12	8	12.3333333333333	10.3333333333333	14.3333333333333	1.38709677419355	0.472068444315223	0.624013263056431	1
YCR092C	134	252	176	297	128	186	195.5	245	146	0.595918367346939	-0.746813380122553	0.0188755432284919	0.22105358403145
YCR093W	2995	3353	4707	5153	4308	4912	4238	4472.66666666667	4003.33333333333	0.895066328812044	-0.159933497759091	0.540507154440638	1
YCR094W	1784	1860	1970	2169	1924	1888	1932.5	1972.33333333333	1892.66666666667	0.959607909413554	-0.0594830460256222	0.80851186281374	1
YCR095C	1057	1011	955	777	857	685	890.333333333333	824.333333333333	956.333333333333	1.16012939749292	0.214285728378727	0.401755114147607	1
YCR095W-A	802	671	939	843	70	57	563.666666666667	523.666666666667	603.666666666667	1.15276893698281	0.205103365655972	0.829020379509195	1
YCR097W	392	8	12	513	651	8	264	176.333333333333	351.666666666667	1.99432892249527	0.995903371480522	0.496303525971121	1
YCR098C	272	137	328	126	259	166	214.666666666667	143	286.333333333333	2.002331002331	1.00168048363892	0.0013733675582786	0.034023127074107
YCR099C	273	326	344	11	313	8	212.5	115	310	2.69565217391304	1.43063435432986	0.0590588009915014	0.458318432861759
YCR100C	75	150	132	100	132	4	98.8333333333333	84.6666666666667	113	1.33464566929134	0.416456776364178	0.553639195086365	1
YCR101C	169	204	277	14	169	12	140.833333333333	76.6666666666667	205	2.67391304347826	1.41895254928223	0.0687076224399314	0.503343757800707
YCR102C	164	149	178	154	185	134	160.666666666667	145.666666666667	175.666666666667	1.20594965675057	0.270169682136616	0.418086224593677	1
YCR104W	48	51	61	60	70	57	57.8333333333333	56	59.6666666666667	1.06547619047619	0.0914983544854961	0.853981895443998	1
YCR105W	46	156	63	75	4	57	66.8333333333333	96	37.6666666666667	0.392361111111111	-1.34974603902712	0.0880080087718268	0.582400030651004
YCR106W	7	218	11	169	0	166	95.1666666666667	184.333333333333	6	0.0325497287522604	-4.94121066879239	1.50426519071995e-23	5.12954430035503e-21
YCR107W	83	1061	130	370	74	243	326.833333333333	558	95.6666666666667	0.171445639187575	-2.54417688587466	0.0394903636352031	0.362556908774472
YCR108C	51	54	63	62	74	61	60.8333333333333	59	62.6666666666667	1.06214689265537	0.0869833015946399	0.858551891735726	1
YDL001W	356	297	379	284	305	336	326.166666666667	305.666666666667	346.666666666667	1.13413304252999	0.1815898894334	0.52839626451187	1
YDL002C	687	684	652	632	675	802	688.666666666667	706	671.333333333333	0.950897072710104	-0.0726389059855517	0.782234748113264	1
YDL003W	1336	1147	1416	1204	1775	1467	1390.83333333333	1272.66666666667	1509	1.18569931901519	0.245738203843902	0.322561989344642	1
YDL004W	5325	4129	5137	3645	4753	2743	4288.66666666667	3505.66666666667	5071.66666666667	1.44670533422079	0.532771102830889	0.0265057202812245	0.279879162969505
YDL005C	1643	1100	1289	952	1293	851	1188	967.666666666667	1408.33333333333	1.4553909748536	0.541406769430247	0.0309942757407359	0.313566869928527
YDL006W	863	852	644	543	535	632	678.166666666667	675.666666666667	680.666666666667	1.00740009866798	0.0106367774109027	0.972111499163091	1
YDL007C-A	54	56	66	65	74	61	62.6666666666667	60.6666666666667	64.6666666666667	1.06593406593407	0.0921182019884317	0.847462786834622	1
YDL007W	3377	3002	3191	3101	2966	3104	3123.5	3069	3178	1.03551645487129	0.0503504788820343	0.834966940756346	1
YDL008W	770	885	744	598	947	555	749.833333333333	679.333333333333	820.333333333333	1.20755642787046	0.272090606292346	0.293693108456643	0.986168836471661
YDL010W	1366	1414	1426	1368	1314	1050	1323	1277.33333333333	1368.66666666667	1.07150313152401	0.0996360663724219	0.689620660237255	1
YDL012C	10	9	13	17	12	12	12.1666666666667	12.6666666666667	11.6666666666667	0.921052631578947	-0.118644496498619	0.928812838249691	1
YDL013W	198	186	252	210	247	186	213.166666666667	194	232.333333333333	1.19759450171821	0.260139502960139	0.404390290679617	1
YDL014W	11555	13956	12419	14649	7031	9649	11543.1666666667	12751.3333333333	10335	0.8105034767606	-0.303109720502327	0.290966609411311	0.982790307324434
YDL015C	7429	8223	7748	8455	6813	9256	7987.33333333333	8644.66666666667	7330	0.847921647258425	-0.237997137096853	0.316596388417491	1
YDL017W	401	404	311	348	325	421	368.333333333333	391	345.666666666667	0.884057971014493	-0.177787119215283	0.529043976804746	1
YDL018C	1349	1478	1745	1923	2105	2233	1805.5	1878	1733	0.922790202342918	-0.115925408493605	0.640465974194168	1
YDL019C	1092	1347	1429	1650	1479	1799	1466	1598.66666666667	1333.33333333333	0.834028356964137	-0.261831658752137	0.290612641745291	0.982790307324434
YDL020C	1480	2239	1850	1962	1751	1925	1867.83333333333	2042	1693.66666666667	0.82941560561541	-0.269832902801245	0.271021389907734	0.966002031072282
YDL021W	7	7	8	3	4	4	5.5	4.66666666666667	6.33333333333333	1.35714285714286	0.440572591385981	0.790035530876788	1
YDL022W	1447	1112	1693	1249	2372	1820	1615.5	1393.66666666667	1837.33333333333	1.31834489356613	0.398727844660154	0.206338944608985	0.880417709096899
YDL024C	4	0	3	0	4	4	2.5	1.33333333333333	3.66666666666667	2.75	1.4594316186373	0.554976273574416	1
YDL025C	424	428	365	417	264	255	358.833333333333	366.666666666667	351	0.957272727272727	-0.0629980873863051	0.833721686415033	1
YDL027C	313	354	400	504	371	450	398.666666666667	436	361.333333333333	0.828746177370031	-0.270997784144211	0.33063310800793	1
YDL028C	431	479	423	479	404	357	428.833333333333	438.333333333333	419.333333333333	0.956653992395437	-0.0639308773003755	0.818921488563904	1
YDL029W	1298	1159	1297	1187	836	729	1084.33333333333	1025	1143.66666666667	1.11577235772358	0.15804271544369	0.580246749584582	1
YDL030W	1119	1074	945	990	984	1163	1045.83333333333	1075.66666666667	1016	0.944530523706229	-0.0823306749936202	0.745257579530953	1
YDL031W	4645	4225	3617	3289	3431	3189	3732.66666666667	3567.66666666667	3897.66666666667	1.09249743062693	0.127629886749993	0.595312472673472	1
YDL033C	447	383	567	533	511	571	502	495.666666666667	508.333333333333	1.02555480833894	0.0364045952851922	0.895161537374467	1
YDL035C	770	1019	707	903	848	1114	893.5	1012	775	0.765810276679842	-0.38494107453271	0.131890004576819	0.725395025172506
YDL036C	1260	1136	1028	1116	972	956	1078	1069.33333333333	1086.66666666667	1.01620947630923	0.0231978226635198	0.927914569542624	1
YDL037C	9	8	9	84	8	4	20.3333333333333	32	8.66666666666667	0.270833333333333	-1.88452278258006	0.378539470673134	1
YDL039C	26	29	74	50	16	36	38.5	38.3333333333333	38.6666666666667	1.00869565217391	0.0124909441831968	1	1
YDL040C	3276	4070	3620	4910	2978	3955	3801.5	4311.66666666667	3291.33333333333	0.763355237727097	-0.389573503831007	0.105074052116632	0.637148828577525
YDL042C	350	377	330	332	305	312	334.333333333333	340.333333333333	328.333333333333	0.964740450538688	-0.0517872365340629	0.859509816361618	1
YDL043C	497	639	433	708	535	652	577.333333333333	666.333333333333	488.333333333333	0.732866433216608	-0.448377807435017	0.0917528029667633	0.595530504976048
YDL044C	391	320	368	352	391	365	364.5	345.666666666667	383.333333333333	1.10896817743491	0.149217967018512	0.598362888932875	1
YDL045C	848	874	923	914	956	1179	949	989	909	0.919110212335693	-0.121690226565004	0.63283820957304	1
YDL045W-A	1367	2660	1355	2916	1190	3060	2091.33333333333	2878.66666666667	1304	0.452987494210283	-1.14245687307027	3.73979494630528e-06	0.000212545012781684
YDL046W	9794	6638	9897	6883	10721	8081	8669	7200.66666666667	10137.3333333333	1.40783260809184	0.49347580710577	0.0380355991509074	0.355632852060984
YDL047W	917	964	1215	994	1199	1102	1065.16666666667	1020	1110.33333333333	1.08856209150327	0.122423701094337	0.627986760597893	1
YDL048C	142	106	139	118	152	113	128.333333333333	112.333333333333	144.333333333333	1.28486646884273	0.361618433544867	0.30669482922876	1
YDL049C	87	78	178	161	206	190	150	143	157	1.0979020979021	0.134749412113238	0.782271808083496	1
YDL051W	2903	3010	1891	1678	2117	1714	2218.83333333333	2134	2303.66666666667	1.07950640424867	0.110371802276947	0.752303420396317	1
YDL052C	1519	1802	1868	2029	1050	1155	1570.5	1662	1479	0.889891696750903	-0.168298329671277	0.605811754436635	1
YDL053C	1562	1415	1513	1636	713	782	1270.16666666667	1277.66666666667	1262.66666666667	0.988259848682494	-0.0170376673321329	0.969036590509294	1
YDL054C	442	657	444	522	400	535	500	571.333333333333	428.666666666667	0.750291715285881	-0.414476466784552	0.125129589806509	0.703177302273848
YDL055C	15434	13133	16223	16109	22328	19367	17099	16203	17995	1.11059680306116	0.151335148138943	0.526508509866419	1
YDL056W	216	297	314	367	346	231	295.166666666667	298.333333333333	292	0.97877094972067	-0.0309568125504452	0.919550339789894	1
YDL057W	183	176	176	215	198	296	207.333333333333	229	185.666666666667	0.810771470160116	-0.302632771478068	0.334547492297167	1
YDL058W	3168	4286	2068	2717	2269	3477	2997.5	3493.33333333333	2501.66666666667	0.716125954198473	-0.481714739916762	0.0781029381294802	0.544185976366102
YDL059C	98	148	102	144	12	105	101.5	132.333333333333	70.6666666666667	0.534005037783375	-0.905074742579759	0.0543638684218059	0.432300885104539
YDL060W	4021	5105	4118	5144	4918	6577	4980.5	5608.66666666667	4352.33333333333	0.77600142636396	-0.36586879066269	0.126118741662041	0.705704966616651
YDL061C	3518	5105	3027	3881	2377	3951	3643.16666666667	4312.33333333333	2974	0.68964984153977	-0.53606405198031	0.0260539343410821	0.276114547303936
YDL063C	3436	3557	4837	5378	6392	6415	5002.5	5116.66666666667	4888.33333333333	0.955374592833876	-0.0658615845005861	0.849121587450074	1
YDL064W	973	1106	1022	1238	746	956	1006.83333333333	1100	913.666666666667	0.830606060606061	-0.267763696307403	0.290360650412991	0.982790307324434
YDL065C	863	1144	853	1164	1170	1110	1050.66666666667	1139.33333333333	962	0.844353423054418	-0.244081097184941	0.33377337278437	1
YDL066W	1362	1347	1785	1583	1388	1426	1481.83333333333	1452	1511.66666666667	1.0410927456382	0.0580985966989779	0.815175909731268	1
YDL067C	1172	1319	1116	1107	700	762	1029.33333333333	1062.66666666667	996	0.937264742785445	-0.0934714812012347	0.763872689413493	1
YDL069C	665	862	707	837	906	758	789.166666666667	819	759.333333333333	0.927146927146927	-0.109130110654053	0.673110963735337	1
YDL070W	1543	1602	2826	2659	2475	2063	2194.66666666667	2108	2281.33333333333	1.08222643896268	0.114002392131043	0.724792751058342	1
YDL072C	2379	2166	2612	2606	2360	2634	2459.5	2468.66666666667	2450.33333333333	0.992573588981907	-0.0107540278724766	0.965265669270109	1
YDL073W	2042	1740	2216	2093	2459	2123	2112.16666666667	1985.33333333333	2239	1.12777031564809	0.173473274991654	0.477176572509377	1
YDL074C	3671	3557	3021	2852	2607	2768	3079.33333333333	3059	3099.66666666667	1.01329410482729	0.0190529717635374	0.93750625815975	1
YDL075W	123	153	151	284	115	203	171.5	213.333333333333	129.666666666667	0.6078125	-0.71830174990117	0.0338124529116422	0.328615488890781
YDL076C	1077	1371	968	1400	935	1001	1125.33333333333	1257.33333333333	993.333333333333	0.790031813361612	-0.340017345325572	0.17629638861955	0.820875634399625
YDL077C	375	592	392	559	194	632	457.333333333333	594.333333333333	320.333333333333	0.538979248457656	-0.891698366851245	0.00117577706418069	0.030428480540426
YDL078C	2565	2943	2243	2566	1948	2273	2423	2594	2252	0.868157286044719	-0.20397165217147	0.401080347065094	1
YDL079C	608	482	501	405	844	324	527.333333333333	403.666666666667	651	1.61271676300578	0.689493084192463	0.0246184235248968	0.26526580143834
YDL080C	367	408	437	504	486	458	443.333333333333	456.666666666667	430	0.941605839416058	-0.0868048275372727	0.753680161527575	1
YDL081C	21237	19583	16248	16943	15194	16518	17620.5	17681.3333333333	17559.6666666667	0.993118920141769	-0.0099616125552607	0.966453877087185	1
YDL082W	1127	974	666	573	189	195	620.666666666667	580.666666666667	660.666666666667	1.13777267508611	0.186212338587624	0.82426470409419	1
YDL083C	198	203	254	228	152	203	206.333333333333	211.333333333333	201.333333333333	0.952681388012618	-0.0699342908143284	0.828019511633959	1
YDL084W	12233	12469	14026	14045	13938	14378	13514.8333333333	13630.6666666667	13399	0.983004010564414	-0.0247307922486809	0.916846336054472	1
YDL085C-A	2140	1870	1285	985	1264	940	1414	1265	1563	1.23557312252964	0.305180393417992	0.477841558390163	1
YDL085W	40	35	45	35	25	0	30	23.3333333333333	36.6666666666667	1.57142857142857	0.652076696579693	0.321871281816799	1
YDL086W	4076	3898	4058	3822	2994	3359	3701.16666666667	3693	3709.33333333333	1.00442278183952	0.00636665661546936	0.979272206479302	1
YDL087C	184	276	270	334	301	381	291	330.333333333333	251.666666666667	0.761856710393542	-0.392408412974047	0.180264890672683	0.82715995442554
YDL088C	177	205	432	400	301	267	297	290.666666666667	303.333333333333	1.04357798165138	0.061538410309132	0.895596145975717	1
YDL089W	379	396	476	403	428	304	397.666666666667	367.666666666667	427.666666666667	1.16319129646419	0.2180883794983	0.434213750964001	1
YDL090C	648	545	619	559	420	353	524	485.666666666667	562.333333333333	1.15785861358957	0.211459096223053	0.435140469738785	1
YDL091C	461	406	312	286	292	373	355	355	355	1	0	1	1
YDL092W	1342	1528	1504	1592	997	1362	1387.5	1494	1281	0.857429718875502	-0.221909672447591	0.371779471230004	1
YDL093W	1061	1543	1006	1351	614	859	1072.33333333333	1251	893.666666666667	0.714361843858247	-0.485273070904415	0.147827873743829	0.765825008125987
YDL095W	12598	10122	17173	13563	13975	12024	13242.5	11903	14582	1.22506931025792	0.292863374319013	0.216153996353289	0.898672662513256
YDL097C	1989	1787	2139	1822	2064	1901	1950.33333333333	1836.66666666667	2064	1.12377495462795	0.16835315268589	0.491557858720545	1
YDL098C	433	467	502	552	498	409	476.833333333333	476	477.666666666667	1.00350140056022	0.00504263023304595	0.988108005262364	1
YDL099W	1594	1517	1268	876	1384	892	1255.16666666667	1095	1415.33333333333	1.29254185692542	0.370211000695686	0.166267938902373	0.805969266319904
YDL100C	6640	5875	7748	7545	15174	16477	9909.83333333333	9965.66666666667	9854	0.988794862360772	-0.0162568476664057	0.979308460785448	1
YDL101C	761	647	698	748	733	746	722.166666666667	713.666666666667	730.666666666667	1.02382064455862	0.0339630025750173	0.897763514548374	1
YDL102W	529	488	710	840	836	981	730.666666666667	769.666666666667	691.666666666667	0.898657427457774	-0.154156836652466	0.651613685849679	1
YDL103C	1109	1036	1306	1428	1326	1548	1292.16666666667	1337.33333333333	1247	0.932452642073779	-0.100897640061354	0.686282497586647	1
YDL104C	306	374	174	146	144	113	209.5	211	208	0.985781990521327	-0.020659470566093	0.978115048966304	1
YDL105W	224	233	276	194	313	154	232.333333333333	193.666666666667	271	1.39931153184165	0.484717188670499	0.112922558197337	0.672086314034868
YDL106C	465	542	535	467	626	490	520.833333333333	499.666666666667	542	1.08472314876584	0.117326874127168	0.663901176221807	1
YDL107W	293	219	229	182	222	195	223.333333333333	198.666666666667	248	1.24832214765101	0.31999029064587	0.299632897408566	0.993878068001845
YDL108W	979	882	900	855	1075	1037	954.666666666667	924.666666666667	984.666666666667	1.0648882480173	0.0907020384411867	0.722021792441661	1
YDL109C	87	102	145	194	148	150	137.666666666667	148.666666666667	126.666666666667	0.852017937219731	-0.231044291589357	0.514360090344807	1
YDL110C	120	118	270	271	235	235	208.166666666667	208	208.333333333333	1.00160256410256	0.00231016068720104	1	1
YDL111C	1888	1885	2306	2296	1516	2018	1984.83333333333	2066.33333333333	1903.33333333333	0.92111630908211	-0.118544758395302	0.628078091308935	1
YDL112W	5877	6500	5239	5613	5659	6597	5914.16666666667	6236.66666666667	5591.66666666667	0.896579369321219	-0.157496792153238	0.508881870249139	1
YDL113C	135	160	168	161	95	170	148.166666666667	163.666666666667	132.666666666667	0.810590631364562	-0.302954593771044	0.373563451340317	1
YDL114W	10	9	11	3	12	4	8.16666666666667	5.33333333333333	11	2.0625	1.04439411935845	0.370053190924146	1
YDL115C	684	734	592	614	515	551	615	633	597	0.943127962085308	-0.0844745681635364	0.750426155401483	1
YDL116W	2585	2618	2891	2873	2525	2095	2597.83333333333	2528.66666666667	2667	1.05470603743738	0.0768409539778449	0.751521291229788	1
YDL117W	1959	1690	1994	1663	2805	2156	2044.5	1836.33333333333	2252.66666666667	1.22671991286985	0.294805887598711	0.227589294975502	0.915555548555402
YDL118W	949	848	1046	999	1112	960	985.666666666667	935.666666666667	1035.66666666667	1.10687566797293	0.146493177609317	0.563902456067575	1
YDL119C	241	221	219	213	169	215	213	216.333333333333	209.666666666667	0.969183359013867	-0.0451584611198494	0.889606481675526	1
YDL120W	1996	1695	1967	1683	2261	2200	1967	1859.33333333333	2074.66666666667	1.11581211903908	0.15809412595788	0.518221704667964	1
YDL121C	2940	2702	3200	3289	4259	3963	3392.16666666667	3318	3466.33333333333	1.04470564597147	0.063096508892098	0.793496672693346	1
YDL122W	5559	10838	6348	10324	7492	10674	8539.16666666667	10612	6466.33333333333	0.609341625832391	-0.714676796628465	0.00273457663757719	0.0562139743547339
YDL123W	801	976	1049	1274	1046	1264	1068.33333333333	1171.33333333333	965.333333333333	0.824132043255549	-0.279052588925171	0.268607349110036	0.96595719390677
YDL124W	232	417	247	296	218	272	280.333333333333	328.333333333333	232.333333333333	0.70761421319797	-0.498965068475315	0.0906391902059269	0.594383920388867
YDL125C	6439	9055	5210	7691	8015	13110	8253.33333333333	9952	6554.66666666667	0.658628081457663	-0.602464070479097	0.0597759332539585	0.460799315256912
YDL126C	19995	20606	20832	17437	40109	36095	25845.6666666667	24712.6666666667	26978.6666666667	1.09169386819175	0.126568353730239	0.796784479607942	1
YDL127W	180	183	252	281	247	320	243.833333333333	261.333333333333	226.333333333333	0.866071428571429	-0.207442079870476	0.494671505152175	1
YDL128W	3633	2918	3507	2558	3855	2646	3186.16666666667	2707.33333333333	3665	1.35373060822458	0.436940671818005	0.0702633974085335	0.511062628327815
YDL129W	261	362	359	353	375	353	343.833333333333	356	331.666666666667	0.931647940074906	-0.102143216256543	0.722074776593594	1
YDL130W	17121	15180	10769	10204	3690	3343	10051.1666666667	9575.66666666667	10526.6666666667	1.09931423399589	0.136603833082629	0.856646338021789	1
YDL130W-A	1037	1030	1146	1176	1244	1078	1118.5	1094.66666666667	1142.33333333333	1.04354445797808	0.0614920647413693	0.807734717028353	1
YDL131W	1273	1981	1251	2106	1281	2800	1782	2295.66666666667	1268.33333333333	0.552490198925512	-0.855979223300902	0.000532055170086306	0.0162332832683701
YDL132W	1210	1265	1448	1428	1199	1325	1312.5	1339.33333333333	1285.66666666667	0.95993031358885	-0.05899841810453	0.81359402193775	1
YDL133C-A	1597	1627	20872	14206	22361	15338	12666.8333333333	10390.3333333333	14943.3333333333	1.43819575887844	0.524260060437543	0.575754015874311	1
YDL133W	676	576	613	513	791	652	636.833333333333	580.333333333333	693.333333333333	1.19471568064331	0.256667325377353	0.329393036439785	1
YDL134C	467	438	1561	1425	2154	1901	1324.33333333333	1254.66666666667	1394	1.11105207226355	0.151926433861042	0.834476146448318	1
YDL135C	2412	2363	1693	1696	1755	1649	1928	1902.66666666667	1953.33333333333	1.02662929222144	0.0379153298338466	0.877536011836612	1
YDL136W	838	4756	807	293	305	259	1209.66666666667	1769.33333333333	650	0.367370007535795	-1.44469424673322	0.471544197298906	1
YDL137W	811	592	854	637	783	584	710.166666666667	604.333333333333	816	1.35024820739106	0.433224632948494	0.0962662946471458	0.612574873841388
YDL138W	363	331	559	415	486	336	415	360.666666666667	469.333333333333	1.30129390018484	0.379946834810482	0.169955556506976	0.812885909929928
YDL139C	357	425	370	469	461	450	422	448	396	0.883928571428571	-0.177998301977995	0.520199282482578	1
YDL140C	6186	7352	5633	6743	5495	5868	6212.83333333333	6654.33333333333	5771.33333333333	0.867304513349697	-0.205389477718033	0.388715081163825	1
YDL141W	849	498	1221	755	1264	815	900.333333333333	689.333333333333	1111.33333333333	1.61218568665377	0.689017918671482	0.0091732593235887	0.134967980453918
YDL142C	551	622	546	669	449	628	577.5	639.666666666667	515.333333333333	0.805627931214174	-0.311814392270533	0.240766313841068	0.933556232203212
YDL143W	2273	2402	2558	2532	2031	1901	2282.83333333333	2278.33333333333	2287.33333333333	1.00395025603511	0.00568778806423234	0.982018784419521	1
YDL144C	2056	1908	1984	1963	1664	1544	1853.16666666667	1805	1901.33333333333	1.0533702677747	0.0750126439481985	0.760100553855563	1
YDL145C	3898	3002	4448	3846	4597	3566	3892.83333333333	3471.33333333333	4314.33333333333	1.24284616861917	0.31364774007155	0.191525200246625	0.852683281938251
YDL146W	304	245	441	261	437	190	313	232	394	1.69827586206897	0.764070824328804	0.00843203566374492	0.127292996725858
YDL147W	2629	2294	2224	1874	2224	2128	2228.83333333333	2098.66666666667	2359	1.12404701397713	0.168702378453132	0.488577099936153	1
YDL148C	3460	4346	2205	2524	2158	3651	3057.33333333333	3507	2607.66666666667	0.743560498051516	-0.427477966344526	0.18569795699847	0.839042133063234
YDL149W	120	91	58	51	107	65	82	69	95	1.3768115942029	0.461331151552779	0.256429216461924	0.95719263865407
YDL150W	1155	1524	1023	1475	1063	1512	1292	1503.66666666667	1080.33333333333	0.718465972068277	-0.477008265401513	0.0560425804432119	0.440812535724965
YDL153C	8950	8946	6511	6312	9420	8952	8181.83333333333	8070	8293.66666666667	1.02771581990913	0.0394413911014648	0.868242658812436	1
YDL154W	86	93	187	94	189	134	130.5	107	154	1.4392523364486	0.525319554293754	0.200794708331488	0.87223012449669
YDL155W	1078	975	1192	1109	1269	1155	1129.66666666667	1079.66666666667	1179.66666666667	1.09262117937635	0.127793293630044	0.611571614434615	1
YDL156W	343	278	365	308	247	344	314.166666666667	310	318.333333333333	1.02688172043011	0.0382700169277173	0.898257340227139	1
YDL157C	2244	2200	2111	2293	2463	2715	2337.66666666667	2402.66666666667	2272.66666666667	0.945893451720311	-0.0802504116735923	0.741701033224352	1
YDL159W	129	191	324	273	247	324	248	262.666666666667	233.333333333333	0.888324873096447	-0.170840707624047	0.673989392566633	1
YDL159W-A	56	59	68	674	824	65	291	266	316	1.18796992481203	0.248498312675913	0.887549747508488	1
YDL160C	784	585	932	835	989	733	809.666666666667	717.666666666667	901.666666666667	1.25638643752903	0.329280274546944	0.200858795308081	0.87223012449669
YDL160C-A	1351	1376	1441	1524	1722	1714	1521.33333333333	1538	1504.66666666667	0.978326831382748	-0.0316115854911465	0.899114136794743	1
YDL161W	1285	1088	1437	1354	1627	1601	1398.66666666667	1347.66666666667	1449.66666666667	1.07568637150631	0.105257505192374	0.672106513976039	1
YDL164C	236	196	715	603	556	640	491	479.666666666667	502.333333333333	1.04725503822099	0.0666128248575259	0.912061445367948	1
YDL165W	1291	1290	1386	1465	1446	1661	1423.16666666667	1472	1374.33333333333	0.933650362318841	-0.0990457108901042	0.690210711913704	1
YDL166C	3900	5099	4050	6177	4922	8952	5516.66666666667	6742.66666666667	4290.66666666667	0.636345659481906	-0.652117452403838	0.0376733313806698	0.353958350103311
YDL167C	2193	2200	2243	2316	4247	3509	2784.66666666667	2675	2894.33333333333	1.0819937694704	0.113692191604627	0.784049091919262	1
YDL168W	3639	4260	3647	4501	3472	3988	3917.83333333333	4249.66666666667	3586	0.843830888697153	-0.244974196054238	0.307479281641987	1
YDL169C	4	74	7	7	12	4	18	28.3333333333333	7.66666666666667	0.270588235294118	-1.88582898008069	0.377583248249961	1
YDL170W	221	183	261	276	210	223	229	227.333333333333	230.666666666667	1.01466275659824	0.0210002986125521	0.950504325092278	1
YDL171C	16390	16104	9566	10343	13955	15180	13589.6666666667	13875.6666666667	13303.6666666667	0.958776755471209	-0.0607331620923475	0.831417076255576	1
YDL173W	934	932	1171	1081	778	973	978.166666666667	995.333333333333	961	0.965505693235097	-0.0506433286396348	0.842926408909297	1
YDL174C	2723	2897	2793	2749	3167	3149	2913	2931.66666666667	2894.33333333333	0.98726549175668	-0.0184899938576681	0.939476245319598	1
YDL175C	191	195	225	272	264	353	250	273.333333333333	226.666666666667	0.829268292682927	-0.270089163367744	0.37065067529235	1
YDL176W	330	270	330	277	301	231	289.833333333333	259.333333333333	320.333333333333	1.23521850899743	0.304766275787558	0.298615050399885	0.993695554681092
YDL177C	548	359	619	668	684	620	583	549	617	1.12386156648452	0.168464340144219	0.526419264472587	1
YDL178W	2441	2100	2275	2322	1973	2111	2203.66666666667	2177.66666666667	2229.66666666667	1.02387876932497	0.0340449055258285	0.889422887200827	1
YDL179W	295	302	376	380	354	308	335.833333333333	330	341.666666666667	1.03535353535354	0.0501234794258366	0.863992955832907	1
YDL180W	976	1084	1099	1069	1190	1005	1070.5	1052.66666666667	1088.33333333333	1.03388220392654	0.048071820573556	0.849875366306473	1
YDL181W	3394	2866	3202	2608	2805	2687	2927	2720.33333333333	3133.66666666667	1.1519421639505	0.204068284595835	0.398330559148199	1
YDL182W	1421	3063	117	1008	12	2026	1274.5	2032.33333333333	516.666666666667	0.254223388551747	-1.97583133049487	0.0272206386675168	0.284834011472193
YDL183C	188	242	300	329	338	243	273.333333333333	271.333333333333	275.333333333333	1.01474201474201	0.0211129871531983	0.947574410492597	1
YDL184C	717	642	680	677	659	65	573.333333333333	461.333333333333	685.333333333333	1.48554913294798	0.570996321557154	0.260370162325286	0.961854665380976
YDL185W	30277	26029	7733	5267	11936	10415	15276.1666666667	13903.6666666667	16648.6666666667	1.19742993454964	0.259941241735934	0.773112437022731	1
YDL186W	10	9	12	4	12	8	9.16666666666667	7	11.3333333333333	1.61904761904762	0.695145418471579	0.531337515190872	1
YDL188C	619	1073	740	1015	980	1062	914.833333333333	1050	779.666666666667	0.742539682539682	-0.429459966922214	0.0922809591919147	0.597712536799474
YDL189W	519	253	747	342	416	182	409.833333333333	259	560.666666666667	2.16473616473616	1.11419120184743	0.00407746917720735	0.0751163947484459
YDL190C	1258	1117	1478	1124	1664	1301	1323.66666666667	1180.66666666667	1466.66666666667	1.24223602484472	0.312939311660108	0.208990464584886	0.886260221798527
YDL191W	2095	21835	1759	442	478	417	4504.33333333333	7564.66666666667	1444	0.190887459240328	-2.38920576996682	0.389326064766046	1
YDL192W	18750	22703	18331	22645	14745	28221	20899.1666666667	24523	17275.3333333333	0.704454321793146	-0.505421932509998	0.0327134732247269	0.323066446820684
YDL193W	1052	1052	1198	1137	931	900	1045	1029.66666666667	1060.33333333333	1.02978310132729	0.0423405009118754	0.867999772431367	1
YDL194W	334	95	293	70	173	49	169	71.3333333333333	266.666666666667	3.73831775700935	1.90238920337358	2.15258766154725e-05	0.00102283202245815
YDL195W	1474	1423	2727	2469	2335	2107	2089.16666666667	1999.66666666667	2178.66666666667	1.08951491915319	0.123685951975579	0.710871017108352	1
YDL197C	355	299	397	323	243	272	314.833333333333	298	331.666666666667	1.11297539149888	0.154421694247694	0.594619313853303	1
YDL198C	2468	2493	2181	2185	1804	1994	2187.5	2224	2151	0.967176258992806	-0.0481492633004465	0.843867044391099	1
YDL199C	142	174	176	183	222	130	171.166666666667	162.333333333333	180	1.1088295687885	0.149037634968489	0.652475745604369	1
YDL200C	10	9	18	21	16	16	15	15.3333333333333	14.6666666666667	0.956521739130435	-0.0641303374197157	0.968076954587761	1
YDL201W	1482	1314	1622	1567	1466	1297	1458	1392.66666666667	1523.33333333333	1.09382479655337	0.129381672878324	0.601902023413451	1
YDL202W	1060	843	1291	1028	1071	883	1029.33333333333	918	1140.66666666667	1.24255628177197	0.313311200354449	0.215343438864333	0.898160399351629
YDL203C	571	580	655	552	824	575	626.166666666667	569	683.333333333333	1.20093731693029	0.26416085136507	0.316278079748853	1
YDL204W	79	98	139	179	95	122	118.666666666667	133	104.333333333333	0.784461152882206	-0.350226089289727	0.344792468194673	1
YDL205C	4	2	4	1	8	4	3.83333333333333	2.33333333333333	5.33333333333333	2.28571428571429	1.1926450779424	0.518405852896583	1
YDL206W	415	423	498	439	511	296	430.333333333333	386	474.666666666667	1.22970639032815	0.298313892977161	0.278949733296089	0.973610134521148
YDL207W	2133	1904	1487	1382	1578	1589	1678.83333333333	1625	1732.66666666667	1.06625641025641	0.0925544149478652	0.707375726754464	1
YDL208W	3082	3193	2432	2146	1841	2038	2455.33333333333	2459	2451.66666666667	0.997017757896164	-0.00430889417504624	0.989161706780692	1
YDL209C	287	320	324	313	259	243	291	292	290	0.993150684931507	-0.0099154688650828	0.977353691711559	1
YDL210W	4	2	3	1	4	0	2.33333333333333	1	3.66666666666667	3.66666666666667	1.87446911791614	0.46819319894659	1
YDL211C	327	248	364	248	474	377	339.666666666667	291	388.333333333333	1.33447880870561	0.416276395912202	0.144529886251937	0.757449834530383
YDL212W	7298	7412	7862	7600	7381	8393	7657.66666666667	7801.66666666667	7513.66666666667	0.963084810937834	-0.0542652449683559	0.819515172109319	1
YDL213C	2619	1650	1840	1335	1907	1609	1826.66666666667	1531.33333333333	2122	1.38572050500653	0.470636300257997	0.0553658164314487	0.437865808803695
YDL214C	73	118	109	153	148	190	131.833333333333	153.666666666667	110	0.715835140997831	-0.482300726183522	0.168993897704642	0.812885909929928
YDL215C	359	424	336	354	371	324	361.333333333333	367.333333333333	355.333333333333	0.967332123411978	-0.0479167858119817	0.868358506061376	1
YDL216C	360	163	432	249	593	170	327.833333333333	194	461.666666666667	2.37972508591065	1.25079491802827	0.000177009677333039	0.00625686036280261
YDL217C	423	610	540	720	330	567	531.666666666667	632.333333333333	431	0.681602530311017	-0.552997403601221	0.0394873359226072	0.362556908774472
YDL218W	221	375	311	440	420	519	381	444.666666666667	317.333333333333	0.713643178410794	-0.486725187876642	0.0825622742700054	0.561094377424644
YDL219W	414	520	385	485	437	478	453.166666666667	494.333333333333	412	0.833445718138908	-0.262839854550256	0.33690356210964	1
YDL220C	79	76	132	112	41	97	89.5	95	84	0.884210526315789	-0.177538185552188	0.708406770683931	1
YDL222C	136	186	195	219	222	134	182	179.666666666667	184.333333333333	1.02597402597403	0.0369942074822016	0.914508783410818	1
YDL223C	23	189	19	193	29	328	130.166666666667	236.666666666667	23.6666666666667	0.1	-3.32192809488736	5.47491011381687e-09	5.472078263758e-07
YDL224C	805	788	1024	777	984	786	860.666666666667	783.666666666667	937.666666666667	1.19651212250106	0.258835013661678	0.312317681628515	1
YDL225W	907	928	710	644	795	458	740.333333333333	676.666666666667	804	1.18817733990148	0.248750179827546	0.391410809046239	1
YDL226C	1959	1562	2073	1499	1610	1171	1645.66666666667	1410.66666666667	1880.66666666667	1.33317580340265	0.414867038471546	0.0925005972183288	0.597799288823469
YDL227C	4	5	4	1	8	0	3.66666666666667	2	5.33333333333333	2.66666666666667	1.41503749927884	0.453435739942598	1
YDL229W	80	71732	93	292197	4	161987	87682.1666666667	175305.333333333	59	0.00033655564766997	-11.5368673131091	4.89597133345779e-12	6.75760614763209e-10
YDL230W	557	475	623	1108	704	1098	760.833333333333	893.666666666667	628	0.70272286460276	-0.508972254369778	0.2129574951013	0.893650011428508
YDL231C	2722	2679	2645	1962	2438	2095	2423.5	2245.33333333333	2601.66666666667	1.15869952494062	0.212506493798875	0.381662822050904	1
YDL232W	1841	1674	1882	1851	1825	1828	1816.83333333333	1784.33333333333	1849.33333333333	1.036428171119	0.0516201350086088	0.833964306466601	1
YDL233W	246	273	317	283	251	276	274.333333333333	277.333333333333	271.333333333333	0.978365384615385	-0.0315547338748452	0.919299345475207	1
YDL234C	219	239	203	306	255	259	246.833333333333	268	225.666666666667	0.842039800995025	-0.248039667603932	0.412408204487986	1
YDL235C	789	971	1012	1160	750	977	943.166666666667	1036	850.333333333333	0.820785070785071	-0.284923604805238	0.262737878134666	0.963315328983666
YDL236W	1471	1546	1458	1493	1549	1508	1504.16666666667	1515.66666666667	1492.66666666667	0.984825159445788	-0.0220604758919423	0.929854631515046	1
YDL237W	2468	2539	2324	2682	1853	2107	2328.83333333333	2442.66666666667	2215	0.906795851528384	-0.141150303933407	0.561767943691999	1
YDL238C	44	54	66	73	74	49	60	58.6666666666667	61.3333333333333	1.04545454545455	0.0641303374197159	0.899855855363935	1
YDL239C	141	134	117	151	91	122	126	135.666666666667	116.333333333333	0.857493857493858	-0.221801758056595	0.535159039552978	1
YDL240W	100	108	123	153	111	178	128.833333333333	146.333333333333	111.333333333333	0.760820045558086	-0.394372837061306	0.264160390847714	0.963315328983666
YDL241W	2513	5735	2685	3057	2607	2561	3193	3784.33333333333	2601.66666666667	0.687483484541531	-0.54060303889903	0.229698293062439	0.918317934402039
YDL243C	104	157	83	171	12	138	110.833333333333	155.333333333333	66.3333333333333	0.427038626609442	-1.22756152411063	0.00180562013015161	0.0413722525473869
YDL244W	5	5	9	9	16	8	8.66666666666667	7.33333333333333	10	1.36363636363636	0.447458976971221	0.709025855716023	1
YDL245C	59	61	69	69	74	69	66.8333333333333	66.3333333333333	67.3333333333333	1.01507537688442	0.0215868622081458	0.973238919619827	1
YDL246C	61	64	71	72	78	69	69.1666666666667	68.3333333333333	70	1.02439024390244	0.0347654181606766	0.947685232374611	1
YDL247W	63	65	72	74	82	73	71.5	70.6666666666667	72.3333333333333	1.02358490566038	0.0336307778812799	0.948806008845439	1
YDL248W	249	81	327	23	247	16	157.166666666667	40	274.333333333333	6.85833333333333	2.77785802481311	1.70777353686304e-14	3.19353651393388e-12
YDR001C	183	373	359	505	342	628	398.333333333333	502	294.666666666667	0.586985391766268	-0.768603495280497	0.0233535266996476	0.256402261889881
YDR002W	123	10	164	24	157	20	83	18	148	8.22222222222222	3.03952836418664	9.48369939895397e-12	1.27853500966828e-09
YDR003W	340	336	170	155	115	146	210.333333333333	212.333333333333	208.333333333333	0.98116169544741	-0.027437182706851	0.968488313098947	1
YDR003W-A	2766	2897	1270	1346	1075	1248	1767	1830.33333333333	1703.66666666667	0.930795847750865	-0.103463319944055	0.868621369476982	1
YDR004W	329	237	365	314	325	207	296.166666666667	252.666666666667	339.666666666667	1.344327176781	0.426884297994722	0.143680260262472	0.756614228627629
YDR005C	431	398	521	557	400	272	429.833333333333	409	450.666666666667	1.10187449062755	0.139959902619279	0.647057108553061	1
YDR006C	2160	1995	542	515	330	389	988.5	966.333333333333	1010.66666666667	1.04587788892722	0.0647144201096947	0.956385730102952	1
YDR007W	514	499	492	373	437	409	454	427	481	1.12646370023419	0.171800824149551	0.530807639366	1
YDR009W	70	46	90	47	95	45	65.5	46	85	1.84782608695652	0.885828980080689	0.0443066813514093	0.391782265749417
YDR011W	24736	9725	36715	12951	29314	11120	20760.1666666667	11265.3333333333	30255	2.68567286069357	1.42528358213001	2.74883366300717e-08	2.37835652902277e-06
YDR012W	34853	27258	59383	1650	56581	1913	30273	10273.6666666667	50272.3333333333	4.89331948995815	2.29081348091743	7.70833535060488e-05	0.00301927162347679
YDR013W	676	817	9	11	16	8	256.166666666667	278.666666666667	233.666666666667	0.838516746411483	-0.25408849807026	0.908563015961794	1
YDR014W	341	272	309	364	400	426	352	354	350	0.988700564971751	-0.0163944382506686	0.95752663278564	1
YDR014W-A	11	150	20	187	16	20	67.3333333333333	119	15.6666666666667	0.131652661064426	-2.92519141235146	0.0164185148192886	0.201161764464951
YDR016C	1608	1470	1836	1547	2158	1670	1714.83333333333	1562.33333333333	1867.33333333333	1.19522082355451	0.257277188595482	0.295624903621834	0.990599749303914
YDR017C	866	874	618	578	490	381	634.5	611	658	1.07692307692308	0.106915203916512	0.797307804432719	1
YDR018C	92	67	101	83	4	73	70	74.3333333333333	65.6666666666667	0.883408071748879	-0.178848080463928	0.792259966256339	1
YDR019C	326	235	419	327	247	280	305.666666666667	280.666666666667	330.666666666667	1.17814726840855	0.236519887320479	0.415983054451562	1
YDR020C	414	415	505	553	391	393	445.166666666667	453.666666666667	436.666666666667	0.962527553269655	-0.055100255079182	0.843151492015307	1
YDR021W	701	781	540	588	556	600	627.666666666667	656.333333333333	599	0.912646013204672	-0.131872702391612	0.617615625634181	1
YDR022C	438	560	457	568	638	652	552.166666666667	593.333333333333	511	0.86123595505618	-0.215519544194983	0.420101366040514	1
YDR023W	1775	1636	2264	2024	2117	1637	1908.83333333333	1765.66666666667	2052	1.16216726448933	0.216817723030824	0.376031321123002	1
YDR025W	128	143	148	151	115	105	131.666666666667	133	130.333333333333	0.979949874686717	-0.0292201389149933	0.941272708283267	1
YDR026C	622	756	748	801	647	547	686.833333333333	701.333333333333	672.333333333333	0.958650190114068	-0.0609236206793408	0.817053652828452	1
YDR027C	777	898	722	832	671	563	743.833333333333	764.333333333333	723.333333333333	0.946358482337549	-0.0795413122489519	0.760208232020853	1
YDR028C	839	777	1220	1204	1281	1236	1092.83333333333	1072.33333333333	1113.33333333333	1.03823437985701	0.0541321667086762	0.841172165336642	1
YDR030C	120	150	160	141	181	85	139.5	125.333333333333	153.666666666667	1.22606382978723	0.294034088751701	0.395680776426915	1
YDR031W	1790	1512	1895	1571	2026	1301	1682.5	1461.33333333333	1903.66666666667	1.30269160583942	0.381495586295821	0.12141975150968	0.691424655699031
YDR032C	5419	5535	5336	4547	5795	3902	5089	4661.33333333333	5516.66666666667	1.18349542334096	0.243054127081344	0.309103449589463	1
YDR033W	5885	1406	6348	5963	6949	6115	5444.33333333333	4494.66666666667	6394	1.42257490358944	0.508504617517466	0.226881650848981	0.915375963485854
YDR034C	863	883	802	686	1087	819	856.666666666667	796	917.333333333333	1.15242881072027	0.204677633437293	0.42462036059042	1
YDR034C-A	65	67	74	75	82	73	72.6666666666667	71.6666666666667	73.6666666666667	1.02790697674419	0.0397097098019712	0.936706110148999	1
YDR034C-C	67	69	77	77	86	73	74.8333333333333	73	76.6666666666667	1.05022831050228	0.0707029913432019	0.876199577034276	1
YDR034C-D	15	14	23	27	21	24	20.6666666666667	21.6666666666667	19.6666666666667	0.907692307692308	-0.139724763666613	0.866262663371768	1
YDR034W-B	70	750	80	695	86	766	407.833333333333	737	78.6666666666667	0.106739032112166	-3.22784026045438	5.41964321067061e-26	2.85615197202341e-23
YDR035W	2630	2525	3070	3049	3859	4304	3239.5	3292.66666666667	3186.33333333333	0.967706013363029	-0.0473592679267466	0.868476629726699	1
YDR036C	23	119	1	0	4	0	24.5	39.6666666666667	9.33333333333333	0.235294117647059	-2.08746284125034	0.473800936354597	1
YDR037W	5	734	6	1140	8	969	477	947.666666666667	6.33333333333333	0.00668308125219838	-7.22527087023394	3.57802612440999e-46	4.14836348864094e-43
YDR038C	72	676	737	854	663	628	605	719.333333333333	490.666666666667	0.682113067655236	-0.551917193431004	0.301983063972804	0.997490496780825
YDR039C	75	71	82	79	91	77	79.1666666666667	75.6666666666667	82.6666666666667	1.09251101321586	0.12764782309596	0.76399667566287	1
YDR040C	314	307	500	301	453	272	357.833333333333	293.333333333333	422.333333333333	1.43977272727273	0.52584109561615	0.063253704511419	0.478696768998297
YDR041W	582	651	1060	1174	873	1102	907	975.666666666667	838.333333333333	0.859241544243252	-0.218864345715861	0.524387689455538	1
YDR042C	141	166	168	217	21	276	164.833333333333	219.666666666667	110	0.500758725341426	-0.997812440762236	0.0432281774615339	0.38552883806848
YDR043C	263	245	239	291	408	316	293.666666666667	284	303.333333333333	1.06807511737089	0.0950131148602203	0.748015875537876	1
YDR044W	1105	1164	1316	1214	1718	1556	1345.5	1311.33333333333	1379.66666666667	1.05210981189629	0.0732852909517605	0.769019579238257	1
YDR045C	954	1013	1483	1785	1858	1969	1510.33333333333	1589	1431.66666666667	0.900985945038809	-0.150423494043849	0.690642330200982	1
YDR046C	4277	4070	3949	4033	3101	2776	3701	3626.33333333333	3775.66666666667	1.04118025553819	0.0582198585111909	0.808790874592794	1
YDR047W	810	697	810	692	400	482	648.5	623.666666666667	673.333333333333	1.07963655799038	0.110545734398373	0.749362071274197	1
YDR049W	870	865	521	568	597	588	668.166666666667	673.666666666667	662.666666666667	0.983671449777338	-0.0237515648174491	0.940652699836591	1
YDR050C	135756	90138	51305	62121	54484	32727	71088.5	61662	80515	1.3057474619701	0.384875899492888	0.561817882707762	1
YDR051C	732	1279	354	328	1619	434	791	680.333333333333	901.666666666667	1.32533072023518	0.406352411681458	0.651622914353458	1
YDR052C	1202	1492	160	180	74	57	527.5	576.333333333333	478.666666666667	0.830537883169462	-0.26788211981923	0.877156752005728	1
YDR054C	252	237	856	865	972	875	676.166666666667	659	693.333333333333	1.05209914011128	0.0732706572992467	0.91296509276834	1
YDR055W	119	1244	85	695	58	640	473.5	859.666666666667	87.3333333333333	0.101589763474215	-3.29917305625176	4.49854731312763e-07	3.18025350904889e-05
YDR056C	926	1601	148	280	103	332	565	737.666666666667	392.333333333333	0.531857207410755	-0.910889130762568	0.507808626708124	1
YDR057W	955	864	695	574	655	434	696.166666666667	624	768.333333333333	1.23130341880342	0.300186315733296	0.361502897890182	1
YDR058C	287	443	303	389	362	426	368.333333333333	419.333333333333	317.333333333333	0.756756756756757	-0.402098443571346	0.153471846957674	0.77836946352899
YDR059C	462	493	443	428	259	389	412.333333333333	436.666666666667	388	0.888549618320611	-0.170475753516529	0.539427149232749	1
YDR060W	7412	8462	3066	4198	3237	4976	5225.16666666667	5878.66666666667	4571.66666666667	0.777670673622137	-0.362768759880108	0.501123796687175	1
YDR061W	1059	1063	958	442	828	349	783.166666666667	618	948.333333333333	1.53451995685005	0.617787408568414	0.155875838075184	0.785749768105947
YDR062W	10136	11863	9095	9670	10009	13020	10632.1666666667	11517.6666666667	9746.66666666667	0.846236216826325	-0.240867664076534	0.309624136675898	1
YDR063W	532	582	1889	1907	1771	2051	1455.33333333333	1513.33333333333	1397.33333333333	0.923348017621145	-0.115053580640827	0.857754981227978	1
YDR064W	1301	837	1481	781	1413	742	1092.5	786.666666666667	1398.33333333333	1.77754237288136	0.829883951077982	0.00104865382790504	0.0277582020108015
YDR065W	321	252	488	494	268	426	374.833333333333	390.666666666667	359	0.918941979522184	-0.12195431987804	0.749859838842858	1
YDR066C	941	917	432	444	474	478	614.333333333333	613	615.666666666667	1.00435019032083	0.00626238657050044	0.991726131038674	1
YDR067C	266	284	489	548	321	547	409.166666666667	459.666666666667	358.666666666667	0.78027556200145	-0.357944378957356	0.362705352669472	1
YDR068W	1337	1723	888	1122	869	1435	1229	1426.66666666667	1031.33333333333	0.722897196261682	-0.468137599839474	0.0863600280717599	0.5760979087825
YDR069C	70	116	74	91	91	49	81.8333333333333	85.3333333333333	78.3333333333333	0.91796875	-0.123483053435	0.76902582698278	1
YDR070C	652	653	714	80	91	77	377.833333333333	270	485.666666666667	1.79876543209877	0.847007064292526	0.439973781780787	1
YDR071C	267	311	3363	3475	2908	2776	2183.33333333333	2187.33333333333	2179.33333333333	0.99634257848217	-0.00528621675115374	0.995613109833337	1
YDR072C	2297	2382	848	520	416	158	1103.5	1020	1187	1.16372549019608	0.218750782783049	0.857661377344494	1
YDR073W	657	866	696	715	820	823	762.833333333333	801.333333333333	724.333333333333	0.903910149750416	-0.145748721529903	0.57376837624214	1
YDR074W	580	775	635	496	865	567	653	612.666666666667	693.333333333333	1.1316648531012	0.17844676173942	0.507044735539546	1
YDR075W	754	777	14	5	16	8	262.333333333333	263.333333333333	261.333333333333	0.992405063291139	-0.0109989989492571	0.996657498117131	1
YDR076W	150	291	152	258	235	235	220.166666666667	261.333333333333	179	0.684948979591837	-0.545931566129796	0.0775569849901914	0.541778545708813
YDR077W	35196	91079	17173	32628	10207	21170	34575.5	48292.3333333333	20858.6666666667	0.431925012251772	-1.2111472312094	0.223676820825081	0.912684631211754
YDR078C	971	392	1664	911	2084	1127	1191.5	810	1573	1.94197530864198	0.9575248576437	0.0465890891939204	0.403105173092486
YDR079C-A	2492	2364	2305	2231	3019	2991	2567	2528.66666666667	2605.33333333333	1.03031900870024	0.043091095674148	0.859378258249026	1
YDR079W	900	837	864	802	770	81	709	573.333333333333	844.666666666667	1.47325581395349	0.559007959551349	0.276470601769469	0.972512183530104
YDR080W	421	802	308	463	268	381	440.5	548.666666666667	332.333333333333	0.605710814094775	-0.72329892602343	0.110911246432591	0.662154990288086
YDR081C	181	178	596	532	482	466	405.833333333333	392	419.666666666667	1.07057823129252	0.098390222882652	0.869500179084842	1
YDR082W	491	456	516	415	535	365	463	412	514	1.24757281553398	0.31912402201066	0.242165216207576	0.935887838903547
YDR083W	2933	3043	2919	3220	1981	2038	2689	2767	2611	0.943621250451753	-0.0837201862971127	0.748412724393805	1
YDR084C	2215	2031	2545	2469	2397	2662	2386.5	2387.33333333333	2385.66666666667	0.999301870985758	-0.00100753900378913	0.997349955770512	1
YDR085C	767	479	337	205	375	190	392.166666666667	291.333333333333	493	1.69221967963387	0.758916867598469	0.223863457846487	0.912684631211754
YDR086C	2472	2383	5381	4671	4831	4259	3999.5	3771	4228	1.12118801378945	0.165028226241019	0.689091366372852	1
YDR087C	3460	3689	2731	3093	3493	2585	3175.16666666667	3122.33333333333	3228	1.03384221202092	0.0480160141774395	0.842471008106259	1
YDR088C	508	738	465	376	573	381	506.833333333333	498.333333333333	515.333333333333	1.03411371237458	0.0483948348393802	0.893361854369848	1
YDR089W	9469	2733	6457	3884	10985	5394	6487	4003.66666666667	8970.33333333333	2.24052951461161	1.16383973131226	0.000817794409629633	0.0229021941672608
YDR090C	298	209	767	525	622	486	484.5	406.666666666667	562.333333333333	1.3827868852459	0.467578825837317	0.363228134644546	1
YDR091C	4745	5548	2316	2225	2710	2407	3325.16666666667	3393.33333333333	3257	0.959823182711198	-0.0591594358459982	0.91843239089146	1
YDR092W	1177	1170	1171	1176	1141	1232	1177.83333333333	1192.66666666667	1163	0.975125768585802	-0.0363397898575338	0.885783941831404	1
YDR093W	4502	4513	5060	4758	4646	4826	4717.5	4699	4736	1.00787401574803	0.0113153132278341	0.962579858617679	1
YDR096W	613	837	845	837	568	847	757.833333333333	840.333333333333	675.333333333333	0.803649345497818	-0.315361944057402	0.223135556125991	0.912684631211754
YDR097C	1072	1027	1020	1002	1610	1414	1190.83333333333	1147.66666666667	1234	1.07522509439442	0.104638714300659	0.710210048679111	1
YDR098C	1466	1654	1481	1450	1335	1443	1471.5	1515.66666666667	1427.33333333333	0.941719815262811	-0.0866302083590304	0.727049776895895	1
YDR098C-A	76	72	86	82	91	81	81.3333333333333	78.3333333333333	84.3333333333333	1.07659574468085	0.106476628129311	0.802119858320743	1
YDR098C-B	77	75	90	84	95	85	84.3333333333333	81.3333333333333	87.3333333333333	1.07377049180328	0.102685663974564	0.806787738300785	1
YDR099W	2655	4705	3047	5510	3262	4640	3969.83333333333	4951.66666666667	2988	0.603433187478963	-0.728734051212384	0.00250112082902387	0.0527236270758231
YDR100W	1111	760	901	651	836	648	817.833333333333	686.333333333333	949.333333333333	1.38319572608062	0.468005316334143	0.0690206508546371	0.504423926135286
YDR101C	10720	8734	13384	9134	11339	9568	10479.8333333333	9145.33333333333	11814.3333333333	1.2918428342324	0.369430562241042	0.11946644294903	0.68832521585184
YDR103W	4	7	6	9	0	8	5.66666666666667	8	3.33333333333333	0.416666666666667	-1.26303440583379	0.379337778469202	1
YDR104C	42	44	209	235	387	259	196	179.333333333333	212.666666666667	1.18587360594796	0.245950251208245	0.788907140464712	1
YDR105C	1309	1400	1593	1671	1236	1661	1478.33333333333	1577.33333333333	1379.33333333333	0.87447168216399	-0.193516428479779	0.434636038200677	1
YDR106W	93	88	127	122	132	154	119.333333333333	121.333333333333	117.333333333333	0.967032967032967	-0.048363021561399	0.901078831132662	1
YDR107C	373	411	422	456	527	393	430.333333333333	420	440.666666666667	1.04920634920635	0.0692984431204129	0.803651982419681	1
YDR108W	1347	984	1055	936	1236	1305	1143.83333333333	1075	1212.66666666667	1.12806201550388	0.173846382453508	0.489009170393745	1
YDR109C	316	232	332	211	321	138	258.333333333333	193.666666666667	323	1.66781411359725	0.737958502010552	0.0139334889324987	0.178783151559945
YDR110W	925	1075	888	995	1170	1447	1083.33333333333	1172.33333333333	994.333333333333	0.848166050611317	-0.237581357290094	0.345851045411605	1
YDR111C	429	581	463	596	437	511	502.833333333333	562.666666666667	443	0.787322274881517	-0.344973799431011	0.201440819203062	0.87223012449669
YDR113C	544	557	564	535	449	430	513.166666666667	507.333333333333	519	1.02299605781866	0.0328005855754916	0.905465060341982	1
YDR114C	1269	1360	1548	1531	1734	1702	1524	1531	1517	0.990855649902025	-0.0132531972527544	0.958197105136212	1
YDR115W	3005	2589	3476	3010	3641	3789	3251.66666666667	3129.33333333333	3374	1.07818491691521	0.108604632485552	0.652339341417701	1
YDR116C	995	927	1049	1001	1046	940	993	956	1030	1.07740585774059	0.107561814089832	0.671960682531022	1
YDR117C	1055	1055	1158	1113	1421	1414	1202.66666666667	1194	1211.33333333333	1.01451702959241	0.0207930822481545	0.934946236715453	1
YDR118W	290	934	333	843	251	1175	637.666666666667	984	291.333333333333	0.296070460704607	-1.7559875365598	8.94167379508441e-11	1.13186875869527e-08
YDR119W	17359	17167	14734	15999	15194	20943	16899.3333333333	18036.3333333333	15762.3333333333	0.873921159141733	-0.19442496212461	0.410792739605618	1
YDR119W-A	572	542	91	85	95	85	245	237.333333333333	252.666666666667	1.06460674157303	0.0903206072046938	0.948446171689968	1
YDR120C	3044	3726	2948	3976	3612	3842	3524.66666666667	3848	3201.33333333333	0.831947331947332	-0.265435896260782	0.269897316757611	0.966002031072282
YDR121W	968	1998	962	2127	1149	2468	1612	2197.66666666667	1026.33333333333	0.467010465645381	-1.09847321397703	1.05357626509865e-05	0.000532572730959665
YDR122W	221	981	279	456	243	421	433.5	619.333333333333	247.666666666667	0.39989235737352	-1.32231638584406	0.033858030824932	0.328615488890781
YDR123C	293	277	483	473	478	397	400.166666666667	382.333333333333	418	1.09328683522232	0.128671956786214	0.677013820119592	1
YDR124W	263	263	324	379	239	292	293.333333333333	311.333333333333	275.333333333333	0.884368308351178	-0.177280768290217	0.545839345238891	1
YDR125C	103	104	128	128	86	101	108.333333333333	111	105.666666666667	0.951951951951952	-0.0710393369318548	0.855924690572605	1
YDR126W	469	349	691	606	746	640	583.5	531.666666666667	635.333333333333	1.19498432601881	0.25699169525771	0.408564098704163	1
YDR127W	6947	7160	5459	5938	6178	6415	6349.5	6504.33333333333	6194.66666666667	0.952390713883052	-0.0703745409529728	0.76774950208653	1
YDR128W	789	1227	680	1105	758	1050	934.833333333333	1127.33333333333	742.333333333333	0.658486102897694	-0.602775101622193	0.0181306382910577	0.214935194628347
YDR129C	10087	7794	10833	6461	9041	6776	8498.66666666667	7010.33333333333	9987	1.42461128809852	0.510568326833092	0.0319062859320304	0.317969623839328
YDR130C	531	536	592	629	540	519	557.833333333333	561.333333333333	554.333333333333	0.987529691211401	-0.018103969779127	0.948278453509315	1
YDR131C	257	422	265	423	284	482	355.5	442.333333333333	268.666666666667	0.607385079125848	-0.719316626842226	0.0113079202767858	0.156822999628055
YDR132C	296	367	313	395	222	365	326.333333333333	375.666666666667	277	0.737355811889973	-0.439567133401877	0.125843169394811	0.705045297272446
YDR135C	9691	7510	8232	6883	10207	7894	8402.83333333333	7429	9376.66666666667	1.26217077219904	0.335907120729968	0.157521094300581	0.788557671554808
YDR137W	516	558	565	593	519	571	553.666666666667	574	533.333333333333	0.929152148664344	-0.106013237622119	0.692687789352918	1
YDR138W	359	344	426	543	358	300	388.333333333333	395.666666666667	381	0.962931760741365	-0.0544945314274285	0.854661246978726	1
YDR139C	1907	2241	1961	2154	2340	2188	2131.83333333333	2194.33333333333	2069.33333333333	0.943035090384323	-0.0846166402313593	0.728997023906154	1
YDR140W	698	627	712	624	626	725	668.666666666667	658.666666666667	678.666666666667	1.03036437246964	0.0431546144910177	0.870829555498939	1
YDR141C	564	673	718	872	725	669	703.5	738	669	0.90650406504065	-0.141614605418935	0.587514206255214	1
YDR142C	304	333	380	404	494	365	380	367.333333333333	392.666666666667	1.06896551724138	0.0962153152593033	0.733628311328992	1
YDR143C	552	270	798	423	585	373	500.166666666667	355.333333333333	645	1.81519699812383	0.860126128272597	0.00154235347195522	0.0367943336498948
YDR144C	5494	2924	6790	4390	5585	3262	4740.83333333333	3525.33333333333	5956.33333333333	1.68958018154312	0.756664817367507	0.00164646700911801	0.0387990619994191
YDR145W	682	732	685	687	445	389	603.333333333333	602.666666666667	604	1.00221238938053	0.00318827763104746	0.994054797382252	1
YDR146C	268	222	443	353	330	239	309.166666666667	271.333333333333	347	1.27886977886978	0.35486936903317	0.251084084835905	0.94693262141321
YDR147W	668	701	750	769	556	754	699.666666666667	741.333333333333	658	0.887589928057554	-0.17203479826711	0.509819303984321	1
YDR148C	1962	1877	1775	1713	1606	1743	1779.33333333333	1777.66666666667	1781	1.00187511719482	0.00270268913978078	0.992084623029925	1
YDR150W	642	814	1185	1160	1310	1025	1022.66666666667	999.666666666667	1045.66666666667	1.04601533844615	0.0649040069748627	0.842000987521817	1
YDR151C	177	179	291	324	255	223	241.5	242	241	0.995867768595041	-0.00597390104463287	0.990276274131446	1
YDR152W	1984	1777	1593	1546	2286	2249	1905.83333333333	1857.33333333333	1954.33333333333	1.05222541277818	0.07344379879522	0.764719509171669	1
YDR153C	1141	948	686	629	601	551	759.333333333333	709.333333333333	809.333333333333	1.14097744360902	0.190270270754492	0.631382625419751	1
YDR155C	240	240	240	262	181	211	229	237.666666666667	220.333333333333	0.927068723702665	-0.109251804936196	0.724943507880874	1
YDR156W	4242	3018	3620	3033	1779	1552	2874	2534.33333333333	3213.66666666667	1.26805208470341	0.342614004783369	0.445460605459076	1
YDR158W	9469	11200	9106	11594	12414	15825	11601.3333333333	12873	10329.6666666667	0.802428856262461	-0.317554607035228	0.180313450173482	0.82715995442554
YDR159W	1714	1565	1518	1377	1437	1175	1464.33333333333	1372.33333333333	1556.33333333333	1.1340782122905	0.18152013992092	0.463888191910157	1
YDR160W	619	656	592	649	502	624	607	643	571	0.888024883359253	-0.171327991965105	0.51756114489071	1
YDR161W	2278	2199	2054	1821	2208	2079	2106.5	2033	2180	1.07230693556321	0.100717919819556	0.680067693565256	1
YDR162C	661	644	798	853	811	762	754.833333333333	753	756.666666666667	1.00486941124391	0.00700802678519287	0.980311036581096	1
YDR163W	708	702	759	775	589	705	706.333333333333	727.333333333333	685.333333333333	0.942254812098992	-0.0858108371297291	0.743040742154304	1
YDR164C	666	800	788	807	688	543	715.333333333333	716.666666666667	714	0.996279069767442	-0.00537817972656661	0.985523844594577	1
YDR165W	4478	5342	4476	5448	3509	4612	4644.16666666667	5134	4154.33333333333	0.809180625892741	-0.305466316838762	0.201920446278171	0.87223012449669
YDR166C	1075	914	965	894	581	592	836.833333333333	800	873.666666666667	1.09208333333333	0.127082947832537	0.68837888352715	1
YDR167W	870	838	780	724	910	839	826.833333333333	800.333333333333	853.333333333333	1.06622240733028	0.0925084066569459	0.71979905669948	1
YDR168W	1205	1386	1058	1135	919	782	1080.83333333333	1101	1060.66666666667	0.96336663639116	-0.0538431339544773	0.836676062385507	1
YDR169C	440	333	499	365	494	438	428.166666666667	378.666666666667	477.666666666667	1.26144366197183	0.335075774757464	0.224195776236939	0.912684631211754
YDR169C-A	79	79	93	87	99	89	87.6666666666667	85	90.3333333333333	1.06274509803922	0.0877956044950136	0.833513158466664	1
YDR170C	3713	10462	3643	4916	3806	7521	5676.83333333333	7633	3720.66666666667	0.487444866588061	-1.0366890456623	0.0122118841058437	0.163492591597173
YDR170W-A	12	59	19	114	16	93	52.1666666666667	88.6666666666667	15.6666666666667	0.176691729323308	-2.50069358382355	9.9241951993858e-07	6.32203951327907e-05
YDR171W	59	74	106	133	128	134	105.666666666667	113.666666666667	97.6666666666667	0.859237536656892	-0.218871074601925	0.582511661610752	1
YDR172W	6563	5645	7403	5810	6866	5309	6266	5588	6944	1.24266284896206	0.313434927035016	0.18852840114634	0.8453855229564
YDR173C	120	223	115	236	128	243	177.5	234	121	0.517094017094017	-0.95150148230881	0.00355370534436292	0.0668858113028306
YDR174W	4075	3880	3987	3590	3592	2873	3666.16666666667	3447.66666666667	3884.66666666667	1.12675239292275	0.172170513957526	0.47378256101018	1
YDR175C	805	807	788	821	729	782	788.666666666667	803.333333333333	774	0.963485477178423	-0.0536651742517576	0.836582489180452	1
YDR176W	350	491	364	467	259	324	375.833333333333	427.333333333333	324.333333333333	0.758970358814353	-0.397884551837629	0.156566760291699	0.785960072300099
YDR177W	943	801	817	731	1075	936	883.833333333333	822.666666666667	945	1.14870340356564	0.200006340680173	0.43416539350267	1
YDR178W	1522	1686	1235	1346	1475	1224	1414.66666666667	1418.66666666667	1410.66666666667	0.994360902255639	-0.00815852338716384	0.974819398067535	1
YDR179C	19	17	24	30	21	28	23.1666666666667	25	21.3333333333333	0.853333333333333	-0.228818690495881	0.751643541588821	1
YDR179W-A	1345	1390	1388	1507	1701	1475	1467.66666666667	1457.33333333333	1478	1.01418115279048	0.0203153691954025	0.935572316454286	1
YDR180W	328	354	508	278	391	73	322	235	409	1.74042553191489	0.799440086376749	0.0759976182432293	0.537266088970732
YDR181C	500	500	447	426	585	592	508.333333333333	506	510.666666666667	1.00922266139657	0.0132445065094908	0.963478724406914	1
YDR182W	834	754	1106	1118	902	863	929.5	911.666666666667	947.333333333333	1.03912248628885	0.0553657215628616	0.829037174607569	1
YDR182W-A	1191	1287	1125	1229	1141	1256	1204.83333333333	1257.33333333333	1152.33333333333	0.916489925768823	-0.125809072412698	0.615725273902572	1
YDR183W	490	523	478	543	449	438	486.833333333333	501.333333333333	472.333333333333	0.942154255319149	-0.0859648087596188	0.752964520825607	1
YDR184C	1631	1535	2510	2516	2595	2286	2178.83333333333	2112.33333333333	2245.33333333333	1.06296354741991	0.0880921228725463	0.756774646227414	1
YDR185C	1270	752	200	220	25	186	442.166666666667	386	498.333333333333	1.29101899827288	0.368510231096231	0.805216764104857	1
YDR186C	444	438	696	749	861	1001	698.166666666667	729.333333333333	667	0.914533820840951	-0.128891570886815	0.761154189891662	1
YDR188W	9691	10021	16198	11333	16228	11951	12570.3333333333	11101.6666666667	14039	1.26458489716259	0.338663894734662	0.190600332345857	0.850585162901411
YDR189W	997	993	1138	1146	1009	835	1019.66666666667	991.333333333333	1048	1.05716207128447	0.0801965702061878	0.752106915531526	1
YDR190C	2862	2656	3159	2867	5486	5369	3733.16666666667	3630.66666666667	3835.66666666667	1.05646345941976	0.0792428687157564	0.865756183992252	1
YDR191W	39	41	58	62	8	45	42.1666666666667	49.3333333333333	35	0.709459459459459	-0.495207847962827	0.380325112302358	1
YDR192C	522	388	664	466	877	511	571.333333333333	455	687.666666666667	1.51135531135531	0.59584287007927	0.0320434109499071	0.318356985395756
YDR194C	10313	8206	7193	6883	5305	4826	7121	6638.33333333333	7603.66666666667	1.14541802661311	0.195874213919351	0.584585890548231	1
YDR194W-A	81	82	95	90	99	89	89.3333333333333	87	91.6666666666667	1.0536398467433	0.0753818118421375	0.857274612021453	1
YDR195W	621	679	673	809	573	543	649.666666666667	677	622.333333333333	0.919251600196947	-0.121468312069951	0.644601741684759	1
YDR196C	1247	1232	1400	1607	1722	1706	1485.66666666667	1515	1456.33333333333	0.961276127612761	-0.056977188637252	0.818675777112937	1
YDR197W	1095	1082	990	1267	1100	1094	1104.66666666667	1147.66666666667	1061.66666666667	0.925065349985478	-0.112372808426253	0.65579940324123	1
YDR198C	877	966	864	896	857	823	880.5	895	866	0.967597765363128	-0.0475206574248939	0.853849365431508	1
YDR200C	555	689	590	662	490	632	603	661	545	0.824508320726172	-0.278394041843403	0.292760354508228	0.984415182763457
YDR201W	1125	1073	1295	1124	1425	1167	1201.5	1121.33333333333	1281.66666666667	1.14298454221165	0.192805892594045	0.441446612343456	1
YDR202C	234	206	305	301	338	320	284	275.666666666667	292.333333333333	1.06045949214027	0.0846895132734582	0.776496086851479	1
YDR204W	246	235	332	350	202	178	257.166666666667	254.333333333333	260	1.02228047182176	0.0317910669150802	0.933171849328989	1
YDR205W	759	855	683	788	869	940	815.666666666667	861	770.333333333333	0.894696089818041	-0.160530383650369	0.533055048715126	1
YDR206W	2240	2403	1762	1902	2830	2354	2248.5	2219.66666666667	2277.33333333333	1.02597987685839	0.037002434803333	0.879733537458823	1
YDR207C	117	294	163	335	264	207	230	278.666666666667	181.333333333333	0.650717703349282	-0.619896290830543	0.0894563155701628	0.588220428434917
YDR208W	2424	2589	2300	2359	2257	1909	2306.33333333333	2285.66666666667	2327	1.01808371007729	0.02585618926064	0.915922060659547	1
YDR210C-C	83	85	97	93	103	93	92.3333333333333	90.3333333333333	94.3333333333333	1.04428044280443	0.0625092014780109	0.881731285320172	1
YDR210C-D	20	18	26	33	25	28	25	26.3333333333333	23.6666666666667	0.89873417721519	-0.154033628672421	0.831977278601356	1
YDR210W	789	783	1318	1665	1227	1503	1214.16666666667	1317	1111.33333333333	0.843837003290306	-0.244963741991254	0.517444636737559	1
YDR210W-A	85	87	100	95	103	93	93.8333333333333	91.6666666666667	96	1.04727272727273	0.0666371930302902	0.872473195293055	1
YDR210W-B	23	20	28	34	25	32	27	28.6666666666667	25.3333333333333	0.883720930232558	-0.178337241258513	0.793897051209	1
YDR211W	2056	2281	3197	3114	3139	3432	2869.83333333333	2942.33333333333	2797.33333333333	0.950719383709074	-0.0729085198085564	0.775085020256252	1
YDR212W	9927	10395	8545	7952	9276	8891	9164.33333333333	9079.33333333333	9249.33333333333	1.01872384169175	0.0267630149794498	0.910327429325711	1
YDR213W	70	75	139	118	161	154	119.5	115.666666666667	123.333333333333	1.06628242074928	0.092589607938051	0.837948909730742	1
YDR214W	1471	2380	1231	1790	1355	1755	1663.66666666667	1975	1352.33333333333	0.684725738396624	-0.546401851466711	0.0268101000885459	0.281957226769609
YDR216W	24	142	45	220	33	162	104.333333333333	174.666666666667	34	0.194656488549618	-2.36099765956595	2.91091494913221e-09	3.01331677859276e-07
YDR217C	164	174	152	183	165	243	180.166666666667	200	160.333333333333	0.801666666666667	-0.318925606725839	0.324747147250587	1
YDR218C	4	1	4	1	8	4	3.66666666666667	2	5.33333333333333	2.66666666666667	1.41503749927884	0.453435739942598	1
YDR219C	801	751	858	708	828	588	755.666666666667	682.333333333333	829	1.21494870542257	0.280895405193496	0.278013412067148	0.973610134521148
YDR221W	505	793	661	958	531	725	695.5	825.333333333333	565.666666666667	0.685379644588045	-0.545024749671602	0.036919915856563	0.348007727187798
YDR222W	566	694	750	764	984	810	761.333333333333	756	766.666666666667	1.01410934744268	0.0202132208895087	0.939492681969366	1
YDR223W	573	380	543	345	482	426	458.166666666667	383.666666666667	532.666666666667	1.38835794960904	0.473379574795746	0.0832623520560637	0.562791479673919
YDR224C	11770	12189	10229	12168	7764	10034	10692.3333333333	11463.6666666667	9921	0.865429908987817	-0.208511114175195	0.379040076706871	1
YDR225W	5230	5000	4485	4088	2377	3477	4109.5	4188.33333333333	4030.66666666667	0.962355750099483	-0.0553577871403106	0.870533061811538	1
YDR226W	2807	3538	2661	2619	2010	2508	2690.5	2888.33333333333	2492.66666666667	0.863012117714945	-0.212547278189363	0.380105279952328	1
YDR227W	467	567	455	552	342	332	452.5	483.666666666667	421.333333333333	0.871123363197795	-0.199051055889642	0.470170683123624	1
YDR228C	545	613	668	781	610	579	632.666666666667	657.666666666667	607.666666666667	0.923973644196655	-0.114076394684424	0.665851132310845	1
YDR229W	406	341	424	431	391	158	358.5	310	407	1.31290322580645	0.39276057899201	0.231399115502816	0.920673076575034
YDR231C	833	707	614	445	540	320	576.5	490.666666666667	662.333333333333	1.34986413043478	0.432814201192657	0.233396663454548	0.924840087905499
YDR232W	2525	3485	2133	2667	1919	1860	2431.5	2670.66666666667	2192.33333333333	0.820893659510734	-0.284732750878281	0.340664906122093	1
YDR233C	12123	11513	12419	17488	9214	11545	12383.6666666667	13515.3333333333	11252	0.832535885167464	-0.264415636232154	0.311064156805654	1
YDR234W	3719	3774	4202	4249	3328	3056	3721.33333333333	3693	3749.66666666667	1.01534434515751	0.021969087805928	0.927499438182549	1
YDR235W	1645	1679	1769	1788	1652	1435	1661.33333333333	1634	1688.66666666667	1.03345573235414	0.0474765928456613	0.847817650835501	1
YDR236C	818	889	944	842	1046	904	907.166666666667	878.333333333333	936	1.06565464895636	0.0917399737799838	0.720013509748428	1
YDR237W	1552	1606	1432	1436	1355	1580	1493.5	1540.66666666667	1446.33333333333	0.938771094764171	-0.0911546736508886	0.713152347273155	1
YDR238C	5442	5342	5734	5378	6776	5771	5740.5	5497	5984	1.0885937784246	0.122465695849875	0.607659045450824	1
YDR239C	226	441	198	395	165	349	295.666666666667	395	196.333333333333	0.49704641350211	-1.00854751995516	0.000607923143984602	0.0182597433454857
YDR240C	516	544	575	525	527	498	530.833333333333	522.333333333333	539.333333333333	1.03254626675175	0.0462064279573972	0.865406927905366	1
YDR242W	181	222	164	179	157	85	164.666666666667	162	167.333333333333	1.03292181069959	0.0467310503449912	0.903457981874743	1
YDR243C	467	383	478	428	556	551	477.166666666667	454	500.333333333333	1.10205580029369	0.140197273608617	0.607117156920293	1
YDR244W	358	279	387	335	449	357	360.833333333333	323.666666666667	398	1.22966014418126	0.298259635845613	0.291373994609713	0.983175230938594
YDR245W	7094	6397	6220	6086	6314	6824	6489.16666666667	6435.66666666667	6542.66666666667	1.01662609416274	0.0237891666249825	0.920618151225756	1
YDR246W	251	312	287	354	367	369	323.333333333333	345	301.666666666667	0.874396135265701	-0.19364107041612	0.501832391126009	1
YDR246W-A	1181	907	1168	952	1149	1041	1066.33333333333	966.666666666667	1166	1.20620689655172	0.270477389019356	0.283653480697891	0.976427394860117
YDR247W	153	184	164	133	210	190	172.333333333333	169	175.666666666667	1.03944773175542	0.0558172146338741	0.870039884012789	1
YDR248C	279	288	284	309	227	239	271	278.666666666667	263.333333333333	0.944976076555024	-0.0816502890164177	0.786444869808408	1
YDR249C	536	576	544	487	317	247	451.166666666667	436.666666666667	465.666666666667	1.06641221374046	0.0927652089846503	0.81682172496317	1
YDR251W	1196	934	1780	1816	1969	1921	1602.66666666667	1557	1648.33333333333	1.05865981588525	0.0822390758462799	0.816118548874544	1
YDR252W	381	393	459	451	465	498	441.166666666667	447.333333333333	435	0.972429210134128	-0.0403348647429367	0.88583203646488	1
YDR253C	420	459	462	479	428	393	440.166666666667	443.666666666667	436.666666666667	0.984222389181067	-0.0229437594870792	0.936299355057148	1
YDR254W	752	858	694	724	486	636	691.666666666667	739.333333333333	644	0.871055004508566	-0.199164271325937	0.445723795618054	1
YDR255C	244	312	292	222	358	308	289.333333333333	280.666666666667	298	1.06175771971496	0.0864545981169216	0.771066365035939	1
YDR256C	369	352	367	370	391	357	367.666666666667	359.666666666667	375.666666666667	1.04448563484708	0.0627926506842041	0.826405282478693	1
YDR257C	1494	1250	1874	1570	1590	1382	1526.66666666667	1400.66666666667	1652.66666666667	1.17991432651119	0.238682109413676	0.334429583745572	1
YDR258C	336	258	295	311	276	438	319	335.666666666667	302.333333333333	0.900695134061569	-0.150889227478262	0.602325121902145	1
YDR259C	525	328	1193	908	935	519	734.666666666667	585	884.333333333333	1.51168091168091	0.596153645036773	0.246536802850931	0.940245951399241
YDR260C	1001	983	765	755	853	770	854.5	836	873	1.04425837320574	0.0624787115485572	0.808588811734657	1
YDR261C	1361	1484	1567	1843	1384	1888	1587.83333333333	1738.33333333333	1437.33333333333	0.826845637583893	-0.274310074654623	0.266435522485027	0.963315328983666
YDR261C-C	88	88	102	97	107	97	96.5	94	99	1.0531914893617	0.0747677684019721	0.854251082552007	1
YDR261C-D	90	91	104	100	107	101	98.8333333333333	97.3333333333333	100.333333333333	1.03082191780822	0.0437951178796848	0.917772662137575	1
YDR261W-A	23	93	31	37	25	32	40.1666666666667	54	26.3333333333333	0.487654320987654	-1.03606925470752	0.159256120474093	0.793815761296917
YDR261W-B	15	11	21	7	21	8	13.8333333333333	8.66666666666667	19	2.19230769230769	1.13245029602365	0.19683542498452	0.865224846680622
YDR262W	283	590	388	769	301	673	500.666666666667	677.333333333333	324	0.478346456692913	-1.06387218316639	9.56323610674488e-05	0.00364724208623685
YDR263C	132	431	143	485	128	211	255	375.666666666667	134.333333333333	0.357586512866016	-1.48363577164425	0.00244175903615471	0.0520399894580472
YDR264C	2258	1795	1587	1589	2175	2334	1956.33333333333	1906	2006.66666666667	1.05281566981462	0.0742528670159663	0.76195295123725	1
YDR265W	431	420	481	441	420	567	460	476	444	0.932773109243697	-0.100401896957838	0.714801185920831	1
YDR266C	2050	1907	2273	1991	2171	2038	2071.66666666667	1978.66666666667	2164.66666666667	1.09400269541779	0.129616292665285	0.595695297734838	1
YDR267C	2045	2141	1907	1872	2385	2257	2101.16666666667	2090	2112.33333333333	1.01068580542265	0.0153345725044486	0.950571541210574	1
YDR268W	497	545	540	491	457	466	499.333333333333	500.666666666667	498	0.994673768308921	-0.00770466472503471	0.980017410587785	1
YDR270W	673	639	726	613	651	450	625.333333333333	567.333333333333	683.333333333333	1.20446533490012	0.268392872706846	0.30864303143933	1
YDR272W	431	587	454	570	383	539	494	565.333333333333	422.666666666667	0.747641509433962	-0.419581424423792	0.121097989962449	0.690334928309584
YDR273W	104	117	100	106	49	85	93.5	102.666666666667	84.3333333333333	0.821428571428571	-0.283792966000591	0.46811804410674	1
YDR275W	417	349	448	378	428	421	406.833333333333	382.666666666667	431	1.12630662020906	0.171599633134567	0.537527850818936	1
YDR276C	12618	13040	12447	10042	17831	17814	13965.3333333333	13632	14298.6666666667	1.04890453834116	0.0688833830355666	0.816921366662051	1
YDR277C	148	99	225	170	210	190	173.666666666667	153	194.333333333333	1.27015250544662	0.345001729786689	0.290844053662176	0.982790307324434
YDR279W	1312	1151	404	433	395	227	653.666666666667	603.666666666667	703.666666666667	1.16565433462176	0.221140032396988	0.813845353390443	1
YDR280W	1325	1172	2397	2311	2813	1840	1976.33333333333	1774.33333333333	2178.33333333333	1.22769115160624	0.29594766975731	0.466309809993631	1
YDR281C	943	788	106	103	630	681	541.833333333333	524	559.666666666667	1.06806615776081	0.0950010126784235	0.915000621154621	1
YDR282C	89	72	113	99	111	4	81.3333333333333	58.3333333333333	104.333333333333	1.78857142857143	0.838807735100289	0.114747073489737	0.678072155983694
YDR283C	1194	1577	1157	1211	931	977	1174.5	1255	1094	0.871713147410359	-0.198074626045578	0.429678411055854	1
YDR284C	3212	2516	2324	1783	2578	1763	2362.66666666667	2020.66666666667	2704.66666666667	1.33850214450676	0.420619450421944	0.0838651273342925	0.565309468787086
YDR285W	96	212	31	34	37	8	69.6666666666667	84.6666666666667	54.6666666666667	0.645669291338583	-0.631132682154082	0.674027881453566	1
YDR286C	1651	1795	109	105	111	101	645.333333333333	667	623.666666666667	0.935032483758121	-0.0969116086649572	0.958725894093397	1
YDR287W	574	723	485	880	428	689	629.833333333333	764	495.666666666667	0.648778359511344	-0.624202396704486	0.0180256215763466	0.214567819872856
YDR288W	1541	1884	868	1409	828	701	1205.16666666667	1331.33333333333	1079	0.810465698547822	-0.303176967234799	0.544854318962533	1
YDR289C	263	210	826	712	1079	1017	684.5	646.333333333333	722.666666666667	1.11810211449201	0.161051953247079	0.824018806507121	1
YDR291W	440	390	193	144	177	73	236.166666666667	202.333333333333	270	1.33443163097199	0.416225391516305	0.604604509827941	1
YDR292C	2204	2184	3415	3381	3246	3732	3027	3099	2955	0.953533397870281	-0.068644624521321	0.811946831431247	1
YDR293C	1814	2024	1923	2276	2002	2431	2078.33333333333	2243.66666666667	1913	0.852622195810429	-0.230021482268096	0.346133799286702	1
YDR294C	1530	1198	1963	1711	1701	1475	1596.33333333333	1461.33333333333	1731.33333333333	1.18476277372263	0.244598215717881	0.321585518013329	1
YDR295C	777	887	740	840	564	681	748.166666666667	802.666666666667	693.666666666667	0.864202657807309	-0.210558427024367	0.41671644160527	1
YDR296W	1678	1690	1806	1591	1837	1718	1720	1666.33333333333	1773.66666666667	1.06441288257652	0.0900578764994348	0.714645036277549	1
YDR297W	2903	1798	3197	2337	3163	2354	2625.33333333333	2163	3087.66666666667	1.42749267991986	0.513483347570333	0.034407021539751	0.332429173109894
YDR298C	6541	5846	5880	5187	6821	4770	5840.83333333333	5267.66666666667	6414	1.21761690818199	0.2840602977755	0.233722740862783	0.924840087905499
YDR299W	1996	2637	1454	1409	1619	1220	1722.5	1755.33333333333	1689.66666666667	0.962590201291303	-0.0550063574565862	0.890472759907858	1
YDR300C	1186	1174	1739	1602	2101	2148	1658.33333333333	1641.33333333333	1675.33333333333	1.02071486596263	0.029579909396198	0.931013220032889	1
YDR301W	533	619	535	566	449	640	557	608.333333333333	505.666666666667	0.831232876712329	-0.266675378407709	0.317748378219747	1
YDR302W	2741	2401	3089	2600	2990	2800	2770.16666666667	2600.33333333333	2940	1.1306242789386	0.177119582760687	0.464180832641571	1
YDR303C	1916	2105	1842	1785	984	973	1600.83333333333	1621	1580.66666666667	0.97511823976969	-0.0363509287566897	0.929595642872173	1
YDR304C	1386	1347	2207	1776	2183	2030	1821.5	1717.66666666667	1925.33333333333	1.12090044634194	0.164658149734142	0.536991377832964	1
YDR305C	805	692	767	688	630	502	680.666666666667	627.333333333333	734	1.17003188097768	0.226547840835832	0.386302009310071	1
YDR306C	578	796	481	622	424	563	577.333333333333	660.333333333333	494.333333333333	0.748611812216052	-0.417710282434856	0.116150839880024	0.680127695741919
YDR307W	1619	1674	1588	1592	1442	1127	1507	1464.33333333333	1549.66666666667	1.05827452765764	0.0817139264262029	0.741723201448673	1
YDR308C	491	497	431	463	482	519	480.5	493	468	0.949290060851927	-0.0750791167945069	0.78413295764331	1
YDR309C	887	841	912	814	869	859	863.666666666667	838	889.333333333333	1.0612569610183	0.0857740167640773	0.738626827486534	1
YDR310C	1427	1219	1551	1218	1186	1167	1294.66666666667	1201.33333333333	1388	1.15538290788013	0.208371057485879	0.403424513934466	1
YDR311W	943	659	975	735	980	661	825.5	685	966	1.41021897810219	0.495919200987884	0.0538844321551336	0.431447587297389
YDR312W	1711	1977	1349	1981	1751	2452	1870.16666666667	2136.66666666667	1603.66666666667	0.750546021840874	-0.413987557423881	0.0914734635546628	0.595530504976048
YDR313C	658	661	708	706	832	774	723.166666666667	713.666666666667	732.666666666667	1.02662307333022	0.0379065905637216	0.885717431526109	1
YDR314C	51	72	95	75	111	101	84.1666666666667	82.6666666666667	85.6666666666667	1.03629032258065	0.051428238807003	0.908267881383226	1
YDR315C	164	285	235	365	214	223	247.666666666667	291	204.333333333333	0.702176403207331	-0.510094579938658	0.0911082144657795	0.595438916863725
YDR316W	2585	2510	2302	2172	2084	1820	2245.5	2167.33333333333	2323.66666666667	1.07213165179945	0.100482071594497	0.680094082942511	1
YDR316W-B	93	95	112	108	111	105	104	102.666666666667	105.333333333333	1.02597402597403	0.0369942074822016	0.930524607001163	1
YDR317W	270	196	264	167	268	138	217.166666666667	167	267.333333333333	1.60079840319361	0.678791633259712	0.0288393103175873	0.294852701783163
YDR318W	98	644	104	662	268	482	376.333333333333	596	156.666666666667	0.262863534675615	-1.92761407461832	1.60315025215586e-09	1.71879587585719e-07
YDR319C	1156	1337	1327	1391	1236	1066	1252.16666666667	1264.66666666667	1239.66666666667	0.980231945176595	-0.028804930799488	0.909229575216584	1
YDR320C	1300	1139	1191	1132	1252	1123	1189.5	1131.33333333333	1247.66666666667	1.10282852091927	0.141208483357299	0.573372553713416	1
YDR320C-A	96	98	114	111	115	109	107.166666666667	106	108.333333333333	1.02201257861635	0.0314129526314613	0.941667801816417	1
YDR321W	4801	8273	4717	6643	4745	7756	6155.83333333333	7557.33333333333	4754.33333333333	0.629101976005646	-0.668634201227856	0.0051885769484264	0.0887261963717635
YDR322C-A	3589	3810	3566	3676	3868	3436	3657.5	3640.66666666667	3674.33333333333	1.0092473905878	0.0132798567308325	0.956328730229275	1
YDR322W	1476	1584	1465	1833	1437	1601	1566	1672.66666666667	1459.33333333333	0.872459147070546	-0.196840516228227	0.425506383977068	1
YDR323C	431	478	389	405	408	353	410.666666666667	412	409.333333333333	0.993527508090615	-0.00936818253419522	0.976302106606834	1
YDR324C	3867	3599	3877	3582	3019	2857	3466.83333333333	3346	3587.66666666667	1.07222554293684	0.100608409015072	0.675995493297308	1
YDR325W	883	1211	988	1146	1326	1584	1189.66666666667	1313.66666666667	1065.66666666667	0.811215427556458	-0.301843005357313	0.228363137101749	0.916139173549368
YDR326C	1435	1541	2178	1922	1236	1123	1572.5	1528.66666666667	1616.33333333333	1.05734845180986	0.0804508988155362	0.812985958709074	1
YDR328C	7160	8355	7368	9419	9012	11120	8739	9631.33333333333	7846.66666666667	0.814702014259016	-0.295655619791323	0.213199580094122	0.893650011428508
YDR329C	1246	1211	1266	1210	927	859	1119.83333333333	1093.33333333333	1146.33333333333	1.0484756097561	0.068293301021345	0.786796204972826	1
YDR330W	224	197	249	257	268	251	241	235	247	1.05106382978723	0.071850285019678	0.816732482448606	1
YDR331W	1019	1165	1033	1122	976	1398	1118.83333333333	1228.33333333333	1009.33333333333	0.821709633649932	-0.2832994139967	0.259990757979786	0.961854665380976
YDR332W	326	328	419	444	453	344	385.666666666667	372	399.333333333333	1.07347670250896	0.102290880959598	0.716670104852637	1
YDR333C	1948	3006	1729	2142	1314	2075	2035.66666666667	2407.66666666667	1663.66666666667	0.690987124463519	-0.533269266539663	0.0338436971176348	0.328615488890781
YDR334W	1926	1813	1437	1486	1656	1532	1641.66666666667	1610.33333333333	1673	1.03891533843925	0.0550780933274321	0.823777986767425	1
YDR335W	1463	1408	1639	1532	1680	1426	1524.66666666667	1455.33333333333	1594	1.09528172240037	0.131301999720837	0.595696667629934	1
YDR336W	570	636	520	617	379	738	576.666666666667	663.666666666667	489.666666666667	0.737820190858865	-0.438658825164223	0.0990337561698279	0.616647351790002
YDR337W	605	541	613	621	391	511	547	557.666666666667	536.333333333333	0.961745367603108	-0.0562731193149061	0.835265254530937	1
YDR338C	836	759	748	546	877	494	710	599.666666666667	820.333333333333	1.36798221234019	0.452049471206678	0.0826939221079363	0.561203499303597
YDR339C	4173	4761	3839	4139	3958	4336	4201	4412	3990	0.904351767905712	-0.145044044481674	0.545131103492629	1
YDR341C	32325	22299	14546	10789	15882	12562	18067.1666666667	15216.6666666667	20917.6666666667	1.37465498357065	0.459069570673287	0.399082624988908	1
YDR342C	98	631	632	618	667	109	459.166666666667	452.666666666667	465.666666666667	1.02871870397644	0.0408485411647312	0.960631101376658	1
YDR343C	615	566	664	577	671	632	620.833333333333	591.666666666667	650	1.09859154929577	0.135655099357566	0.607924073059066	1
YDR345C	292159	27410	275455	32342	336140	42299	167634.166666667	34017	301251.333333333	8.85590538064301	3.14663980798144	7.29048678999184e-35	5.28286899019784e-32
YDR346C	5249	7905	3160	5684	2904	6370	5212	6653	3771	0.566811964527281	-0.819057883240473	0.00309560775795528	0.0606258046380635
YDR347W	2137	2052	1984	1927	1829	2030	1993.16666666667	2003	1983.33333333333	0.990181394574804	-0.0142352534511956	0.954289813441176	1
YDR348C	1320	1299	1437	1555	1524	1560	1449.16666666667	1471.33333333333	1427	0.969868599909379	-0.0441387940826942	0.859463368239397	1
YDR349C	3969	4525	3735	3681	3398	3477	3797.5	3894.33333333333	3700.66666666667	0.95026962252846	-0.0735911836586205	0.759465955175727	1
YDR350C	936	1131	802	1096	729	859	925.5	1028.66666666667	822.333333333333	0.799416720674012	-0.322980346270612	0.20489020977351	0.87721458349855
YDR351W	1569	1287	1258	1150	1450	831	1257.5	1089.33333333333	1425.66666666667	1.30875152998776	0.38819122373065	0.120281773962035	0.68832521585184
YDR352W	967	1419	1036	1631	750	1285	1181.33333333333	1445	917.666666666667	0.635063437139562	-0.655027383513636	0.00917061120852393	0.134967980453918
YDR353W	10145	7989	9578	7333	7360	6800	8200.83333333333	7374	9027.66666666667	1.22425639634753	0.291905733685846	0.219321115803519	0.90367986673712
YDR354W	2702	2655	2861	2797	2875	3019	2818.16666666667	2823.66666666667	2812.66666666667	0.996104356038248	-0.00563120193912327	0.981964219182601	1
YDR356W	2441	2379	1874	1668	2105	1694	2026.83333333333	1913.66666666667	2140	1.11827207803519	0.161271241738395	0.509365455995296	1
YDR357C	1491	1543	1774	1581	1302	1560	1541.83333333333	1561.33333333333	1522.33333333333	0.975021349274125	-0.036494286122861	0.88339472336331	1
YDR358W	152	145	187	162	227	150	170.5	152.333333333333	188.666666666667	1.23851203501094	0.308607887773813	0.347243485483525	1
YDR359C	184	266	449	471	321	385	346	374	318	0.850267379679144	-0.234011504603281	0.566826022738234	1
YDR361C	5354	4909	4891	4705	6347	4993	5199.83333333333	4869	5530.66666666667	1.13589374957212	0.183827892822942	0.441529471681557	1
YDR362C	856	820	637	576	762	847	749.666666666667	747.666666666667	751.666666666667	1.00534997770843	0.00769781305647107	0.978206139939969	1
YDR363W	258	266	363	305	317	211	286.666666666667	260.666666666667	312.666666666667	1.19948849104859	0.262419315208024	0.37203533426311	1
YDR363W-A	2035	1452	2140	1681	1553	1487	1724.66666666667	1540	1909.33333333333	1.23982683982684	0.310138640960836	0.207346826871301	0.881953661464097
YDR364C	417	429	486	456	292	247	387.833333333333	377.333333333333	398.333333333333	1.05565371024735	0.0781366600362285	0.812292085792518	1
YDR365C	4527	4897	3233	3553	4172	4912	4215.66666666667	4454	3977.33333333333	0.892980092800479	-0.163300081173733	0.495685122453686	1
YDR365W-B	100	99	115	113	115	109	108.5	107	110	1.02803738317757	0.0398927271235125	0.922947899052273	1
YDR366C	102	101	117	116	119	113	111.333333333333	110	112.666666666667	1.02424242424242	0.0345572220363684	0.933769288573801	1
YDR367W	5819	5651	5671	4777	8740	5989	6107.83333333333	5472.33333333333	6743.33333333333	1.23225924346714	0.301305803045405	0.231338380863721	0.920673076575034
YDR368W	1403	2067	1490	1971	1454	2055	1740	2031	1449	0.713441654357459	-0.487132644739223	0.0478202946736326	0.405535850854781
YDR369C	697	537	573	401	638	454	550	464	636	1.37068965517241	0.454901960156783	0.0888296817400438	0.586354783924975
YDR370C	739	955	819	1023	507	1029	845.333333333333	1002.33333333333	688.333333333333	0.686730961090788	-0.542183086267195	0.0347974195751703	0.333974571651097
YDR371W	316	555	373	705	358	539	474.333333333333	599.666666666667	349	0.581989994441356	-0.780933744320674	0.00423422610583669	0.0769461088888254
YDR372C	1682	1713	2205	2466	2826	2768	2276.66666666667	2315.66666666667	2237.66666666667	0.966316395566432	-0.0494324549173668	0.865014016529579	1
YDR373W	2637	3040	2496	2914	2854	3732	2945.5	3228.66666666667	2662.33333333333	0.824592194920504	-0.278247289255338	0.249471971053882	0.944179507913914
YDR374C	19	15	23	9	21	12	16.5	12	21	1.75	0.807354922057604	0.315268271606664	1
YDR374W-A	1440	1265	1303	1291	1207	1232	1289.66666666667	1262.66666666667	1316.66666666667	1.04276663146779	0.0604163224834426	0.809367003665594	1
YDR375C	1493	1332	1153	966	1153	973	1178.33333333333	1090.33333333333	1266.33333333333	1.16141852644451	0.215887952582244	0.38923063180838	1
YDR376W	660	760	489	498	350	405	527	554.333333333333	499.666666666667	0.901383042693927	-0.149787785339409	0.697007900083816	1
YDR377W	4349	4123	4727	4369	5009	4125	4450.33333333333	4205.66666666667	4695	1.11635095506063	0.158790648609171	0.507252662324891	1
YDR378C	6969	7794	6712	6101	8262	6699	7089.5	6864.66666666667	7314.33333333333	1.06550451587841	0.091536707641107	0.700446444043861	1
YDR379C-A	819	929	729	975	774	892	853	932	774	0.830472103004292	-0.26799638850987	0.295829102923731	0.990711328508879
YDR379W	63	61	87	80	99	53	73.8333333333333	64.6666666666667	83	1.28350515463918	0.360089089880953	0.394487658898746	1
YDR380W	390	984	313	668	288	900	590.5	850.666666666667	330.333333333333	0.388322884012539	-1.36467136657838	4.18169724336671e-07	2.99275295306134e-05
YDR381C-A	363	372	409	350	358	324	362.666666666667	348.666666666667	376.666666666667	1.08030592734226	0.111439921055609	0.695108036032388	1
YDR381W	5442	5502	3555	3695	3052	3368	4102.33333333333	4188.33333333333	4016.33333333333	0.958933545563072	-0.0604972554610132	0.862073635325713	1
YDR382W	1808	1592	1572	1378	993	742	1347.5	1237.33333333333	1457.66666666667	1.17807112068966	0.236426637953636	0.532810883551503	1
YDR383C	629	596	593	585	573	551	587.833333333333	577.333333333333	598.333333333333	1.03637413394919	0.0515449139836887	0.847812825433101	1
YDR384C	2193	2738	2054	2639	1590	1897	2185.16666666667	2424.66666666667	1945.66666666667	0.802447071762442	-0.317521857573378	0.19275644552236	0.854288313985568
YDR385W	180	21	182	37	29	36	80.8333333333333	31.3333333333333	130.333333333333	4.15957446808511	2.05643594562971	0.0347856589863469	0.333974571651097
YDR386W	146	163	159	177	181	170	166	170	162	0.952941176470588	-0.0695409332530771	0.838525201823842	1
YDR387C	770	886	646	690	770	997	793.166666666667	857.666666666667	728.666666666667	0.849591916051302	-0.235158056061895	0.361883907011986	1
YDR388W	3898	4146	3673	3490	1318	1066	2931.83333333333	2900.66666666667	2963	1.02148931280165	0.0306741101419092	0.960829308381888	1
YDR389W	1119	977	1265	1109	1219	1054	1123.83333333333	1046.66666666667	1201	1.14745222929936	0.198434092647801	0.430091253785232	1
YDR390C	1253	2982	1281	2591	1763	3692	2260.33333333333	3088.33333333333	1432.33333333333	0.463788451160281	-1.10846119914069	6.70423125119987e-06	0.000347003826457193
YDR391C	522	678	495	727	507	1009	656.333333333333	804.666666666667	508	0.631317315658658	-0.663562773261699	0.0116274746578352	0.158972807998752
YDR392W	374	417	297	343	321	353	350.833333333333	371	330.666666666667	0.891284815813118	-0.166041566955084	0.559842236967025	1
YDR393W	808	1082	616	853	708	656	787.166666666667	863.666666666667	710.666666666667	0.82284832111154	-0.281301577420918	0.275635001582109	0.971389733303154
YDR394W	3133	2679	3224	2763	3427	3210	3072.66666666667	2884	3261.33333333333	1.13083680073971	0.177390738565408	0.46228635785431	1
YDR395W	3265	2947	3466	3475	3324	3149	3271	3190.33333333333	3351.66666666667	1.05056942848187	0.0711715078621452	0.767928033103903	1
YDR397C	1670	1479	1402	1307	1273	1009	1356.66666666667	1265	1448.33333333333	1.14492753623188	0.195256291398934	0.432530659085411	1
YDR398W	1964	2082	2366	2289	2521	2079	2216.83333333333	2150	2283.66666666667	1.06217054263566	0.087015424580328	0.721237893492062	1
YDR399W	13572	8820	13362	10645	15750	12952	12516.8333333333	10805.6666666667	14228	1.31671653761915	0.396944796021709	0.0940014424925319	0.604131221872736
YDR400W	946	685	1072	1115	1087	1147	1008.66666666667	982.333333333333	1035	1.05361384458772	0.0753462079838436	0.76691314789104	1
YDR402C	26	20	31	54	66	53	41.6666666666667	42.3333333333333	41	0.968503937007874	-0.0461701814329261	0.953041154615933	1
YDR403W	2	0	3	0	4	4	2.16666666666667	1.33333333333333	3	2.25	1.16992500144231	0.680849216137178	1
YDR404C	1232	1306	1319	1333	1285	1374	1308.16666666667	1337.66666666667	1278.66666666667	0.955893346623474	-0.0650784357618645	0.794716606816562	1
YDR405W	632	577	621	560	581	523	582.333333333333	553.333333333333	611.333333333333	1.10481927710843	0.143810397360767	0.588992423550882	1
YDR406W	65	150	61	75	33	65	74.8333333333333	96.6666666666667	53	0.548275862068966	-0.867026134730579	0.125879227648263	0.705045297272446
YDR407C	651	698	977	981	951	956	869	878.333333333333	859.666666666667	0.978747628083491	-0.030991188735363	0.905081346756738	1
YDR408C	3829	3036	4204	2823	4823	2265	3496.66666666667	2708	4285.33333333333	1.58247168882324	0.662179689378941	0.00609645252941918	0.101263998031642
YDR409W	469	663	420	906	387	1281	687.666666666667	950	425.333333333333	0.447719298245614	-1.1593335901746	0.00277573023623417	0.056521555550432
YDR410C	472	411	453	436	544	332	441.333333333333	393	489.666666666667	1.2459711620017	0.317270677576517	0.247881468977836	0.941304642582417
YDR411C	1077	1419	1511	1671	964	1341	1330.5	1477	1184	0.801624915368991	-0.31900074513584	0.20019029962152	0.871931003998175
YDR412W	1703	1851	1417	1600	1133	1560	1544	1670.33333333333	1417.66666666667	0.848732787866693	-0.236617682803814	0.338370775301721	1
YDR414C	1394	1733	1448	1638	1598	1390	1533.5	1587	1480	0.932577189666037	-0.10070495231887	0.68415295517091	1
YDR415C	763	746	985	825	708	717	790.666666666667	762.666666666667	818.666666666667	1.07342657342657	0.10222350859179	0.692765651660353	1
YDR416W	1693	1907	1610	1797	1396	2294	1782.83333333333	1999.33333333333	1566.33333333333	0.783427809269757	-0.352127754467625	0.151769425227799	0.775260476159216
YDR418W	24	24	33	39	29	36	30.8333333333333	33	28.6666666666667	0.868686868686869	-0.203091865377512	0.746717208557416	1
YDR419W	402	373	465	431	498	462	438.5	422	455	1.0781990521327	0.108623546378873	0.694292199994154	1
YDR420W	682	733	909	941	910	989	860.666666666667	887.666666666667	833.666666666667	0.939166353736388	-0.0905473710296442	0.724644397270467	1
YDR421W	139	144	116	202	157	207	160.833333333333	184.333333333333	137.333333333333	0.74502712477396	-0.424635143051489	0.201782714130791	0.87223012449669
YDR422C	631	952	875	1250	560	1155	903.833333333333	1119	688.666666666667	0.615430443848674	-0.700332282832491	0.00623291750938742	0.102429829123132
YDR423C	121	174	185	307	99	227	185.5	236	135	0.572033898305085	-0.80582745231101	0.0280070363981781	0.290441484794702
YDR424C	156	147	174	190	214	41	153.666666666667	126	181.333333333333	1.43915343915344	0.525220417029267	0.245708274307196	0.939936289677246
YDR425W	191	166	214	235	111	154	178.5	185	172	0.92972972972973	-0.105116705814214	0.752975124454673	1
YDR427W	4021	4646	4986	5536	4597	4591	4729.5	4924.33333333333	4534.66666666667	0.920869153184864	-0.118931917356897	0.61909689441213	1
YDR428C	2073	1761	2138	1891	2463	1771	2016.16666666667	1807.66666666667	2224.66666666667	1.23068412317905	0.29946051616711	0.220573820253948	0.906212924175859
YDR429C	5559	4778	4717	4405	2896	2756	4185.16666666667	3979.66666666667	4390.66666666667	1.1032749811542	0.141792414233685	0.68273779698939	1
YDR430C	395	328	815	769	696	701	617.333333333333	599.333333333333	635.333333333333	1.06006674082314	0.0841550983954945	0.848336159028016	1
YDR432W	1371	1828	1766	2151	1042	1264	1570.33333333333	1747.66666666667	1393	0.797062750333778	-0.327234787193946	0.287311044763425	0.979154689296634
YDR434W	3133	3525	3094	3737	2801	4113	3400.5	3791.66666666667	3009.33333333333	0.79367032967033	-0.333388221668947	0.16628665068	0.805969266319904
YDR435C	456	854	520	839	531	1074	712.333333333333	922.333333333333	502.333333333333	0.544633176725696	-0.876643227012131	0.000813138405661526	0.0228823462991256
YDR436W	90	182	195	184	181	190	170.333333333333	185.333333333333	155.333333333333	0.838129496402878	-0.254754928069227	0.438622309572856	1
YDR437W	204	252	206	248	214	276	233.333333333333	258.666666666667	208	0.804123711340206	-0.31451062332488	0.303586054867731	1
YDR438W	483	582	460	515	367	328	455.833333333333	475	436.666666666667	0.919298245614035	-0.121395107514654	0.658447894614088	1
YDR439W	249	410	451	588	478	486	443.666666666667	494.666666666667	392.666666666667	0.793800539083558	-0.333151552790343	0.251720401862646	0.94693262141321
YDR440W	679	724	760	700	778	883	754	769	739	0.960988296488947	-0.0574092338156756	0.825960496755846	1
YDR441C	1605	1844	1483	1486	1664	1475	1592.83333333333	1601.66666666667	1584	0.988969823100937	-0.016001594860347	0.949182594877076	1
YDR443C	520	644	524	521	601	644	575.666666666667	603	548.333333333333	0.909342177998894	-0.137104823998637	0.607036678393499	1
YDR444W	529	418	490	352	358	223	395	331	459	1.38670694864048	0.47166293660659	0.0967270896918266	0.613486804095754
YDR446W	112	65	90	93	25	97	80.3333333333333	85	75.6666666666667	0.890196078431373	-0.167804949567943	0.749341049127924	1
YDR447C	19644	19319	16019	16638	18741	15634	17665.8333333333	17197	18134.6666666667	1.05452501405284	0.0765933172482169	0.74584582113085	1
YDR448W	271	328	231	247	189	195	243.5	256.666666666667	230.333333333333	0.897402597402597	-0.156172735194005	0.608320736092056	1
YDR449C	4759	3593	4621	3743	4481	3372	4094.83333333333	3569.33333333333	4620.33333333333	1.29445274561076	0.372342300180199	0.120794631232511	0.689898007147652
YDR450W	157	154	178	210	173	166	173	176.666666666667	169.333333333333	0.958490566037736	-0.0611638626783955	0.856916431402471	1
YDR451C	226	145	198	156	194	150	178.166666666667	150.333333333333	206	1.37028824833703	0.454479404648993	0.161137293098146	0.797604685470216
YDR452W	9396	3851	5689	2093	5182	2018	4704.83333333333	2654	6755.66666666667	2.5454659633258	1.34792977474753	0.00321142483016226	0.0620554324681688
YDR453C	427	384	396	414	284	316	370.166666666667	371.333333333333	369	0.993716337522442	-0.00909401055847944	0.977795030218282	1
YDR454C	12276	11655	11237	11464	12616	12052	11883.3333333333	11723.6666666667	12043	1.0272383497768	0.0387709685542045	0.870032353752547	1
YDR456W	1791	1967	1798	1601	1627	1459	1707.16666666667	1675.66666666667	1738.66666666667	1.03759697632783	0.0532461805357105	0.829264701366263	1
YDR457W	3947	3991	4192	3645	4242	3655	3945.33333333333	3763.66666666667	4127	1.09653706491896	0.132954578514944	0.579612648197352	1
YDR458C	3075	3360	1898	2039	1961	1941	2379	2446.66666666667	2311.33333333333	0.944686648501363	-0.0820922265277415	0.821519881528541	1
YDR459C	177	202	163	212	157	146	176.166666666667	186.666666666667	165.666666666667	0.8875	-0.17218097538268	0.599335223541841	1
YDR460W	591	571	555	609	560	669	592.5	616.333333333333	568.666666666667	0.922660897782585	-0.116127578085906	0.662424771237542	1
YDR461C-A	822	1079	851	1148	704	1029	938.833333333333	1085.33333333333	792.333333333333	0.730036855036855	-0.453958796323812	0.0746536220657795	0.533320313256728
YDR461W	104	102	120	118	124	118	114.333333333333	112.666666666667	116	1.02958579881657	0.0420640595665439	0.916493111979075	1
YDR462W	951	806	1093	894	1054	794	932	831.333333333333	1032.66666666667	1.24218123496391	0.312875678959898	0.219173488788719	0.90367986673712
YDR463W	517	406	733	563	593	450	543.666666666667	473	614.333333333333	1.29880197322058	0.377181481570162	0.15868982340066	0.792853260939702
YDR464W	2345	2615	1287	1559	1273	1406	1747.5	1860	1635	0.879032258064516	-0.186011985609949	0.66716509568285	1
YDR465C	3454	2947	3262	4519	4428	6383	4165.5	4616.33333333333	3714.66666666667	0.804679038197704	-0.313514643755061	0.394158186610171	1
YDR466W	390	430	603	621	564	823	571.833333333333	624.666666666667	519	0.830843116328709	-0.26735200858015	0.421879319702443	1
YDR468C	1728	1834	1993	1949	2570	1929	2000.5	1904	2097	1.10136554621849	0.139293382788649	0.568993843240112	1
YDR469W	25	169	34	205	33	45	85.1666666666667	139.666666666667	30.6666666666667	0.219570405727924	-2.18724447764234	0.0131507456650262	0.172868191882442
YDR470C	504	490	494	517	362	482	474.833333333333	496.333333333333	453.333333333333	0.913364674278039	-0.130737102444398	0.631972273880071	1
YDR471W	15101	14362	14484	13972	17575	14994	15081.3333333333	14442.6666666667	15720	1.08844165435746	0.122264074292128	0.605152314093595	1
YDR472W	563	493	603	564	610	454	547.833333333333	503.666666666667	592	1.17538054268696	0.233127921185277	0.383466760189046	1
YDR473C	1279	1196	1037	1008	1166	1131	1136.16666666667	1111.66666666667	1160.66666666667	1.04407796101949	0.0622294415791539	0.805258476518156	1
YDR475C	152	184	307	220	214	207	214	203.666666666667	224.333333333333	1.10147299509002	0.139434124791588	0.660935183987901	1
YDR476C	2639	2235	2907	2379	3851	3392	2900.5	2668.66666666667	3132.33333333333	1.17374469148139	0.231118632988065	0.370643380565129	1
YDR477W	865	944	1083	1153	898	1090	1005.5	1062.33333333333	948.666666666667	0.893002823972388	-0.163263357251371	0.519445799895679	1
YDR478W	591	934	562	961	531	981	760	958.666666666667	561.333333333333	0.585535465924896	-0.772171537372901	0.0029655974803061	0.0592812710114982
YDR479C	458	933	513	921	486	729	673.333333333333	861	485.666666666667	0.564072783584979	-0.826046766053488	0.00168183586927527	0.0393129134443095
YDR480W	412	481	488	489	428	470	461.333333333333	480	442.666666666667	0.922222222222222	-0.11681366498275	0.670163444844413	1
YDR481C	1939	1870	2146	2192	3019	2051	2202.83333333333	2037.66666666667	2368	1.16211352854572	0.21675101458526	0.373702895032525	1
YDR482C	1057	1277	1204	1284	1219	1386	1237.83333333333	1315.66666666667	1160	0.881682290347099	-0.181669213157013	0.467535385969487	1
YDR483W	7012	10462	8955	13519	8234	9175	9559.5	11052	8067	0.729913137893594	-0.454203306218463	0.055920578708791	0.440450536378888
YDR484W	2215	1981	2130	1832	2134	1860	2025.33333333333	1891	2159.66666666667	1.14207650273224	0.19165929379684	0.432904940221228	1
YDR485C	1560	1297	942	823	1120	770	1085.33333333333	963.333333333333	1207.33333333333	1.25328719723183	0.325717053562127	0.32705848502369	1
YDR486C	1689	1292	1574	1249	2335	1787	1654.33333333333	1442.66666666667	1866	1.29343807763401	0.3712109877461	0.148055436682597	0.765902545073993
YDR487C	1416	1701	1527	1846	1503	1621	1602.33333333333	1722.66666666667	1482	0.860294117647059	-0.217098121666935	0.378916895763606	1
YDR488C	603	748	651	723	457	478	610	649.666666666667	570.333333333333	0.877886095433556	-0.187894330768476	0.477521735296777	1
YDR489W	670	702	792	781	791	1041	796.166666666667	841.333333333333	751	0.892630744849445	-0.163864596747121	0.525401670135323	1
YDR490C	300	248	327	321	222	219	272.833333333333	262.666666666667	283	1.07741116751269	0.107568924096662	0.719369693227712	1
YDR492W	3108	3224	3070	2813	2924	3295	3072.33333333333	3110.66666666667	3034	0.975353621945992	-0.0360027210160096	0.881774927364925	1
YDR493W	2197	2142	2195	1971	2237	2103	2140.83333333333	2072	2209.66666666667	1.06644144144144	0.0928047491182789	0.703850594731627	1
YDR494W	1347	1397	1371	1468	1590	1471	1440.66666666667	1445.33333333333	1436	0.993542435424354	-0.00934650680966399	0.97094937239608	1
YDR495C	593	593	463	453	470	344	486	463.333333333333	508.666666666667	1.09784172661871	0.134670079223661	0.620632440656349	1
YDR496C	6120	6977	9041	7994	10145	6926	7867.16666666667	7299	8435.33333333333	1.15568342695346	0.20874625864103	0.379756977602726	1
YDR497C	24505	13040	26731	10343	20656	11120	17732.5	11501	23964	2.08364490044344	1.05910943115745	9.22181114680679e-06	0.000473087072726009
YDR498C	951	753	798	555	680	567	717.333333333333	625	809.666666666667	1.29546666666667	0.373471894365259	0.151135469243439	0.773968476328814
YDR499W	246	356	180	272	235	211	250	279.666666666667	220.333333333333	0.787842669845054	-0.344020538932132	0.253685064346454	0.951236945676838
YDR500C	403	226	338	202	259	215	273.833333333333	214.333333333333	333.333333333333	1.5552099533437	0.63710935733414	0.0316418870951963	0.317899513848965
YDR501W	270	177	244	150	210	166	202.833333333333	164.333333333333	241.333333333333	1.46855983772819	0.554402050705294	0.0782721494935935	0.544710264843171
YDR502C	2509	2890	146	82	54	41	953.666666666667	1004.33333333333	903	0.899103883172917	-0.153440279392449	0.941310103217197	1
YDR503C	398	459	441	342	564	340	424	380.333333333333	467.666666666667	1.2296231375986	0.298216217331218	0.280083912495005	0.973610134521148
YDR504C	4812	2953	6465	5675	3167	1868	4156.66666666667	3498.66666666667	4814.66666666667	1.37614329268293	0.460630700330556	0.37457674546685	1
YDR505C	973	1108	1268	847	1157	1058	1068.5	1004.33333333333	1132.66666666667	1.12777962163956	0.173485179589757	0.491801856176152	1
YDR506C	47	35	66	57	62	73	56.6666666666667	55	58.3333333333333	1.06060606060606	0.0848888975865129	0.866758457182893	1
YDR507C	1637	2077	1040	1174	1178	1191	1382.83333333333	1480.66666666667	1285	0.867852318775326	-0.204478532744584	0.5762307397602	1
YDR508C	8183	58256	11547	90625	13860	99130	46933.5	82670.3333333333	11196.6666666667	0.135437541076807	-2.88430040901385	4.22891986288661e-12	6.20910506458668e-10
YDR510W	4082	3726	4276	3808	3814	3509	3869.16666666667	3681	4057.33333333333	1.10223671103867	0.140434083409378	0.558612931489213	1
YDR511W	1194	999	929	877	1017	1001	1002.83333333333	959	1046.66666666667	1.091414668057	0.126199338039702	0.618844626420923	1
YDR512C	808	887	361	402	330	458	541	582.333333333333	499.666666666667	0.858042358328563	-0.2208792249689	0.707453195666977	1
YDR513W	2688	2614	2836	2944	3316	4142	3090	3233.33333333333	2946.66666666667	0.911340206185567	-0.133938377683059	0.578879721245161	1
YDR514C	1101	1354	977	1043	1157	1422	1175.66666666667	1273	1078.33333333333	0.847080387536004	-0.239429207742644	0.339657927074447	1
YDR515W	947	1077	1017	1027	914	519	916.833333333333	874.333333333333	959.333333333333	1.09721692718262	0.133848784475314	0.640237915584821	1
YDR516C	289	229	308	216	214	195	241.833333333333	213.333333333333	270.333333333333	1.2671875	0.341630009329911	0.260162823379405	0.961854665380976
YDR517W	491	563	1093	1051	1549	1666	1068.83333333333	1093.33333333333	1044.33333333333	0.955182926829268	-0.0661510451343922	0.913316022613781	1
YDR518W	720	591	897	843	783	620	742.333333333333	684.666666666667	800	1.16845180136319	0.224598224177686	0.386606285839707	1
YDR519W	328	315	373	388	362	353	353.166666666667	352	354.333333333333	1.00662878787879	0.00953176217265119	0.97688998778103	1
YDR520C	670	681	595	525	482	365	553	523.666666666667	582.333333333333	1.1120305537874	0.153196427622563	0.58388260841435	1
YDR522C	75	1	69	1	103	4	42.1666666666667	2	82.3333333333333	41.1666666666667	5.36340473086352	2.42756291315122e-14	4.3976819398555e-12
YDR523C	39	105	35	76	45	73	62.1666666666667	84.6666666666667	39.6666666666667	0.468503937007874	-1.09386692346422	0.0152225284364551	0.18977418784114
YDR524C	913	1078	1595	1734	1446	1645	1401.83333333333	1485.66666666667	1318	0.887143818712138	-0.172760089883446	0.56684551266221	1
YDR524C-B	35237	27560	18172	13716	10985	7619	18881.5	16298.3333333333	21464.6666666667	1.3169853768279	0.397239326691618	0.582589176007486	1
YDR524W-C	12145	11982	11053	9502	5511	3890	9013.83333333333	8458	9569.66666666667	1.13143375108379	0.178152112858457	0.726321028130486	1
YDR525W-A	1416	1382	1227	1219	1347	1167	1293	1256	1330	1.05891719745223	0.082589781496925	0.741120783073549	1
YDR527W	1221	1433	1421	1540	1668	1552	1472.5	1508.33333333333	1436.66666666667	0.952486187845304	-0.0702299228814695	0.777376336681545	1
YDR528W	770	600	782	591	552	482	629.5	557.666666666667	701.333333333333	1.25762104004782	0.33069725925395	0.20932826880767	0.886388472388324
YDR529C	731	545	685	119	630	122	472	262	682	2.6030534351145	1.38020492748672	0.00232007689483658	0.0501846483558495
YDR530C	624	678	696	759	737	847	723.5	761.333333333333	685.666666666667	0.90061295971979	-0.151020856837909	0.561813895696933	1
YDR531W	2000	2014	2016	1889	1808	1694	1903.5	1865.66666666667	1941.33333333333	1.04055744148651	0.0573566078030437	0.815373404873305	1
YDR532C	494	560	285	316	111	174	323.333333333333	350	296.666666666667	0.847619047619048	-0.238512086699725	0.740585490689494	1
YDR533C	706	485	625	419	610	349	532.333333333333	417.666666666667	647	1.54908220271349	0.631413703391803	0.0188004620376895	0.220619996826895
YDR534C	88	27	96	42	103	32	64.6666666666667	33.6666666666667	95.6666666666667	2.84158415841584	1.50669544392389	0.000805568304232558	0.0228823462991256
YDR536W	89	72	78	55	78	45	69.5	57.3333333333333	81.6666666666667	1.42441860465116	0.510373184300473	0.235906518997937	0.928319367205405
YDR538W	1739	927	2248	1323	1557	1268	1510.33333333333	1172.66666666667	1848	1.57589539511086	0.656171774665253	0.00818884097083892	0.124268877245951
YDR539W	164	381	322	682	272	705	421	589.333333333333	252.666666666667	0.428733031674208	-1.22184852122034	0.00225651842280085	0.0496726325858914
YDR540C	441	290	574	321	597	308	421.833333333333	306.333333333333	537.333333333333	1.75408052230686	0.810714977238933	0.00347010995812201	0.0663901895288228
YDR541C	591	700	443	324	408	340	467.666666666667	454.666666666667	480.666666666667	1.05718475073314	0.08022752021665	0.84989997755344	1
YDR542W	106	104	122	121	128	122	117.166666666667	115.666666666667	118.666666666667	1.02593659942363	0.0369415783881369	0.927024321422748	1
YEL001C	4129	2568	4821	3894	4370	3282	3844	3248	4440	1.36699507389163	0.451008044052292	0.0606777194209427	0.465892370176431
YEL002C	2076	2278	6	1	8	4	728.833333333333	761	696.666666666667	0.915462111257118	-0.127427917256457	0.955799981171513	1
YEL003W	6027	4894	36	42	33	45	1846.16666666667	1660.33333333333	2032	1.22385063240313	0.291427491820735	0.897471470570332	1
YEL004W	236	238	327	251	313	409	295.666666666667	299.333333333333	292	0.975501113585746	-0.0357845751399734	0.910069143003729	1
YEL005C	224	176	322	268	206	231	237.833333333333	225	250.666666666667	1.11407407407407	0.155845159739444	0.610842022499152	1
YEL006W	458	643	577	621	729	839	644.5	701	588	0.838801711840228	-0.253598289174259	0.33463764509478	1
YEL007W	1810	2124	2292	2260	2669	1982	2189.5	2122	2257	1.0636192271442	0.0889817622770712	0.715315133219674	1
YEL009C	10890	9764	10116	9447	8897	7918	9505.33333333333	9043	9967.66666666667	1.10225220244019	0.140454359644856	0.553798396869475	1
YEL011W	131	145	80	137	107	122	120.333333333333	134.666666666667	106	0.787128712871287	-0.345328527467439	0.338190297968143	1
YEL012W	125	156	157	180	169	195	163.666666666667	177	150.333333333333	0.849340866290019	-0.235584427548773	0.478661823195612	1
YEL013W	2901	2281	3167	2244	3439	2634	2777.66666666667	2386.33333333333	3169	1.32797876798436	0.409232080744666	0.0910401618590383	0.595438916863725
YEL015W	1612	1556	1839	1752	1536	1714	1668.16666666667	1674	1662.33333333333	0.993030665073676	-0.0100898256063858	0.968197203082329	1
YEL016C	467	569	502	675	638	912	627.166666666667	718.666666666667	535.666666666667	0.745361781076067	-0.423987249077412	0.10802316569301	0.649595738093753
YEL017C-A	1257	1206	1322	1297	1429	1398	1318.16666666667	1300.33333333333	1336	1.02742886439375	0.0390385101706464	0.876374310901221	1
YEL017W	1260	1196	850	1027	556	673	927	965.333333333333	888.666666666667	0.920580110497238	-0.119384821994232	0.766341807373468	1
YEL018W	330	413	305	310	268	353	329.833333333333	358.666666666667	301	0.839219330855019	-0.252880185075766	0.378151268930615	1
YEL019C	190	101	248	151	202	154	174.333333333333	135.333333333333	213.333333333333	1.57635467980296	0.656592177702186	0.0442164870225506	0.391782265749417
YEL020C	384	343	418	451	391	369	392.666666666667	387.666666666667	397.666666666667	1.02579535683577	0.0367429462220097	0.898220278710521	1
YEL020W-A	8107	7647	8264	8055	11961	11622	9276	9108	9444	1.0368906455863	0.0522637500920202	0.851017406505539	1
YEL021W	53	7	73	14	21	8	29.3333333333333	9.66666666666667	49	5.06896551724138	2.34169134970879	0.00444471624078954	0.0795247532341264
YEL022W	1515	1660	2463	2830	2706	2662	2306	2384	2228	0.934563758389262	-0.0976350031221298	0.763177836767946	1
YEL023C	114	127	151	128	161	182	143.833333333333	145.666666666667	142	0.974828375286041	-0.03677984927476	0.921431017879899	1
YEL024W	5005	4170	5000	4567	4535	3797	4512.33333333333	4178	4846.66666666667	1.16004467847455	0.214180371018692	0.370992680267505	1
YEL025C	190	229	330	408	222	434	302.166666666667	357	247.333333333333	0.69281045751634	-0.529467388129453	0.154538501699642	0.781727481983269
YEL026W	46797	39851	36809	30136	62182	50209	44330.6666666667	40065.3333333333	48596	1.21291889913142	0.278483089013649	0.363527726951298	1
YEL027W	6731	11001	4693	7127	3835	6597	6664	8241.66666666667	5086.33333333333	0.617148634984833	-0.696310102869179	0.05076930261791	0.421647059134706
YEL029C	813	1218	1187	1536	1116	1187	1176.16666666667	1313.66666666667	1038.66666666667	0.790662268459782	-0.338866516076164	0.17660384626101	0.820988369506877
YEL030W	84	95	88	110	49	49	79.1666666666667	84.6666666666667	73.6666666666667	0.87007874015748	-0.200782127380734	0.631124610467711	1
YEL031W	9927	8190	11704	9739	13465	10893	10653	9607.33333333333	11698.6666666667	1.21768093817223	0.284136161801368	0.230799757058497	0.920400692590139
YEL032W	575	510	926	795	881	652	723.166666666667	652.333333333333	794	1.21716913643332	0.28352965723731	0.304217778409313	1
YEL033W	29	26	39	46	33	45	36.3333333333333	39	33.6666666666667	0.863247863247863	-0.21215323683161	0.713673409842558	1
YEL034W	32805	37124	37084	40295	40670	49768	39624.3333333333	42395.6666666667	36853	0.869263368111521	-0.202134746037825	0.391226833960776	1
YEL035C	161	143	176	207	173	186	174.333333333333	178.666666666667	170	0.951492537313433	-0.0717357535989145	0.831017325972827	1
YEL036C	5162	3187	5835	4293	3233	3128	4139.66666666667	3536	4743.33333333333	1.34144042232278	0.423782981301257	0.162741661184083	0.799502889732315
YEL037C	2059	2043	2124	2066	1829	1775	1982.66666666667	1961.33333333333	2004	1.02175390890551	0.0310477626615346	0.899608582572568	1
YEL038W	1575	1108	1251	682	1454	656	1121	815.333333333333	1426.66666666667	1.74979558462796	0.807186392761123	0.00140413861382593	0.0344906421370716
YEL039C	727	569	124	124	128	122	299	271.666666666667	326.333333333333	1.20122699386503	0.264508800485255	0.834424825497273	1
YEL040W	55615	39813	60091	44963	70663	64664	55968.1666666667	49813.3333333333	62123	1.2471158993576	0.318595546690112	0.176573534013936	0.820988369506877
YEL041W	200	276	193	225	214	239	224.5	246.666666666667	202.333333333333	0.82027027027027	-0.28582875426063	0.353926681017165	1
YEL042W	2504	2711	2367	2227	2385	2026	2370	2321.33333333333	2418.66666666667	1.04192992533027	0.0592582528774212	0.807785618122412	1
YEL043W	949	791	1722	1506	1742	1621	1388.5	1306	1471	1.12633996937213	0.171642349708399	0.655830439239354	1
YEL044W	2269	1781	2336	1844	2010	1832	2012	1819	2205	1.21220450797141	0.277633112793396	0.256079926767358	0.956504726462869
YEL046C	6495	6226	7988	7361	7484	6662	7036	6749.66666666667	7322.33333333333	1.08484369598499	0.117487194493282	0.621450100917204	1
YEL047C	2679	2978	1986	1966	1944	2188	2290.16666666667	2377.33333333333	2203	0.926668536174986	-0.109874707202956	0.654879955528227	1
YEL048C	500	536	524	659	432	409	510	534.666666666667	485.333333333333	0.907730673316708	-0.139663786256224	0.605467783043844	1
YEL049W	608	585	599	621	132	126	445.166666666667	444	446.333333333333	1.00525525525526	0.00756187825304827	0.992981537608549	1
YEL050C	674	621	802	751	1005	632	747.5	668	827	1.23802395209581	0.308039226697222	0.234628626465368	0.927158928166147
YEL051W	1802	1974	1957	1821	2356	2326	2039.33333333333	2040.33333333333	2038.33333333333	0.999019768011763	-0.00141486939181504	0.996143457594777	1
YEL052W	1678	1397	1069	971	1347	1147	1268.16666666667	1171.66666666667	1364.66666666667	1.1647226173542	0.219986413063513	0.378253376466806	1
YEL053C	1254	1114	1300	1215	1878	1358	1353.16666666667	1229	1477.33333333333	1.20206129644698	0.265510464955371	0.285848889011567	0.976467890159135
YEL054C	31	27	610	588	564	555	395.833333333333	390	401.666666666667	1.02991452991453	0.0425246166465573	0.966137716808234	1
YEL055C	2675	2789	2294	2391	2854	3035	2673	2738.33333333333	2607.66666666667	0.952282410225198	-0.0705386102079939	0.771161654312282	1
YEL056W	1208	472	1179	471	1199	458	831.166666666667	467	1195.33333333333	2.55960028551035	1.35591853243756	2.09085260027285e-07	1.57411331477685e-05
YEL057C	211	325	203	329	177	284	254.833333333333	312.666666666667	197	0.630063965884861	-0.666429792337844	0.0266343697366892	0.280726257024704
YEL058W	4789	3226	4115	3910	3740	3586	3894.33333333333	3574	4214.66666666667	1.17925760119381	0.237878900141852	0.321748712333917	1
YEL059C-A	108	106	127	126	132	126	120.833333333333	119.333333333333	122.333333333333	1.02513966480447	0.0358204755789563	0.928612688561972	1
YEL060C	643	759	767	884	531	798	730.333333333333	813.666666666667	647	0.795165915608357	-0.33067217706749	0.202946113737332	0.874041761670039
YEL061C	871	830	743	781	898	786	818.166666666667	799	837.333333333333	1.0479766374635	0.067606555242494	0.793844248489704	1
YEL062W	613	572	885	656	741	685	692	637.666666666667	746.333333333333	1.170412963931	0.227017654506485	0.384569112657192	1
YEL063C	1065	1036	1554	1413	1227	1216	1251.83333333333	1221.66666666667	1282	1.0493860845839	0.069545564318723	0.781453909630202	1
YEL064C	450	473	421	409	412	470	439.166666666667	450.666666666667	427.666666666667	0.94896449704142	-0.0755739811925017	0.785381865187399	1
YEL065W	4941	5735	4074	5486	4263	5515	5002.33333333333	5578.66666666667	4426	0.793379541108987	-0.333916899724774	0.162599992260414	0.799484440316897
YEL066W	1295	1172	1254	1105	1194	1123	1190.5	1133.33333333333	1247.66666666667	1.10088235294118	0.138660301874898	0.580309032039152	1
YEL067C	402	557	518	586	474	462	499.833333333333	535	464.666666666667	0.868535825545171	-0.203342736141242	0.452269475972235	1
YEL069C	4	2	4	1	4	4	3.16666666666667	2.33333333333333	4	1.71428571428571	0.777607578663552	0.729543473331195	1
YEL070W	32	5	43	3	12	4	16.5	4	29	7.25	2.85798099512757	0.00174735166584856	0.0403561657646379
YEL071W	3579	2735	4371	3409	4877	3457	3738	3200.33333333333	4275.66666666667	1.33600666597229	0.417927206121232	0.0822557532533602	0.560325031268777
YEL072W	452	436	537	398	605	405	472.166666666667	413	531.333333333333	1.2865213882163	0.36347544184987	0.181697505959373	0.830678582055589
YEL073C	764	1120	718	1142	634	1329	951.166666666667	1197	705.333333333333	0.589250905040379	-0.763046025550632	0.00280288502952095	0.0568123234829823
YEL075C	110	107	129	128	136	130	123.333333333333	121.666666666667	125	1.02739726027397	0.0389941316158635	0.92088723383789	1
YEL076C	112	110	131	131	136	134	125.666666666667	125	126.333333333333	1.01066666666667	0.0153072527878484	0.973946016030187	1
YEL076C-A	113	114	133	133	140	134	127.833333333333	127	128.666666666667	1.01312335958005	0.0188098497747582	0.965693001278999	1
YEL077C	105	2	135	3	144	4	65.5	3	128	42.6666666666667	5.41503749927884	5.16976570024316e-20	1.42710151258617e-17
YER001W	5795	3478	10116	4686	7649	3222	5824.33333333333	3795.33333333333	7853.33333333333	2.06920779905147	1.04907853432668	0.00169758556796272	0.0395217009537345
YER002W	3713	4221	3466	4936	4193	5892	4403.5	5016.33333333333	3790.66666666667	0.755664828227789	-0.404181619536429	0.0918108789580689	0.595530504976048
YER003C	7288	6324	3585	3667	2471	2756	4348.5	4249	4448	1.04683454930572	0.0660334444102212	0.913380150608948	1
YER004W	3666	4110	3779	3553	3114	2897	3519.83333333333	3520	3519.66666666667	0.999905303030303	-0.000136625317672954	1	1
YER005W	1562	1462	1570	1525	1751	1540	1568.33333333333	1509	1627.66666666667	1.07863927545836	0.109212471389624	0.658672983679099	1
YER006W	692	631	1559	1634	1994	2083	1432.16666666667	1449.33333333333	1415	0.976310947562098	-0.0345873865869082	0.953320327218137	1
YER007C-A	2889	2686	3353	3251	4238	3659	3346	3198.66666666667	3493.33333333333	1.09212171738224	0.127133654131378	0.597628949482351	1
YER007W	560	548	400	354	272	304	406.333333333333	402	410.666666666667	1.02155887230514	0.0307723487948166	0.940803594200919	1
YER008C	2581	2539	1664	1364	1557	1613	1886.33333333333	1838.66666666667	1934	1.05184916606236	0.0729278386840168	0.844707456496813	1
YER009W	115	116	136	136	140	138	130.166666666667	130	130.333333333333	1.0025641025641	0.00369448355774158	1	1
YER010C	500	542	667	767	647	665	631.333333333333	658	604.666666666667	0.918946301925025	-0.121947533927875	0.644271806024854	1
YER011W	109	8	150	248	276	243	172.333333333333	166.333333333333	178.333333333333	1.07214428857715	0.100499075951249	0.902746339047786	1
YER012W	417	444	3236	3890	2970	2906	2310.5	2413.33333333333	2207.66666666667	0.914779005524862	-0.128504839077362	0.882747944383135	1
YER013W	186	273	178	238	214	304	232.166666666667	271.666666666667	192.666666666667	0.70920245398773	-0.495730566617761	0.105035659637553	0.637148828577525
YER014C-A	577	440	606	534	634	567	559.666666666667	513.666666666667	605.666666666667	1.17910447761194	0.237691557719331	0.373048089739851	1
YER014W	161	147	215	255	107	138	170.5	180	161	0.894444444444444	-0.160936218215058	0.703472571610215	1
YER015W	19	19	26	23	25	20	22	20.6666666666667	23.3333333333333	1.12903225806452	0.175086706558091	0.819762262577841	1
YER016W	86	288	153	408	111	385	238.5	360.333333333333	116.666666666667	0.32377428307123	-1.62693969590232	1.80465356623536e-07	1.37652325308769e-05
YER017C	1579	1627	1704	1361	1096	1041	1401.33333333333	1343	1459.66666666667	1.08687019111442	0.120179644304053	0.643698653805837	1
YER018C	3803	3193	3442	2680	3625	2703	3241	2858.66666666667	3623.33333333333	1.26749067164179	0.341975129456899	0.156111536303799	0.785960072300099
YER019C-A	9272	8734	8892	7051	5816	4377	7357	6720.66666666667	7993.33333333333	1.18936613431207	0.250192902505243	0.448178257110679	1
YER019W	1589	1419	1368	1233	1174	1029	1302	1227	1377	1.12224938875306	0.166393310472059	0.504632173750539	1
YER020W	604	814	637	887	573	786	716.833333333333	829	604.666666666667	0.729392842782469	-0.455232051688384	0.0802970211185394	0.552172991013254
YER021W	1558	1096	2038	1538	1738	1443	1568.5	1359	1778	1.30831493745401	0.387709868062379	0.11661806533602	0.68137620828906
YER022W	1260	1229	1361	1290	1586	1694	1403.33333333333	1404.33333333333	1402.33333333333	0.998575836695941	-0.00205609779346472	0.994483079476243	1
YER023W	8442	7189	8565	7020	10239	8105	8260	7438	9082	1.22102715783813	0.288095288812346	0.225356655706169	0.91504567038879
YER024W	81	48	83	46	58	61	62.8333333333333	51.6666666666667	74	1.43225806451613	0.518291461075869	0.24607712797372	0.939936289677246
YER025W	5966	4948	5734	4889	6528	5357	5570.33333333333	5064.66666666667	6076	1.19968408582335	0.262654549317411	0.271120459643713	0.966002031072282
YER026C	4572	5462	3270	3942	3073	3773	4015.33333333333	4392.33333333333	3638.33333333333	0.828337254306747	-0.271709819852495	0.290962544419701	0.982790307324434
YER027C	481	616	800	906	733	981	752.833333333333	834.333333333333	671.333333333333	0.804634438673592	-0.313594607681547	0.270522575583596	0.966002031072282
YER028C	229	129	257	143	280	85	187.166666666667	119	255.333333333333	2.14565826330532	1.10142031789586	0.00066025702432864	0.0194289846194575
YER029C	1282	1509	1186	1252	1227	1070	1254.33333333333	1277	1231.66666666667	0.964500130514226	-0.0521466613903666	0.835491487012706	1
YER030W	2042	1598	1809	1506	1722	1682	1726.5	1595.33333333333	1857.66666666667	1.16443794400334	0.219633756539607	0.371806641783808	1
YER031C	1868	2177	2815	3076	3793	3911	2940	3054.66666666667	2825.33333333333	0.924923614142296	-0.112593870932505	0.76034096639931	1
YER032W	616	720	540	793	441	535	607.5	682.666666666667	532.333333333333	0.77978515625	-0.358851402588767	0.174686275373275	0.819624072537698
YER033C	19	25	53	50	58	28	38.8333333333333	34.3333333333333	43.3333333333333	1.2621359223301	0.335867285845236	0.553884744697702	1
YER034W	387	663	437	672	441	531	521.833333333333	622	421.666666666667	0.677920685959271	-0.560811601270086	0.0372041439220075	0.350117568694607
YER035W	509	517	770	786	601	685	644.666666666667	662.666666666667	626.666666666667	0.945674044265594	-0.0805850949972865	0.760481850941196	1
YER036C	41482	51237	28252	24480	26006	30523	33663.3333333333	35413.3333333333	31913.3333333333	0.901167168674699	-0.150133340627159	0.7117536284672	1
YER037W	442	372	354	339	391	385	380.5	365.333333333333	395.666666666667	1.08302919708029	0.11507213668138	0.683309876542908	1
YER038C	382	324	513	637	696	620	528.666666666667	527	530.333333333333	1.00632511068944	0.00909646797267695	0.982530136873926	1
YER039C	299	220	319	245	227	219	254.833333333333	228	281.666666666667	1.23538011695906	0.304955016283649	0.30999776875057	1
YER039C-A	890	805	976	791	1067	770	883.166666666667	788.666666666667	977.666666666667	1.2396449704142	0.309926997417167	0.225407144611901	0.91504567038879
YER040W	270	171	366	282	313	284	281	245.666666666667	316.333333333333	1.2876526458616	0.36474346792604	0.215887234118641	0.898419451676786
YER041W	93	186	125	217	91	203	152.5	202	103	0.50990099009901	-0.971710955568576	0.00415384374936742	0.0762020006806421
YER042W	3462	2995	3522	2659	3538	2808	3164	2820.66666666667	3507.33333333333	1.24344126683999	0.314338364378439	0.192538079174777	0.853973408551018
YER043C	38651	33920	43607	40129	62071	55356	45622.3333333333	43135	48109.6666666667	1.11532784668289	0.157467847599358	0.603427524824982	1
YER044C	373	377	440	471	511	458	438.333333333333	435.333333333333	441.333333333333	1.01378254211332	0.0197482252607869	0.945642022587676	1
YER044C-A	5	5	7	3	12	8	6.66666666666667	5.33333333333333	8	1.5	0.584962500721156	0.670047475487185	1
YER045C	252	425	293	392	342	409	352.166666666667	408.666666666667	295.666666666667	0.723491027732463	-0.466952969389718	0.0997866257980212	0.618206354374363
YER046W	552	461	535	523	700	661	572	548.333333333333	595.666666666667	1.08632218844985	0.119452050418887	0.654599384976714	1
YER047C	601	461	465	355	675	292	474.833333333333	369.333333333333	580.333333333333	1.57129963898917	0.651958321601913	0.0167398861669311	0.204297094967788
YER048C	2117	1841	1780	1445	1915	1584	1780.33333333333	1623.33333333333	1937.33333333333	1.19342915811088	0.255112930663137	0.298948602270799	0.993695554681092
YER048W-A	7245	7175	7107	6810	10215	9321	7978.83333333333	7768.66666666667	8189	1.05410623873681	0.0760202771978702	0.749061856196931	1
YER049W	8350	6339	7012	5613	8621	7298	7205.5	6416.66666666667	7994.33333333333	1.24587012987013	0.317153688941858	0.18264473979768	0.833758594580403
YER050C	1306	1436	1426	1539	1380	1447	1422.33333333333	1474	1370.66666666667	0.929895974672094	-0.104858760622348	0.673008065011122	1
YER051W	425	486	449	479	371	336	424.333333333333	433.666666666667	415	0.95695618754804	-0.0634752197623522	0.820494282155353	1
YER052C	1739	1609	2118	2181	2587	2525	2126.5	2105	2148	1.02042755344418	0.0291737600316541	0.906508430156369	1
YER053C	352	466	382	498	379	409	414.333333333333	457.666666666667	371	0.810633648943918	-0.302878032805141	0.274157744753778	0.970264008753143
YER053C-A	6816	6821	8004	7569	13485	12680	9229.16666666667	9023.33333333333	9435	1.04562246028814	0.0643620361066379	0.882090146675828	1
YER054C	63	60	43	52	25	45	48	52.3333333333333	43.6666666666667	0.834394904458599	-0.261197747354177	0.604774720519131	1
YER055C	5681	6185	4986	6071	5853	6946	5953.66666666667	6400.66666666667	5506.66666666667	0.860327049265701	-0.217042897095921	0.362646797818123	1
YER056C	18471	22069	13439	18472	12525	18353	17221.5	19631.3333333333	14811.6666666667	0.754491119638673	-0.406424174557729	0.0858994863432083	0.574347545941843
YER056C-A	4580	3979	3617	3200	1668	1321	3060.83333333333	2833.33333333333	3288.33333333333	1.16058823529412	0.214856209698495	0.698406259945195	1
YER057C	976	966	1002	834	1001	819	933	873	993	1.13745704467354	0.185812063898934	0.465724155968589	1
YER058W	117	118	138	138	140	138	131.5	131.333333333333	131.666666666667	1.00253807106599	0.00365702360808878	1	1
YER059W	299	248	273	219	202	215	242.666666666667	227.333333333333	258	1.13489736070381	0.182561827120238	0.548715928281104	1
YER060W	549	654	524	653	461	555	566	620.666666666667	511.333333333333	0.823845327604726	-0.27955459005586	0.29404432230321	0.986443828930387
YER060W-A	78	92	80	111	66	65	82	89.3333333333333	74.6666666666667	0.835820895522388	-0.258734268400168	0.527821317883716	1
YER061C	193	247	233	273	243	239	238	253	223	0.881422924901186	-0.182093674774005	0.551357213445968	1
YER062C	420	508	415	511	449	482	464.166666666667	500.333333333333	428	0.855429713524317	-0.225278774498385	0.409216327022978	1
YER063W	1547	1448	1516	1538	1190	1491	1455	1492.33333333333	1417.66666666667	0.949966495421041	-0.0740514632777806	0.765696357929098	1
YER064C	1175	1102	1387	1483	2241	2472	1643.33333333333	1685.66666666667	1601	0.949772592446114	-0.0743459698898711	0.872509069483784	1
YER065C	136	156	144	146	119	174	145.833333333333	158.666666666667	133	0.838235294117647	-0.254572827085598	0.457337827742888	1
YER066W	412	375	446	481	358	349	403.5	401.666666666667	405.333333333333	1.00912863070539	0.0131100823262615	0.965633587156095	1
YER067W	137	138	170	197	37	45	120.666666666667	126.666666666667	114.666666666667	0.905263157894737	-0.14359085362885	0.847074645599697	1
YER068W	791	684	718	563	449	336	590.166666666667	527.666666666667	652.666666666667	1.23689197725837	0.306719509466514	0.392548399825304	1
YER069W	649	542	725	581	684	547	621.333333333333	556.666666666667	686	1.23233532934132	0.301394879532554	0.253192019071177	0.950617962795086
YER070W	9261	8946	10446	10769	9169	10005	9766	9906.66666666667	9625.33333333333	0.971601615074024	-0.0415632067483426	0.86097576144098	1
YER071C	1747	2014	1783	1839	1796	2022	1866.83333333333	1958.33333333333	1775.33333333333	0.906553191489362	-0.14153642312911	0.563827396588068	1
YER072W	3113	3112	2992	2860	2883	2642	2933.66666666667	2871.33333333333	2996	1.04341769212909	0.0613168009380486	0.799944231604903	1
YER073W	752	614	819	735	601	426	657.833333333333	591.666666666667	724	1.22366197183099	0.291205078524955	0.266868951565052	0.963315328983666
YER074W	427	30713	432	35250	218	42794	18305.6666666667	36252.3333333333	359	0.00990281085355425	-6.65794620099447	1.8072040841299e-77	1.04763620757011e-73
YER074W-A	32	211	41	260	185	280	168.166666666667	250.333333333333	86	0.343541944074567	-1.54144184209102	0.00120156753637015	0.0309577200370567
YER075C	450	513	502	466	498	405	472.333333333333	461.333333333333	483.333333333333	1.04768786127168	0.0672089572655721	0.807030384955577	1
YER076C	467	563	510	540	309	296	447.5	466.333333333333	428.666666666667	0.919228020014296	-0.121505319836806	0.723030751392763	1
YER077C	1662	2297	1481	1753	1495	2468	1859.33333333333	2172.66666666667	1546	0.71156796563363	-0.49092653209256	0.0455396561886602	0.39758040199648
YER078C	734	736	939	1013	820	709	825.166666666667	819.333333333333	831	1.01423921887714	0.020397967118839	0.938369090685046	1
YER078W-A	120	120	141	140	144	138	133.833333333333	132.666666666667	135	1.01758793969849	0.0251534772283384	0.950245886513831	1
YER079W	112	149	136	166	148	85	132.666666666667	133.333333333333	132	0.99	-0.0144995696951153	0.97495148594561	1
YER080W	1992	2733	2101	2877	1713	1913	2221.5	2507.66666666667	1935.33333333333	0.771766582480393	-0.373763518400752	0.125137590450116	0.703177302273848
YER081W	657	741	599	798	552	656	667.166666666667	731.666666666667	602.666666666667	0.82369020501139	-0.279826262007533	0.285363369130939	0.976427394860117
YER082C	731	604	903	825	861	758	780.333333333333	729	831.666666666667	1.14083219021491	0.190086595176529	0.461912488634124	1
YER083C	2371	2572	2107	2295	2183	2367	2315.83333333333	2411.33333333333	2220.33333333333	0.920790710533591	-0.11905481608134	0.624702341715214	1
YER085C	34	28	42	50	41	49	40.6666666666667	42.3333333333333	39	0.921259842519685	-0.118319967188761	0.836988906344964	1
YER086W	13609	9745	15317	12168	18918	19281	14839.6666666667	13731.3333333333	15948	1.16143127639948	0.215903790280209	0.497487318361997	1
YER087C-B	3179	3029	2834	2753	2294	2132	2703.5	2638	2769	1.04965883244882	0.0699204891153858	0.773042024393254	1
YER087W	444	401	425	328	309	259	361	329.333333333333	392.666666666667	1.19230769230769	0.253756592245783	0.369561925472083	1
YER088C	1219	2014	1814	2507	1561	2496	1935.16666666667	2339	1531.33333333333	0.654695738919766	-0.61110350569566	0.0127808086958455	0.168387154567765
YER089C	3337	2789	5118	3699	2368	2111	3237	2866.33333333333	3607.66666666667	1.25863472496802	0.331859651652087	0.425156988985465	1
YER090W	3666	3695	2979	3304	4057	3712	3568.83333333333	3570.33333333333	3567.33333333333	0.999159742320978	-0.00121274516719609	0.99641954214094	1
YER091C	1871	827	3411	2103	3480	1483	2195.83333333333	1471	2920.66666666667	1.985497394063	0.989500467346964	0.0207691922214351	0.238413875856751
YER092W	2122	1907	2402	2309	2414	2966	2353.33333333333	2394	2312.66666666667	0.966026176552492	-0.049865812378276	0.837929464763098	1
YER093C	808	825	703	694	770	782	763.666666666667	767	760.333333333333	0.991308126901347	-0.0125945369119522	0.962996654033546	1
YER093C-A	468	490	450	500	395	413	452.666666666667	467.666666666667	437.666666666667	0.935851746258018	-0.0956480927270123	0.728466771446862	1
YER094C	1655	2196	2266	2173	1697	1965	1992	2111.33333333333	1872.66666666667	0.886959267445532	-0.173060242901792	0.479165008464712	1
YER095W	14493	11139	10197	9082	9861	9503	10712.5	9908	11517	1.16239402503028	0.217099192321743	0.359727454954348	1
YER096W	49	39	98	63	115	57	70.1666666666667	53	87.3333333333333	1.64779874213836	0.720540046253095	0.103466581310995	0.630774198273822
YER098W	200	124	241	135	268	146	185.666666666667	135	236.333333333333	1.75061728395062	0.807863719467529	0.0121461496159774	0.163337790694577
YER099C	1047	1322	1142	1343	1273	1313	1240	1326	1154	0.870286576168929	-0.200437551467105	0.422709216182741	1
YER100W	230	216	198	197	181	89	185.166666666667	167.333333333333	203	1.21314741035857	0.27875486395556	0.401468748849679	1
YER101C	200	250	187	233	161	207	206.333333333333	230	182.666666666667	0.794202898550725	-0.332420468705005	0.289450781521786	0.982404086933135
YER102W	47114	1125	30377	966	26814	1058	17909	1049.66666666667	34768.3333333333	33.1232137186408	5.04977074933749	5.23145908107916e-17	1.08309886760771e-14
YER103W	66	67	136	139	95	93	99.3333333333333	99.6666666666667	99	0.993311036789298	-0.00968255339733923	0.990952306602776	1
YER104W	150	161	185	194	210	162	177	172.333333333333	181.666666666667	1.0541586073501	0.0760919493493539	0.819792903787458	1
YER105C	1480	1414	1629	1844	1503	1552	1570.33333333333	1603.33333333333	1537.33333333333	0.958835758835759	-0.0606443810056324	0.80662664440909	1
YER106W	21	17	25	11	25	12	18.5	13.3333333333333	23.6666666666667	1.775	0.82781902461732	0.275483603970627	0.971389733303154
YER107C	126	97	122	109	99	113	111	106.333333333333	115.666666666667	1.08777429467085	0.121379238813392	0.747956730945325	1
YER109C	258	255	300	351	185	263	268.666666666667	289.666666666667	247.666666666667	0.855005753739931	-0.225993966275804	0.447935090509378	1
YER110C	3801	4177	4801	4463	6314	5515	4845.16666666667	4718.33333333333	4972	1.05376192158248	0.0755489529805319	0.762282037541371	1
YER111C	479	519	723	672	239	442	512.333333333333	544.333333333333	480.333333333333	0.882424984690753	-0.180454455386948	0.683075397609318	1
YER112W	1166	1313	1570	1711	1009	1329	1349.66666666667	1451	1248.33333333333	0.860326211807948	-0.217044301441787	0.383051819090201	1
YER113C	1648	1674	2029	1706	1722	1183	1660.33333333333	1521	1799.66666666667	1.18321279859741	0.242709563003604	0.324487544777015	1
YER114C	1101	909	1378	1168	1446	1066	1178	1047.66666666667	1308.33333333333	1.24880687241489	0.3205503818676	0.201094102723129	0.87223012449669
YER115C	958	1158	969	1168	799	831	980.5	1052.33333333333	908.666666666667	0.863477985429205	-0.211768698507776	0.403986019345304	1
YER116C	141	212	278	418	206	389	274	339.666666666667	208.333333333333	0.613346418056919	-0.705225956616364	0.0800705557382693	0.551382696170845
YER117W	30329	26080	30181	24551	22423	17660	25204	22763.6666666667	27644.3333333333	1.21440599786209	0.280250821248531	0.235242247093681	0.927686602994605
YER118C	442	516	195	227	148	207	289.166666666667	316.666666666667	261.666666666667	0.826315789473684	-0.275234859439321	0.689317405382277	1
YER119C	627	477	920	793	816	665	716.333333333333	645	787.666666666667	1.22118863049096	0.288286062942074	0.267839964893239	0.964989606268555
YER120W	6866	6369	6612	5745	5836	4210	5939.66666666667	5441.33333333333	6438	1.18316589071306	0.242652366940734	0.308852131929603	1
YER121W	734	663	721	654	675	685	688.666666666667	667.333333333333	710	1.06393606393606	0.0894114562772068	0.733223690240674	1
YER122C	4122	4204	3717	4113	3896	4048	4016.66666666667	4121.66666666667	3911.66666666667	0.949049737161342	-0.0754443978667677	0.753316474868684	1
YER123W	607	529	1076	935	1281	920	891.333333333333	794.666666666667	988	1.24328859060403	0.314161211843672	0.421440502646974	1
YER124C	486	763	686	961	733	997	771	907	635	0.700110253583241	-0.514345958868994	0.0468301526204167	0.403316982359634
YER125W	827	1013	1351	1530	1685	1888	1382.33333333333	1477	1287.66666666667	0.871812232001805	-0.197910649254014	0.596745912543413	1
YER126C	2225	1987	2378	2352	2171	2209	2220.33333333333	2182.66666666667	2258	1.03451435552841	0.0489536650200038	0.841194397079546	1
YER127W	2655	2565	2599	2771	2496	2464	2591.66666666667	2600	2583.33333333333	0.993589743589744	-0.00927781358801075	0.970041533922746	1
YER128W	222	284	326	361	239	231	277.166666666667	292	262.333333333333	0.898401826484018	-0.154567234093687	0.602790516660078	1
YER129W	1109	1124	575	311	502	389	668.333333333333	608	728.666666666667	1.1984649122807	0.261187671507163	0.712046053762802	1
YER130C	693	691	603	564	494	579	604	611.333333333333	596.666666666667	0.976008724100327	-0.0350340514434358	0.896650441134021	1
YER131W	17389	15447	13461	11658	9902	6484	12390.1666666667	11196.3333333333	13584	1.2132543392182	0.278882019926862	0.480982703765351	1
YER132C	177	213	295	376	268	272	266.833333333333	287	246.666666666667	0.859465737514518	-0.218487966880532	0.502357787943333	1
YER133W	4	5	6	3	4	4	4.33333333333333	4	4.66666666666667	1.16666666666667	0.222392421336448	0.940798454282435	1
YER134C	577	597	600	730	511	596	601.833333333333	641	562.666666666667	0.877795111804472	-0.188043858632712	0.477799453708734	1
YER136W	683	519	1238	883	1372	948	940.5	783.333333333333	1097.66666666667	1.40127659574468	0.486741755142986	0.207204018969419	0.881953661464097
YER137C	764	785	761	759	1067	989	854.166666666667	844.333333333333	864	1.02329253849191	0.0332186411721236	0.898334253502517	1
YER138C	123	124	144	143	144	142	136.666666666667	136.333333333333	137	1.00488997555012	0.00703755073993395	0.991828806012537	1
YER138W-A	125	127	146	145	148	146	139.5	139.333333333333	139.666666666667	1.00239234449761	0.00344730161846863	1	1
YER139C	207	315	220	339	313	438	305.333333333333	364	246.666666666667	0.677655677655678	-0.56137568040354	0.0533776804526913	0.430336161006909
YER140W	963	1216	1004	1157	1009	1285	1105.66666666667	1219.33333333333	992	0.813559322033898	-0.297680548640685	0.2369285165265	0.928319367205405
YER141W	3636	3906	3015	2811	3513	3748	3438.16666666667	3488.33333333333	3388	0.97123745819398	-0.0421040310897168	0.861436019515135	1
YER142C	161	130	212	201	222	154	180	161.666666666667	198.333333333333	1.22680412371134	0.294904921120816	0.362864566914883	1
YER143W	822	744	761	681	774	616	733	680.333333333333	785.666666666667	1.15482606565409	0.207675576217448	0.423988997238298	1
YER144C	855	870	856	860	791	1131	893.833333333333	953.666666666667	834	0.874519398811604	-0.193437708157363	0.449047054266935	1
YER145C	17505	11477	9160	6578	12394	7679	10798.8333333333	8578	13019.6666666667	1.51779746638688	0.601979291587721	0.116349119497661	0.680601257041315
YER146W	9057	9418	9117	7886	11467	9685	9438.33333333333	8996.33333333333	9880.33333333333	1.09826225499277	0.135222597876984	0.568684359626632	1
YER147C	1037	958	1013	987	787	754	922.666666666667	899.666666666667	945.666666666667	1.05113004816599	0.0719411738075072	0.778692278481504	1
YER148W	2057	1863	2429	2311	2525	2042	2204.5	2072	2337	1.12789575289575	0.173633731096272	0.476113771074343	1
YER149C	403	419	494	481	560	442	466.5	447.333333333333	485.666666666667	1.08569299552906	0.118616205864329	0.664870166184465	1
YER150W	316	524	359	573	317	559	441.333333333333	552	330.666666666667	0.599033816425121	-0.73929064711245	0.00726691992838291	0.114473735937054
YER151C	588	564	798	737	540	588	635.833333333333	629.666666666667	642	1.01958708311276	0.0279850014550895	0.917301063657587	1
YER152C	1469	1565	1698	1834	1689	1892	1691.16666666667	1763.66666666667	1618.66666666667	0.917784917784918	-0.123771996151657	0.615304725477755	1
YER153C	279	346	581	673	470	288	439.5	435.666666666667	443.333333333333	1.01759755164499	0.0251671045931186	0.960968537360285	1
YER154W	1547	1941	1961	2309	2150	1759	1944.5	2003	1886	0.941587618572142	-0.0868327451376111	0.723102741026391	1
YER155C	4789	5539	6071	6177	6450	6926	5992	6214	5770	0.92854843900869	-0.106950922588996	0.653714438428425	1
YER156C	9261	9480	6348	6226	5795	6143	7208.83333333333	7283	7134.66666666667	0.979632935145773	-0.0296868169300011	0.923515198951357	1
YER157W	1403	972	1215	752	1244	681	1044.5	801.666666666667	1287.33333333333	1.60582120582121	0.683311270293246	0.00700798039776345	0.110997984606106
YER158C	370	218	431	287	428	267	333.5	257.333333333333	409.666666666667	1.5919689119171	0.670812163104581	0.0192836142242966	0.224923765911967
YER159C	822	693	779	706	593	502	682.5	633.666666666667	731.333333333333	1.15412940557601	0.206804993754641	0.429009949598276	1
YER160C	128	130	147	149	148	146	141.333333333333	141.666666666667	141	0.995294117647059	-0.00680517790511428	0.992028132338294	1
YER161C	1114	1158	1028	1178	1207	1451	1189.33333333333	1262.33333333333	1116.33333333333	0.884341167150779	-0.177325045177704	0.479297486755834	1
YER162C	172	69	190	83	181	105	133.333333333333	85.6666666666667	181	2.11284046692607	1.07918383861048	0.0021819459373221	0.048649002302524
YER163C	1056	1035	1165	1126	1293	1382	1176.16666666667	1181	1171.33333333333	0.991814846175557	-0.0118572741099374	0.963498831725201	1
YER164W	745	1034	803	947	511	604	774	861.666666666667	686.333333333333	0.79651837524178	-0.328220450570043	0.269962571733239	0.966002031072282
YER165W	22557	19583	20588	17454	16809	11505	18082.6666666667	16180.6666666667	19984.6666666667	1.23509538131927	0.304622459496422	0.197596244653622	0.865809093164812
YER166W	2898	3551	3043	3009	3287	3060	3141.33333333333	3206.66666666667	3076	0.959251559251559	-0.0600188899744216	0.80374949789137	1
YER167W	1047	805	1142	940	1594	1195	1120.5	980	1261	1.28673469387755	0.363714621325649	0.167750947458264	0.810376868679633
YER168C	348	365	347	385	276	296	336.166666666667	348.666666666667	323.666666666667	0.9282982791587	-0.107339650827749	0.709447652069026	1
YER169W	324	401	544	535	325	393	420.333333333333	443	397.666666666667	0.897667419112114	-0.155747061580946	0.603393631356192	1
YER170W	260	248	273	266	235	243	254.166666666667	252.333333333333	256	1.01453104359313	0.0208130107354245	0.949429693668137	1
YER171W	1033	1147	1381	1331	1648	1678	1369.66666666667	1385.33333333333	1354	0.977382098171319	-0.0330054146080588	0.895903351672304	1
YER172C	1125	960	1358	1252	1528	1179	1233.66666666667	1130.33333333333	1337	1.18283692126216	0.242251181789078	0.332629801311767	1
YER173W	277	299	345	316	239	304	296.666666666667	306.333333333333	287	0.936887921653972	-0.0940516238921905	0.750057423560178	1
YER174C	2119	1460	2030	1581	1919	1536	1774.16666666667	1525.66666666667	2022.66666666667	1.3257592309373	0.406818793646372	0.0979131988104341	0.615354368072995
YER175C	256	223	297	271	194	243	247.333333333333	245.666666666667	249	1.01356852103121	0.0194436236941673	0.953467631675957	1
YER175W-A	1305	1131	747	151	152	146	605.333333333333	476	734.666666666667	1.54341736694678	0.626128244542058	0.589618286005669	1
YER176W	537	927	397	605	309	555	555	695.666666666667	414.333333333333	0.595591758505031	-0.74760430410735	0.0338989239876983	0.328615488890781
YER177W	12986	13478	12861	14465	11253	10597	12606.6666666667	12846.6666666667	12366.6666666667	0.962636222106902	-0.0549373847875554	0.816534666487578	1
YER178W	7513	7510	7160	8145	5783	6893	7167.33333333333	7516	6818.66666666667	0.90722015256342	-0.140475406899563	0.554816867257953	1
YER179W	5	7	6	3	12	4	6.16666666666667	4.66666666666667	7.66666666666667	1.64285714285714	0.716207033999409	0.611751730876598	1
YER180C	603	648	651	716	700	620	656.333333333333	661.333333333333	651.333333333333	0.984879032258065	-0.02198155841849	0.935219513534518	1
YER180C-A	871	898	958	1050	881	985	940.5	977.666666666667	903.333333333333	0.923968632799182	-0.114084219515722	0.654544118189001	1
YER182W	456	655	618	771	688	1001	698.166666666667	809	587.333333333333	0.725999175937371	-0.46196018423072	0.0766506937801772	0.538598874962045
YER183C	1103	1029	1392	1494	1648	1730	1399.33333333333	1417.66666666667	1381	0.974135904067717	-0.0378050346465566	0.888754868301666	1
YER184C	178	152	174	160	202	93	159.833333333333	135	184.666666666667	1.3679012345679	0.451964068277201	0.174886412031623	0.819624072537698
YER185W	83	67	114	106	25	16	68.5	63	74	1.17460317460317	0.232173442129033	0.775862365202544	1
YER186C	799	920	1102	159	1079	126	697.5	401.666666666667	993.333333333333	2.47302904564315	1.3062791842322	0.0264930949362324	0.279879162969505
YER187W	127	908	44	51	45	49	204	336	72	0.214285714285714	-2.22239242133645	0.351414116018021	1
YER188C-A	131	132	150	154	152	150	144.833333333333	145.333333333333	144.333333333333	0.993119266055046	-0.00996111005020147	0.984342715175258	1
YER189W	814	134	1019	156	1124	150	566.166666666667	146.666666666667	985.666666666667	6.72045454545455	2.74855881459566	7.10432230459522e-22	2.16756612630203e-19
YER190W	511	136	543	158	157	154	276.5	149.333333333333	403.666666666667	2.703125	1.43462822763672	0.0319231190399325	0.317969623839328
YFL001W	888	760	877	752	931	762	828.333333333333	758	898.666666666667	1.18557607739666	0.24558824228961	0.339226822284707	1
YFL002C	1476	1690	1432	1725	1376	1682	1563.5	1699	1428	0.840494408475574	-0.250689873155121	0.310142967673213	1
YFL003C	23	33	25	30	21	81	35.5	48	23	0.479166666666667	-1.06140054466414	0.129949731510773	0.718548476945823
YFL004W	5974	4897	4588	4132	4156	3388	4522.5	4139	4906	1.18531046146412	0.245264985327311	0.305642216252493	1
YFL005W	3304	3674	3590	3936	6957	6160	4603.5	4590	4617	1.00588235294118	0.00846157874819607	0.985035273212037	1
YFL007W	2321	2347	2824	3079	2496	2448	2585.83333333333	2624.66666666667	2547	0.970408940817882	-0.0433352521636902	0.858553070250888	1
YFL008W	523	516	608	662	688	669	611	615.666666666667	606.333333333333	0.984840281537629	-0.0220383233309516	0.935665028880487	1
YFL009W	559	650	623	756	416	535	589.833333333333	647	532.666666666667	0.82328696548171	-0.280532709785687	0.290192748131495	0.982790307324434
YFL010C	1303	1209	1905	1753	820	892	1313.66666666667	1284.66666666667	1342.66666666667	1.04514789828749	0.0637071117110637	0.886614329462134	1
YFL010W-A	2449	2351	2515	2512	1837	1994	2276.33333333333	2285.66666666667	2267	0.9918331631909	-0.0118306304039226	0.961868830976785	1
YFL011W	5	7	7	3	8	4	5.66666666666667	4.66666666666667	6.66666666666667	1.42857142857143	0.514573172829758	0.742455582075152	1
YFL012W	35	30	48	53	45	53	44	45.3333333333333	42.6666666666667	0.941176470588235	-0.0874628412503396	0.878726549563013	1
YFL013C	442	418	411	403	412	446	422	422.333333333333	421.666666666667	0.998421468034728	-0.00227913955913692	0.996692851324794	1
YFL014W	1158	1238	997	959	947	689	998	962	1034	1.07484407484407	0.104127386544893	0.681785535303257	1
YFL016C	1390	1670	2049	2261	1668	1491	1754.83333333333	1807.33333333333	1702.33333333333	0.941903356694947	-0.0863490541252958	0.728469955006572	1
YFL017C	2185	1985	1955	1856	1853	1633	1911.16666666667	1824.66666666667	1997.66666666667	1.09481183777859	0.130682939205474	0.593797900753961	1
YFL017W-A	1951	1967	1754	1864	1046	1106	1614.66666666667	1645.66666666667	1583.66666666667	0.962325298764432	-0.0554034383302528	0.873591883340819	1
YFL018C	4563	3052	5060	3348	4671	2885	3929.83333333333	3095	4764.66666666667	1.53947226709747	0.622435878112623	0.00972789894187717	0.142046927370433
YFL020C	133	139	151	160	157	154	149	151	147	0.973509933774834	-0.0387323944887145	0.915828105697482	1
YFL021W	196	194	158	161	173	178	176.666666666667	177.666666666667	175.666666666667	0.98874296435272	-0.0163325711219612	0.966305676264142	1
YFL022C	6791	5898	6209	4955	6693	4790	5889.33333333333	5214.33333333333	6564.33333333333	1.25890174518954	0.332165687934316	0.163837091007586	0.80216521669846
YFL023W	522	1248	438	875	585	839	751.166666666667	987.333333333333	515	0.521607022282242	-0.938964802497111	0.000443818704406547	0.0139142947893846
YFL024C	680	380	597	235	535	207	439	274	604	2.2043795620438	1.14037265636455	4.02768025966673e-05	0.00174242257203642
YFL025C	676	760	982	877	1137	855	881.166666666667	830.666666666667	931.666666666667	1.12158908507223	0.165544214706551	0.517699812192631	1
YFL026W	156	85	167	67	194	81	125	77.6666666666667	172.333333333333	2.21888412017167	1.14983432566065	0.00136897591561469	0.034023127074107
YFL027C	359	346	352	376	486	413	388.666666666667	378.333333333333	399	1.05462555066079	0.0767308547652248	0.786036904815254	1
YFL028C	1476	1225	2041	1898	2727	1884	1875.16666666667	1669	2081.33333333333	1.24705412422608	0.318524081894154	0.331747715302429	1
YFL029C	446	459	400	410	453	490	443	453	433	0.955849889624724	-0.0651440253195102	0.814611228086861	1
YFL030W	337	179	182	162	206	93	193.166666666667	144.666666666667	241.666666666667	1.6705069124424	0.740285952457818	0.0750398754041258	0.533320313256728
YFL031W	6069	4129	6888	4566	6046	4287	5330.83333333333	4327.33333333333	6334.33333333333	1.46379602526575	0.549714533239728	0.021629375007624	0.244961697987316
YFL033C	656	465	689	340	680	357	531.166666666667	387.333333333333	675	1.74268502581756	0.801311839254821	0.00294063709639775	0.0589857205806844
YFL034C-A	1851	2118	1866	1981	1656	1528	1833.33333333333	1875.66666666667	1791	0.954860494046561	-0.0666381253504398	0.786375734914713	1
YFL034C-B	76	84	106	98	25	16	67.5	66	69	1.04545454545455	0.0641303374197156	0.939604979558076	1
YFL034W	335	462	247	328	272	551	365.833333333333	447	284.666666666667	0.636838180462342	-0.651001262283984	0.0211931999301574	0.241369312367628
YFL036W	2150	1868	1990	1753	2583	2407	2125.16666666667	2009.33333333333	2241	1.11529528865295	0.157425732633726	0.51880951116419	1
YFL037W	13325	11958	15555	14533	13444	11444	13376.5	12645	14108	1.11569790431	0.157946443875651	0.504506731350232	1
YFL038C	5588	5262	7249	7414	7702	7635	6808.33333333333	6770.33333333333	6846.33333333333	1.01122544434051	0.0161046700141596	0.946251335857416	1
YFL039C	136330	348369	79873	90224	165524	388493	201468.833333333	275695.333333333	127242.333333333	0.461532416217902	-1.11549611424401	0.116941893149148	0.681385606067505
YFL040W	21	27	28	33	12	8	21.5	22.6666666666667	20.3333333333333	0.897058823529412	-0.156725503687453	0.843227766372598	1
YFL041W	1403	1274	1685	1496	1849	1524	1538.5	1431.33333333333	1645.66666666667	1.14974382859804	0.201312453882324	0.415446786557697	1
YFL041W-A	712	796	758	745	704	746	743.5	762.333333333333	724.666666666667	0.95059029296021	-0.0731044253843635	0.779249514028081	1
YFL042C	569	396	528	507	420	567	497.833333333333	490	505.666666666667	1.03197278911565	0.0454049305233067	0.868911396921299	1
YFL044C	649	524	740	484	807	523	621.166666666667	510.333333333333	732	1.43435662965382	0.520403771505411	0.0487112289865645	0.41009213196649
YFL045C	20970	18099	17929	17333	22048	18289	19111.3333333333	17907	20315.6666666667	1.13450978202193	0.182069048334785	0.440899401424561	1
YFL046W	441	462	509	541	560	454	494.5	485.666666666667	503.333333333333	1.03637611530542	0.0515476721479286	0.851128045763349	1
YFL047W	787	892	900	879	762	778	833	849.666666666667	816.333333333333	0.960768928991762	-0.0577385994582235	0.823376238631256	1
YFL048C	2789	2137	3764	3139	4135	3420	3230.66666666667	2898.66666666667	3562.66666666667	1.22907083716651	0.297568067446743	0.234953671860677	0.927179330004319
YFL049W	593	315	699	573	610	409	533.166666666667	432.333333333333	634	1.46646106399383	0.552338766608864	0.0396577466289512	0.362556908774472
YFL050C	161	139	244	199	239	182	194	173.333333333333	214.666666666667	1.23846153846154	0.308549065086162	0.332411200153856	1
YFL051C	529	270	1772	694	1433	523	870.166666666667	495.666666666667	1244.66666666667	2.51109616677875	1.32831728017378	0.046702653267478	0.403105173092486
YFL052W	58	39	106	47	91	49	65	45	85	1.88888888888889	0.917537839808027	0.0378593771327469	0.354557042388584
YFL053W	101	79	209	112	189	65	125.833333333333	85.3333333333333	166.333333333333	1.94921875	0.962896005337261	0.0221344087833337	0.245903415465713
YFL054C	122	210	106	199	82	146	144.166666666667	185	103.333333333333	0.558558558558559	-0.840219555963231	0.0143587375619502	0.18330765676396
YFL055W	7	176	9	121	12	57	63.6666666666667	118	9.33333333333333	0.0790960451977401	-3.66025062802539	4.91428307026081e-05	0.00203486421130728
YFL056C	74	9	106	17	91	12	51.5	12.6666666666667	90.3333333333333	7.13157894736842	2.83422152791029	6.46934674070295e-08	5.28208493744436e-06
YFL057C	37	31	51	55	49	53	46	46.3333333333333	45.6666666666667	0.985611510791367	-0.0209089897629809	0.983075705867118	1
YFL058W	39	33	54	57	49	57	48.1666666666667	49	47.3333333333333	0.965986394557823	-0.0499252253316822	0.934251392207054	1
YFL059W	668	656	618	592	161	158	475.5	468.666666666667	482.333333333333	1.02916073968706	0.0414683274591893	0.953331814109085	1
YFL060C	136	141	153	161	161	162	152.333333333333	154.666666666667	150	0.969827586206897	-0.044199803910535	0.902214683293785	1
YFL061W	521	143	569	164	161	162	286.666666666667	156.333333333333	417	2.66737739872068	1.41542196165044	0.0349088155971429	0.334489923994442
YFL062W	7	1434	11	2107	21	1524	850.666666666667	1688.33333333333	13	0.00769990128331688	-7.02094433482625	6.59769946939998e-47	9.56171595602791e-44
YFL064C	139	145	155	166	165	166	156	159	153	0.962264150943396	-0.0554951125917036	0.874584830582177	1
YFL065C	140	147	157	169	169	166	158	160.666666666667	155.333333333333	0.966804979253112	-0.0487031915756812	0.890287891894108	1
YFL066C	142	148	159	172	169	170	160	163.333333333333	156.666666666667	0.959183673469388	-0.0601209924375711	0.862585876072001	1
YFL067W	144	150	161	176	173	170	162.333333333333	165.333333333333	159.333333333333	0.963709677419355	-0.0533295024061266	0.878257062132131	1
YFR001W	6891	6916	5605	3983	7290	4405	5848.33333333333	5101.33333333333	6595.33333333333	1.29286461055933	0.370571203298525	0.152893168789439	0.777564002684661
YFR002W	3831	3312	3329	3003	4008	2829	3385.33333333333	3048	3722.66666666667	1.22134733158355	0.288473537995174	0.230959803344025	0.920400692590139
YFR003C	563	608	556	662	581	742	618.666666666667	670.666666666667	566.666666666667	0.84493041749503	-0.243095558780463	0.357073700225103	1
YFR004W	51	53	26	14	29	109	47	58.6666666666667	35.3333333333333	0.602272727272727	-0.731511164074098	0.42595826989597	1
YFR005C	1088	657	914	749	824	592	804	666	942	1.41441441441441	0.500204882541521	0.052356106020186	0.429148942735344
YFR006W	3206	4027	2591	846	4185	985	2640	1952.66666666667	3327.33333333333	1.70399453738477	0.768920710622125	0.224018471921259	0.912684631211754
YFR007W	346	273	432	279	358	292	330	281.333333333333	378.666666666667	1.34597156398104	0.428647930797497	0.134796031479012	0.73410481226726
YFR008W	220	182	250	215	194	199	210	198.666666666667	221.333333333333	1.11409395973154	0.155870910884763	0.620413110449047	1
YFR009W	1267	1616	955	998	634	952	1070.33333333333	1188.66666666667	952	0.80089736399327	-0.320310723595895	0.401688391009914	1
YFR010W	1160	1240	1324	1343	1289	1499	1309.16666666667	1360.66666666667	1257.66666666667	0.924301812836845	-0.11356408222261	0.649022681808479	1
YFR011C	1264	1329	1394	1370	1186	1208	1291.83333333333	1302.33333333333	1281.33333333333	0.983875095981572	-0.0234529194099226	0.926106126591457	1
YFR012W	40	34	58	60	54	61	51.1666666666667	51.6666666666667	50.6666666666667	0.980645161290323	-0.0281968918306521	0.968303066468671	1
YFR012W-A	146	152	163	178	173	174	164.333333333333	168	160.666666666667	0.956349206349206	-0.0643905872699549	0.851281013367605	1
YFR013W	514	446	567	451	778	519	545.833333333333	472	619.666666666667	1.31285310734463	0.392705504836484	0.142075707910498	0.753651638039399
YFR014C	454	557	445	377	334	300	411.166666666667	411.333333333333	411	0.999189627228525	-0.00116959474657882	1	1
YFR015C	21	27	34	21	33	12	24.6666666666667	20	29.3333333333333	1.46666666666667	0.552541023028779	0.406425711020705	1
YFR016C	1252	1112	753	654	729	754	875.666666666667	840	911.333333333333	1.08492063492064	0.117589509218781	0.747730306682891	1
YFR017C	357	330	330	370	404	353	357.333333333333	351	363.666666666667	1.0360873694207	0.0511456652978905	0.859601883823185	1
YFR018C	1805	1355	1927	1907	1874	1439	1717.83333333333	1567	1868.66666666667	1.19251223144012	0.254004063838757	0.301774203547593	0.9973689041992
YFR019W	152	205	206	269	185	118	189.166666666667	197.333333333333	181	0.91722972972973	-0.124644977824588	0.731564160680535	1
YFR021W	545	511	621	571	478	397	520.5	493	548	1.11156186612576	0.152588246582615	0.571354062498797	1
YFR022W	157	150	127	128	136	130	138	136	140	1.02941176470588	0.0418201756946269	0.910935788325096	1
YFR023W	7	7	27	3	12	4	10	4.66666666666667	15.3333333333333	3.28571428571429	1.71620703399941	0.10260805231466	0.628772599649137
YFR024C-A	808	1223	1040	1375	589	798	972.166666666667	1132	812.333333333333	0.717608951707892	-0.478730207829698	0.138326080583394	0.747634224265968
YFR025C	824	672	885	685	865	786	786.166666666667	714.333333333333	858	1.20111992533831	0.264380203544154	0.305623252438403	1
YFR026C	212	154	246	62	185	61	153.333333333333	92.3333333333333	214.333333333333	2.32129963898917	1.21493276127876	0.000387135511559075	0.0123990307210384
YFR027W	274	279	344	302	317	490	334.333333333333	357	311.666666666667	0.873015873015873	-0.195920209975257	0.520174855091709	1
YFR028C	1050	1658	1255	1293	1054	1394	1284	1448.33333333333	1119.66666666667	0.77307249712313	-0.371324381467264	0.136767051908216	0.742358239617911
YFR029W	274	237	407	290	325	284	302.833333333333	270.333333333333	335.333333333333	1.24044389642417	0.310856485588254	0.285285429870506	0.976427394860117
YFR030W	392	335	438	476	395	332	394.666666666667	381	408.333333333333	1.07174103237095	0.0999563456754546	0.721992735445465	1
YFR031C	895	766	621	537	634	523	662.666666666667	608.666666666667	716.666666666667	1.17743702081051	0.235649894492601	0.36871449559864	1
YFR031C-A	35196	44648	36762	19814	40225	23026	33278.5	29162.6666666667	37394.3333333333	1.28226728237015	0.358697016058214	0.299630946166673	0.993878068001845
YFR032C	23	18	28	17	29	20	22.5	18.3333333333333	26.6666666666667	1.45454545454545	0.540568381362703	0.437488228167729	1
YFR032C-A	41763	44597	33046	32698	45917	65252	43878.8333333333	47515.6666666667	40242	0.846920664763201	-0.239701263362221	0.478200590621582	1
YFR032C-B	558	548	655	701	177	174	468.833333333333	474.333333333333	463.333333333333	0.976809557273366	-0.0338507789156126	0.960749090121183	1
YFR033C	3948	16311	3103	14583	3588	16392	9654.16666666667	15762	3546.33333333333	0.224992598232035	-2.15205055419876	3.32272690077032e-18	7.40840301683289e-16
YFR034C	1707	2388	2626	3485	2167	2209	2430.33333333333	2694	2166.66666666667	0.804256372185103	-0.31427263338028	0.271020921064964	0.966002031072282
YFR035C	4915	3181	4156	2664	4317	2812	3674.16666666667	2885.66666666667	4462.66666666667	1.54649416657041	0.629001391541746	0.00908251018881213	0.134658085842823
YFR036W	997	1139	1024	1191	1071	1212	1105.66666666667	1180.66666666667	1030.66666666667	0.872953133822699	-0.196023892827067	0.436193457217634	1
YFR037C	4069	3740	3324	2786	2690	2784	3232.16666666667	3103.33333333333	3361	1.08302900107411	0.115071875583002	0.633146636147046	1
YFR038W	2045	1818	1044	1115	1264	1204	1415	1379	1451	1.05221174764322	0.0734250625527642	0.849310395949345	1
YFR039C	701	712	761	1005	470	762	735.166666666667	826.333333333333	644	0.779346510689794	-0.359663177250949	0.165880246393524	0.805969266319904
YFR040W	1278	1357	737	805	634	863	945.666666666667	1008.33333333333	883	0.875702479338843	-0.191487298679697	0.639225169988238	1
YFR041C	1178	1307	1791	2164	1561	1536	1589.5	1669	1510	0.904733373277412	-0.144435405150157	0.612151112188471	1
YFR042W	1756	2511	328	348	194	239	896	1032.66666666667	759.333333333333	0.73531310522918	-0.443569397081457	0.772372491012425	1
YFR043C	568	621	500	571	515	393	528	528.333333333333	527.666666666667	0.998738170347003	-0.00182158488958874	0.997282541925941	1
YFR044C	22765	19452	9802	9363	14638	13697	14952.8333333333	14170.6666666667	15735	1.11039235980429	0.151069546416436	0.744893579782961	1
YFR045W	357	323	428	346	330	219	333.833333333333	296	371.666666666667	1.25563063063063	0.328412128457561	0.251074734159916	0.94693262141321
YFR046C	150	161	161	208	173	211	177.333333333333	193.333333333333	161.333333333333	0.83448275862069	-0.26104585274034	0.42268708910615	1
YFR047C	1095	2008	912	1597	1100	1082	1299	1562.33333333333	1035.66666666667	0.662897375720077	-0.593142553357183	0.0537293199311805	0.430800646806436
YFR048W	754	697	563	620	692	584	651.666666666667	633.666666666667	669.666666666667	1.0568122041031	0.0797190320847398	0.762738681710911	1
YFR049W	1894	2636	2008	2782	2480	3388	2531.33333333333	2935.33333333333	2127.33333333333	0.724733136497842	-0.464478235657581	0.0558440404958963	0.440446126196886
YFR050C	2165	1842	2405	2084	1816	1694	2001	1873.33333333333	2128.66666666667	1.13629893238434	0.184342422461805	0.450886055469451	1
YFR051C	2928	2333	3835	3174	2879	2500	2941.5	2669	3214	1.20419632821281	0.268070623533127	0.267209082112426	0.963315328983666
YFR052W	940	1692	1511	2115	1264	2071	1598.83333333333	1959.33333333333	1238.33333333333	0.632017693092889	-0.661963148225374	0.00748841853989573	0.11700906273794
YFR053C	100	111	83	80	78	61	85.5	84	87	1.03571428571429	0.0506260730699681	0.909231859926091	1
YFR055W	9042	3795	5546	670	7636	835	4587.33333333333	1766.66666666667	7408	4.19320754716981	2.06805423964347	1.20962062382931e-05	0.000594251759011737
YFR057W	41	36	60	67	58	65	54.5	56	53	0.946428571428571	-0.079434467494405	0.878530721087685	1
YGL001C	3000	3022	2626	5091	3431	5815	3830.83333333333	4642.66666666667	3019	0.650272831705916	-0.62088294541632	0.0595137023805705	0.460001243600223
YGL002W	712	604	783	656	564	555	645.666666666667	605	686.333333333333	1.13443526170799	0.181974281749141	0.489011276942564	1
YGL003C	523	476	605	523	956	733	636	577.333333333333	694.666666666667	1.20323325635104	0.266916347551783	0.449634573834092	1
YGL004C	595	542	556	509	610	689	583.5	580	587	1.01206896551724	0.0173076030951178	0.950312964246268	1
YGL005C	634	1066	885	1145	1400	2103	1205.5	1438	973	0.67663421418637	-0.563551965658186	0.247000273413251	0.941071611509318
YGL006W	255	345	309	364	185	276	289	328.333333333333	249.666666666667	0.760406091370558	-0.395158005884988	0.177763820729036	0.823738504209612
YGL006W-A	516	659	546	180	177	178	376	339	413	1.21828908554572	0.284856508283101	0.71534274231045	1
YGL007C-A	682	958	890	1015	886	863	882.333333333333	945.333333333333	819.333333333333	0.866713681241185	-0.206372616866854	0.419714211789338	1
YGL008C	136330	145288	110184	136403	164791	162433	142571.5	148041.333333333	137101.666666667	0.926103970963064	-0.110753925189588	0.637930934846042	1
YGL009C	2529	1721	2626	1974	3060	2241	2358.5	1978.66666666667	2738.33333333333	1.38392857142857	0.468769483216633	0.0541390177733894	0.431697229755624
YGL010W	1082	879	1139	884	1083	786	975.5	849.666666666667	1101.33333333333	1.2961945861122	0.374282313397244	0.140372892338095	0.749346613159062
YGL011C	1753	1560	2520	2329	2154	2103	2069.83333333333	1997.33333333333	2142.33333333333	1.07259679572764	0.101107848577868	0.679091311315122	1
YGL012W	47009	36751	36992	29792	22514	36006	34844	34183	35505	1.03867419477518	0.054743189089333	0.859470841986414	1
YGL013C	178	176	303	272	247	247	237.166666666667	231.666666666667	242.666666666667	1.04748201438849	0.0669254725878266	0.830057785536776	1
YGL014W	1151	1161	1231	1165	1759	1568	1339.16666666667	1298	1380.33333333333	1.06343091936312	0.0887263186495836	0.726090804059289	1
YGL015C	618	396	602	1212	181	1187	699.333333333333	931.666666666667	467	0.501252236135957	-0.996391327299734	0.119906931359785	0.68832521585184
YGL016W	927	1366	920	1609	1297	1649	1294.66666666667	1541.33333333333	1048	0.679930795847751	-0.556540180242072	0.0258896162161367	0.274875650558507
YGL017W	419	467	383	436	404	588	449.5	497	402	0.808853118712274	-0.306050350383358	0.263862665494409	0.963315328983666
YGL018C	470	438	547	367	618	381	470.166666666667	395.333333333333	545	1.37858347386172	0.463186625839441	0.0890432950293458	0.586572706005816
YGL019W	4509	4011	3620	3401	3719	3975	3872.5	3795.66666666667	3949.33333333333	1.0404847633266	0.0572558386589261	0.811721204907955	1
YGL020C	2452	2135	1984	2252	1849	2111	2130.5	2166	2095	0.967220683287165	-0.0480829990216133	0.844234760293732	1
YGL021W	887	1043	885	741	696	661	818.833333333333	815	822.666666666667	1.00940695296524	0.0135079293098218	0.959814494120978	1
YGL022W	10890	12489	15448	15274	12431	13085	13269.5	13616	12923	0.949103995299648	-0.075361919882247	0.750170700346439	1
YGL023C	653	537	1058	809	696	608	726.833333333333	651.333333333333	802.333333333333	1.23183213920164	0.300805674506112	0.321865991245399	1
YGL025C	422	390	531	479	461	397	446.666666666667	422	471.333333333333	1.11690363349131	0.159504715381057	0.561652733278998	1
YGL026C	16421	19583	12419	12139	13485	13782	14638.1666666667	15168	14108.3333333333	0.930138009845288	-0.104483301949049	0.678945241046803	1
YGL027C	2970	2487	2564	2257	2858	2545	2613.5	2429.66666666667	2797.33333333333	1.15132391274523	0.203293777491942	0.401582478751505	1
YGL028C	1549	1321	1778	1709	1726	1670	1625.5	1566.66666666667	1684.33333333333	1.07510638297872	0.104479423165591	0.672102231443979	1
YGL029W	3556	3075	3173	2593	3101	2748	3041	2805.33333333333	3276.66666666667	1.16801330798479	0.22405671193564	0.353293488383119	1
YGL030W	1067	1100	1071	1067	939	904	1024.66666666667	1023.66666666667	1025.66666666667	1.00195376098991	0.00281593135767032	0.992579225638965	1
YGL031C	21410	25052	16397	18604	17242	23427	20355.3333333333	22361	18349.6666666667	0.820610288746776	-0.285230852147412	0.227383368538836	0.915375963485854
YGL032C	147	154	166	184	181	182	169	173.333333333333	164.666666666667	0.95	-0.0740005814437771	0.827029564255961	1
YGL033W	7	9	12	22	25	12	14.5	14.3333333333333	14.6666666666667	1.02325581395349	0.0331668639351991	1	1
YGL035C	115	151	209	303	198	316	215.333333333333	256.666666666667	174	0.677922077922078	-0.560808639012379	0.173258860891388	0.817900339240536
YGL036W	813	1404	1198	2166	993	1783	1392.83333333333	1784.33333333333	1001.33333333333	0.561180646366524	-0.833462839800722	0.00122276670080339	0.0312842984799168
YGL037C	709	670	846	779	675	543	703.666666666667	664	743.333333333333	1.11947791164659	0.162826062739586	0.532592295587729	1
YGL038C	739	740	729	754	556	774	715.333333333333	756	674.666666666667	0.892416225749559	-0.164211350247919	0.528463800505789	1
YGL039W	428	635	382	574	371	490	480	566.333333333333	393.666666666667	0.695114773396115	-0.524676887787063	0.0535578442771609	0.430336161006909
YGL040C	1771	1546	1545	1380	1392	1204	1473	1376.66666666667	1569.33333333333	1.13995157384988	0.188972538731636	0.445591322474215	1
YGL041C-B	1080	1114	1278	1247	1330	1309	1226.33333333333	1223.33333333333	1229.33333333333	1.00490463215259	0.0070585926987628	0.9786896034966	1
YGL041W-A	779	730	694	761	704	863	755.166666666667	784.666666666667	725.666666666667	0.924808836023789	-0.112772912850238	0.664046434025598	1
YGL043W	1717	1330	1772	1419	1610	1499	1557.83333333333	1416	1699.66666666667	1.20032956685499	0.263430571824406	0.286281674363713	0.976886932648731
YGL044C	418	319	409	375	400	365	381	353	409	1.1586402266289	0.212432659670568	0.44916369869568	1
YGL045W	59	68	101	37	54	8	54.5	37.6666666666667	71.3333333333333	1.89380530973451	0.921288023985959	0.139690134588524	0.747722724108656
YGL047W	721	773	782	1041	923	1127	894.5	980.333333333333	808.666666666667	0.824889493369602	-0.277727233766554	0.276868521668873	0.973321297825625
YGL048C	5500	5096	4179	3957	4901	4729	4727	4594	4860	1.05790161079669	0.0812054571152195	0.734365892357628	1
YGL049C	1458	770	1521	1054	1837	863	1250.5	895.666666666667	1605.33333333333	1.79233345738742	0.841839070746536	0.000806858147643097	0.0228823462991256
YGL050W	1254	1059	1276	975	1285	1337	1197.66666666667	1123.66666666667	1271.66666666667	1.13171165826164	0.178506429737682	0.476186022335749	1
YGL051W	43	38	62	70	58	65	56	57.6666666666667	54.3333333333333	0.942196531791908	-0.085900073405647	0.865770247771632	1
YGL053W	45	40	65	73	62	65	58.3333333333333	59.3333333333333	57.3333333333333	0.966292134831461	-0.0494686762642998	0.927089578230017	1
YGL054C	2052	2008	1852	1765	1487	1175	1723.16666666667	1649.33333333333	1797	1.08953112368634	0.123707409254728	0.620957998806831	1
YGL055W	8090	4464	17143	7248	15318	7456	9953.16666666667	6389.33333333333	13517	2.11555717863105	1.08103767894062	0.0122455464331828	0.163565513071798
YGL056C	901	690	1264	1419	1071	1293	1106.33333333333	1134	1078.66666666667	0.951205173427396	-0.0721715332334073	0.825136800486143	1
YGL057C	400	438	481	691	511	596	519.5	575	464	0.80695652173913	-0.309437150704165	0.250034043819429	0.945497294208238
YGL058W	988	1088	1264	1737	1157	1670	1317.33333333333	1498.33333333333	1136.33333333333	0.758398220244716	-0.398972516261863	0.109442889980456	0.656770634799903
YGL059W	174	252	222	238	280	203	228.166666666667	231	225.333333333333	0.975468975468975	-0.0358321058550294	0.911872759222498	1
YGL060W	702	647	992	981	1112	1078	918.666666666667	902	935.333333333333	1.0369549150037	0.0523531696433622	0.853627041312838	1
YGL061C	717	750	690	736	770	859	753.666666666667	781.666666666667	725.666666666667	0.928358208955224	-0.107246515214532	0.679710028062185	1
YGL062W	792	818	1306	1061	1104	944	1004.16666666667	941	1067.33333333333	1.1342543393553	0.181744179066564	0.473238343335003	1
YGL063W	551	425	745	543	737	474	579.166666666667	480.666666666667	677.666666666667	1.40984743411928	0.49553905060391	0.0623729362615259	0.475132603821374
YGL064C	411	359	435	449	428	405	414.5	404.333333333333	424.666666666667	1.05028854080791	0.0707857271357902	0.800564412278139	1
YGL065C	1469	1767	1966	1978	1133	1228	1590.16666666667	1657.66666666667	1522.66666666667	0.918560225216167	-0.122553780439919	0.683197158544671	1
YGL066W	549	540	496	628	465	486	527.333333333333	551.333333333333	503.333333333333	0.912938331318017	-0.131410684958834	0.625676921588923	1
YGL067W	805	1029	961	1065	824	883	927.833333333333	992.333333333333	863.333333333333	0.870003359086329	-0.20090712366412	0.43040146489957	1
YGL068W	2392	2335	2577	2364	1948	1621	2206.16666666667	2106.66666666667	2305.66666666667	1.09446202531646	0.130221898019933	0.593151873332672	1
YGL070C	1988	2064	2019	2114	1985	2346	2086	2174.66666666667	1997.33333333333	0.918454935622318	-0.122719158253133	0.615349888370664	1
YGL071W	931	1084	987	1252	902	1037	1032.16666666667	1124.33333333333	940	0.836050993181144	-0.258337155731971	0.306868852036875	1
YGL073W	2821	2709	1907	1853	2500	2444	2372.33333333333	2335.33333333333	2409.33333333333	1.03168712532115	0.0450055180625366	0.853560381785252	1
YGL075C	200	168	256	255	239	304	237	242.333333333333	231.666666666667	0.955983493810179	-0.0649423863087246	0.835200750430557	1
YGL076C	2722	1740	3513	1573	11426	1074	3674.66666666667	1462.33333333333	5887	4.02575792113061	2.00926042201467	0.0873057331904824	0.579074754353806
YGL077C	7662	18521	5538	9739	5733	13110	10050.5	13790	6311	0.457650471356055	-1.12768192834842	0.00350539118120375	0.0666254186145513
YGL078C	4502	5146	5633	6844	6380	7039	5924	6343	5505	0.867885858426612	-0.204422778381139	0.391239537880732	1
YGL079W	637	657	704	659	750	867	712.333333333333	727.666666666667	697	0.957856161245992	-0.0621190684012117	0.812808214290316	1
YGL080W	149	43	168	186	185	186	152.833333333333	138.333333333333	167.333333333333	1.20963855421687	0.274576027716485	0.558381767937614	1
YGL081W	70	99	95	120	29	122	89.1666666666667	113.666666666667	64.6666666666667	0.56891495601173	-0.813715086837045	0.0396550468292154	0.362556908774472
YGL082W	1325	1233	1490	1335	1742	1925	1508.33333333333	1497.66666666667	1519	1.0142443801469	0.0204053086998014	0.935171464732892	1
YGL083W	1447	1079	1534	1129	1495	985	1278.16666666667	1064.33333333333	1492	1.40181647353586	0.4872974834063	0.0511044371716877	0.423217746120391
YGL084C	2698	2589	2727	2454	2274	1961	2450.5	2334.66666666667	2566.33333333333	1.09922901199315	0.136491986876264	0.574143384069571	1
YGL085W	172	163	227	192	210	231	199.166666666667	195.333333333333	203	1.03924914675768	0.0555415634840846	0.8654649751772	1
YGL086W	4076	3893	3783	3677	4650	4190	4044.83333333333	3920	4169.66666666667	1.06369047619048	0.0890784013753679	0.710491592272669	1
YGL087C	274	247	279	306	185	292	263.833333333333	281.666666666667	246	0.873372781065089	-0.195330525109151	0.51383323853201	1
YGL089C	932	944	926	940	774	916	905.333333333333	933.333333333333	877.333333333333	0.94	-0.0892673380970872	0.727337277220123	1
YGL090W	292	221	330	264	206	215	254.666666666667	233.333333333333	276	1.18285714285714	0.242275845666996	0.420535604582222	1
YGL091C	726	728	708	654	741	648	700.833333333333	676.666666666667	725	1.07142857142857	0.0995356735509144	0.703661134597306	1
YGL092W	1667	1920	1396	1496	1285	1272	1506	1562.66666666667	1449.33333333333	0.927474402730375	-0.108620629394939	0.661037798521542	1
YGL093W	332	359	229	309	214	365	301.333333333333	344.333333333333	258.333333333333	0.750242013552759	-0.41457203870346	0.154340687067277	0.78140870124804
YGL094C	603	495	761	682	968	802	718.5	659.666666666667	777.333333333333	1.17837291561395	0.236796176152985	0.396769093045724	1
YGL095C	420	349	400	361	470	243	373.833333333333	317.666666666667	430	1.35362014690451	0.436822946400674	0.120187868923521	0.68832521585184
YGL096W	144	148	180	248	161	199	180	198.333333333333	161.666666666667	0.815126050420168	-0.294904921120816	0.362864566914883	1
YGL097W	3828	3273	3043	3041	3427	3238	3308.33333333333	3184	3432.66666666667	1.07809882747069	0.108489433532652	0.652550462558429	1
YGL098W	460	544	686	628	754	843	652.5	671.666666666667	633.333333333333	0.942928039702233	-0.0847804201970193	0.763055921236585	1
YGL099W	3391	3685	3098	3205	4560	4336	3712.5	3742	3683	0.984233030464992	-0.0229281613410461	0.924329648763188	1
YGL100W	1541	1683	1854	1922	2068	2002	1845	1869	1821	0.974317817014446	-0.0375356467683198	0.87899738896203	1
YGL101W	1274	1194	976	832	704	774	959	933.333333333333	984.666666666667	1.055	0.0772429989324604	0.809194236177993	1
YGL103W	278	561	401	766	589	766	560.166666666667	697.666666666667	422.666666666667	0.605828953655041	-0.723017566116302	0.0141373641403532	0.180914569363416
YGL104C	318	331	279	294	292	215	288.166666666667	280	296.333333333333	1.05833333333333	0.0817940911636473	0.783491003590038	1
YGL105W	6804	7685	5642	5986	4432	4936	5914.16666666667	6202.33333333333	5626	0.907077981404848	-0.140701510451134	0.585158838354189	1
YGL106W	3217	3130	4365	5267	3419	6087	4247.5	4828	3667	0.759527754763877	-0.396825410043356	0.220952411912099	0.907125447488979
YGL107C	1710	1592	963	1018	857	916	1176	1175.33333333333	1176.66666666667	1.00113442994895	0.0016357088383613	0.997672712521163	1
YGL108C	545	457	492	448	535	454	488.5	453	524	1.15673289183223	0.210055761491215	0.438730409914341	1
YGL110C	899	783	857	738	774	644	782.5	721.666666666667	843.333333333333	1.16859122401848	0.224770359967585	0.384056944338117	1
YGL111W	3855	3767	3016	3536	2702	3546	3403.66666666667	3616.33333333333	3191	0.882385473315513	-0.18051905480596	0.453335551072019	1
YGL112C	416	409	629	589	490	567	516.666666666667	521.666666666667	511.666666666667	0.980830670926518	-0.0279240015624388	0.919798285405082	1
YGL113W	384	467	535	672	638	762	576.333333333333	633.666666666667	519	0.819042609153077	-0.287989587569515	0.317075455954685	1
YGL114W	582	703	581	522	544	470	567	565	569	1.0070796460177	0.0101777850040319	0.971950063263502	1
YGL115W	1273	1911	1704	2403	1742	2974	2001.16666666667	2429.33333333333	1573	0.647502744237102	-0.627041787665208	0.0114892136259008	0.157826946420253
YGL116W	586	524	724	665	535	596	605	595	615	1.03361344537815	0.0476967420312965	0.858748797490666	1
YGL117W	458	460	564	575	692	819	594.666666666667	618	571.333333333333	0.924487594390507	-0.113274134513031	0.712880168540081	1
YGL119W	244	312	256	352	152	231	257.833333333333	298.333333333333	217.333333333333	0.728491620111732	-0.457015717920541	0.127026647251636	0.707785778977288
YGL120C	4905	6678	6220	7118	7336	7700	6659.5	7165.33333333333	6153.66666666667	0.858810941570525	-0.21958752310267	0.356385765423497	1
YGL121C	701	743	693	775	828	774	752.333333333333	764	740.666666666667	0.969458987783595	-0.0447482273678129	0.864371651125672	1
YGL122C	1830	2024	1923	2004	1775	2200	1959.33333333333	2076	1842.66666666667	0.887604367373154	-0.172011328690778	0.482108551793601	1
YGL123W	9	12	15	23	25	16	16.6666666666667	17	16.3333333333333	0.96078431372549	-0.0577154978562875	0.969819094674185	1
YGL124C	558	793	540	561	589	438	579.833333333333	597.333333333333	562.333333333333	0.94140625	-0.0871106637700384	0.744475385300321	1
YGL125W	394	423	493	394	540	466	451.666666666667	427.666666666667	475.666666666667	1.11223694466095	0.153464164386081	0.576084757875228	1
YGL126W	4995	5391	4891	5742	5659	5686	5394	5606.33333333333	5181.66666666667	0.924252333670254	-0.113641313769675	0.634085417750926	1
YGL127C	1532	1462	1111	1054	1013	993	1194.16666666667	1169.66666666667	1218.66666666667	1.04189227700199	0.0592061226559032	0.822753780144532	1
YGL128C	226	194	285	243	268	223	239.833333333333	220	259.666666666667	1.18030303030303	0.239157303815854	0.432152064417035	1
YGL129C	775	795	907	928	832	790	837.833333333333	837.666666666667	838	1.00039793076005	0.000573978539852546	1	1
YGL130W	1409	1271	1257	1059	1174	1041	1201.83333333333	1123.66666666667	1280	1.13912785523584	0.187929683624308	0.453091097102674	1
YGL131C	343	524	467	624	457	478	482.166666666667	542	422.333333333333	0.779212792127921	-0.359910732934218	0.184862142039157	0.837223310469528
YGL133W	1081	1174	887	987	980	1289	1066.33333333333	1150	982.666666666667	0.854492753623188	-0.226859837457824	0.368561342517511	1
YGL134W	317	357	358	321	350	288	331.833333333333	322	341.666666666667	1.06107660455487	0.0855288155570352	0.767835614268446	1
YGL135W	27975	13821	21111	9840	24400	10516	17943.8333333333	11392.3333333333	24495.3333333333	2.15015946396699	1.10444365950924	3.83008692072879e-06	0.000213490518071777
YGL136C	502	511	567	809	432	592	568.833333333333	637.333333333333	500.333333333333	0.785041841004184	-0.34915854636006	0.189715344215586	0.848595563593944
YGL137W	1799	1890	1818	1776	1853	1982	1853	1882.66666666667	1823.33333333333	0.968484419263456	-0.0461992555912616	0.851143878699124	1
YGL138C	7	8	7	4	12	4	7	5.33333333333333	8.66666666666667	1.625	0.700439718141092	0.591473330419353	1
YGL139W	1095	1055	702	978	824	1435	1014.83333333333	1156	873.666666666667	0.755767012687428	-0.403986544893418	0.122016180414866	0.692101563468665
YGL140C	486	437	586	570	474	584	522.833333333333	530.333333333333	515.333333333333	0.97171590194846	-0.0413935164062003	0.879837242488575	1
YGL141W	193	174	114	207	66	162	152.666666666667	181	124.333333333333	0.686924493554328	-0.541776567549124	0.150988192206555	0.773968476328814
YGL142C	1896	2163	1736	2127	2101	2431	2075.66666666667	2240.33333333333	1911	0.852998065764023	-0.229385624757414	0.347490615756299	1
YGL143C	467	371	303	276	239	251	317.833333333333	299.333333333333	336.333333333333	1.12360801781737	0.16813882436521	0.635349884138356	1
YGL144C	200	208	292	272	251	296	253.166666666667	258.666666666667	247.666666666667	0.957474226804124	-0.0626944416485316	0.838648932304719	1
YGL145W	880	861	1809	1929	1952	1597	1504.66666666667	1462.33333333333	1547	1.05789833599271	0.0812009911509614	0.855653246856771	1
YGL146C	150	109	198	177	152	190	162.666666666667	158.666666666667	166.666666666667	1.05042016806723	0.0709665213541436	0.836061860757191	1
YGL147C	35487	40183	43744	45087	71384	64863	50124.6666666667	50044.3333333333	50205	1.00321048670179	0.00462433402770471	0.99036407301691	1
YGL148W	7234	10201	7220	9475	6776	8324	8205	9333.33333333333	7076.66666666667	0.758214285714286	-0.399322455926951	0.0931149772796724	0.600431060389612
YGL150C	4175	5935	2886	3590	3859	4632	4179.5	4719	3640	0.771349862258953	-0.374542721050784	0.166608502576117	0.805969266319904
YGL151W	1175	1589	1690	1788	1392	1572	1534.33333333333	1649.66666666667	1419	0.860173772479289	-0.217299952085295	0.379431260948991	1
YGL153W	869	756	788	673	721	596	733.833333333333	675	792.666666666667	1.17432098765432	0.231826807086306	0.371974663155848	1
YGL154C	461	543	417	560	387	567	489.166666666667	556.666666666667	421.666666666667	0.75748502994012	-0.400710717779742	0.139200321940231	0.747634224265968
YGL155W	434	527	616	695	634	1378	714	866.666666666667	561.333333333333	0.647692307692308	-0.626619484849421	0.253659702273459	0.951236945676838
YGL156W	29	15	43	17	49	16	28.1666666666667	16	40.3333333333333	2.52083333333333	1.33390073655344	0.0333867709705158	0.326930931277163
YGL157W	1254	1331	1109	1157	1285	1232	1228	1240	1216	0.980645161290323	-0.0281968918306521	0.911282915703163	1
YGL158W	61	22	71	31	45	36	44.3333333333333	29.6666666666667	59	1.98876404494382	0.9918721191166	0.0530737819840291	0.430177712319504
YGL159W	3212	1675	3329	2060	4144	2707	2854.5	2147.33333333333	3561.66666666667	1.65864638311083	0.730006342164358	0.00264551039305388	0.0545765969698695
YGL160W	3678	3181	3625	3289	3485	2906	3360.66666666667	3125.33333333333	3596	1.15059726962457	0.202382951813356	0.40065884764373	1
YGL161C	767	605	628	487	548	401	572.666666666667	497.666666666667	647.666666666667	1.30140656396517	0.380071735450803	0.153147729886485	0.777586832342272
YGL162W	488	885	584	1076	527	1272	805.333333333333	1077.66666666667	533	0.494587070832045	-1.01570356864575	9.2203766496768e-05	0.00356336822921176
YGL163C	321	279	276	319	268	259	287	285.666666666667	288.333333333333	1.00933488914819	0.013404928411587	0.967935165280756	1
YGL164C	320	628	300	444	358	1171	536.833333333333	747.666666666667	326	0.436023183236737	-1.19752325013404	0.0471531916528193	0.403316982359634
YGL166W	1280	990	1583	1106	1734	1123	1302.66666666667	1073	1532.33333333333	1.42808325566946	0.514080089339126	0.0394520044630785	0.362556908774472
YGL167C	2963	3255	3932	4088	3093	3441	3462	3594.66666666667	3329.33333333333	0.926186943620178	-0.110624675253646	0.645821292171305	1
YGL168W	15476	16125	15470	17555	24009	19411	18007.6666666667	17697	18318.3333333333	1.03510952892204	0.0497834329151135	0.836284721464283	1
YGL169W	2654	2215	2648	2597	2846	2310	2545	2374	2716	1.14406065711879	0.194163544602825	0.423420987707805	1
YGL170C	353	655	256	360	235	409	378	474.666666666667	281.333333333333	0.592696629213483	-0.754634242259213	0.0467287694183458	0.403105173092486
YGL171W	2484	3217	2036	2779	2826	4198	2923.33333333333	3398	2448.66666666667	0.720619972532862	-0.472689457173719	0.0507493612614349	0.421647059134706
YGL172W	1113	881	1396	940	1075	1058	1077.16666666667	959.666666666667	1194.66666666667	1.24487669329628	0.31600284849417	0.210071162426915	0.887486333910609
YGL173C	6059	5637	6339	6461	5795	6087	6063	6061.66666666667	6064.33333333333	1.00043992301347	0.000634535186825442	0.998139941867691	1
YGL174W	352	353	367	385	432	442	388.5	393.333333333333	383.666666666667	0.975423728813559	-0.035899026116973	0.900812864183272	1
YGL175C	73	100	109	138	140	122	113.666666666667	120	107.333333333333	0.894444444444444	-0.160936218215058	0.664922124256982	1
YGL176C	509	592	465	445	441	393	474.166666666667	476.666666666667	471.666666666667	0.989510489510489	-0.0152130939465071	0.958190143726386	1
YGL178W	296	388	389	497	420	458	408	447.666666666667	368.333333333333	0.822784810126582	-0.281412935148649	0.310735300824035	1
YGL179C	99	159	116	189	148	259	161.666666666667	202.333333333333	121	0.598023064250412	-0.741726968259931	0.0258089225861576	0.274521695838451
YGL180W	104	88	120	117	99	65	98.8333333333333	90	107.666666666667	1.1962962962963	0.258574757643094	0.501454633873268	1
YGL181W	398	282	524	400	309	223	356	301.666666666667	410.333333333333	1.36022099447514	0.443841064513889	0.181196462802656	0.830317243809692
YGL183C	10	15	19	24	25	16	18.1666666666667	18.3333333333333	18	0.981818181818182	-0.0264722113611909	1	1
YGL184C	7	7	8	4	12	8	7.66666666666667	6.33333333333333	9	1.42105263157895	0.506959988719883	0.691277039683877	1
YGL185C	147	282	174	309	132	199	207.166666666667	263.333333333333	151	0.573417721518987	-0.80234160301823	0.0106755878209798	0.149845962707555
YGL186C	2010	3407	1836	2857	1450	2225	2297.5	2829.66666666667	1765.33333333333	0.623866179762045	-0.680691492880305	0.00531230843916758	0.0905748588878072
YGL187C	3584	2281	3028	2192	2467	1564	2519.33333333333	2012.33333333333	3026.33333333333	1.50389266191817	0.588701600496579	0.0155066091047973	0.192487822228073
YGL188C-A	970	1147	1075	1386	1215	1220	1168.83333333333	1251	1086.66666666667	0.868638422595257	-0.203172325768536	0.418023446308478	1
YGL189C	75690	145384	68412	54029	164915	163090	111920	120834.333333333	103005.666666667	0.85245363486647	-0.230306727105135	0.700097475119086	1
YGL190C	4712	4826	4305	4666	4720	4883	4685.33333333333	4791.66666666667	4579	0.955617391304348	-0.0654949852117591	0.784424321149062	1
YGL191W	6078	6678	6093	6250	7846	8153	6849.66666666667	7027	6672.33333333333	0.94952801100517	-0.0747175344892318	0.75362876258784	1
YGL192W	296	288	348	321	301	316	311.666666666667	308.333333333333	315	1.02162162162162	0.0308609637047605	0.918835653654919	1
YGL193C	877	599	743	638	778	186	636.833333333333	474.333333333333	799.333333333333	1.68517217146873	0.752895996887741	0.0283986277231919	0.293976508770256
YGL194C	290	300	323	408	404	389	352.333333333333	365.666666666667	339	0.927073837739289	-0.109243846545693	0.70223536381502	1
YGL194C-A	1378	1070	1634	1118	1442	1033	1279.16666666667	1073.66666666667	1484.66666666667	1.38280037255511	0.467592897404975	0.061190811374159	0.468590665173051
YGL195W	17330	17129	16198	14583	16043	16392	16279.1666666667	16034.6666666667	16523.6666666667	1.03049642441377	0.04333949906497	0.85457782916886	1
YGL196W	600	1696	660	1245	919	1584	1117.33333333333	1508.33333333333	726.333333333333	0.481546961325967	-1.05425159574202	3.30417700236885e-05	0.00148483054904901
YGL197W	907	852	1117	1109	1042	1135	1027	1032	1022	0.99031007751938	-0.0140477744856328	0.957070785029938	1
YGL198W	3129	2962	2846	2584	3415	2942	2979.66666666667	2829.33333333333	3130	1.10626767200754	0.145700501626372	0.546347169349144	1
YGL200C	13376	13247	14947	15300	16385	18439	15282.3333333333	15662	14902.6666666667	0.951517473289916	-0.0716979450646307	0.761754340751077	1
YGL201C	692	492	601	488	675	543	581.833333333333	507.666666666667	656	1.29218647406435	0.369814278851948	0.163810386728738	0.80216521669846
YGL202W	6947	8884	6556	8361	8332	10856	8322.66666666667	9367	7278.33333333333	0.777018611437315	-0.363978939875036	0.125729003739985	0.705045297272446
YGL203C	1984	2006	1970	2240	1985	2014	2033.16666666667	2086.66666666667	1979.66666666667	0.948722044728435	-0.075942624531431	0.756332467055458	1
YGL205W	15	27	19	17	21	12	18.5	18.6666666666667	18.3333333333333	0.982142857142857	-0.0259952085329447	1	1
YGL206C	2112	1754	3226	2659	2768	2521	2506.66666666667	2311.33333333333	2702	1.16902220940294	0.225302338844007	0.362655339836687	1
YGL207W	3862	4595	3555	3890	4144	5207	4208.83333333333	4564	3853.66666666667	0.844361671048788	-0.244067004410362	0.308619943180631	1
YGL208W	109	87	96	52	103	49	82.6666666666667	62.6666666666667	102.666666666667	1.63829787234043	0.712197689017264	0.0787796527472566	0.546928918533948
YGL209W	585	543	610	567	552	608	577.5	572.666666666667	582.333333333333	1.01688009313155	0.0241495717782962	0.929836534605946	1
YGL210W	686	715	811	848	857	969	814.333333333333	844	784.666666666667	0.929699842022117	-0.105163084389897	0.683588679679659	1
YGL211W	2585	1967	2760	2159	3324	2338	2522.16666666667	2154.66666666667	2889.66666666667	1.34112004950495	0.423438384948211	0.0812141642187493	0.555842396665986
YGL212W	234	251	352	347	371	393	324.666666666667	330.333333333333	319	0.9656912209889	-0.0503661327004626	0.864186576201888	1
YGL213C	2329	2158	2168	2045	2331	2326	2226.16666666667	2176.33333333333	2276	1.0457956808087	0.0646010169031125	0.79122926371404	1
YGL215W	2701	2379	3294	2672	2871	2245	2693.66666666667	2432	2955.33333333333	1.21518640350877	0.281177633000523	0.245649959085341	0.939936289677246
YGL216W	816	689	699	674	964	567	734.833333333333	643.333333333333	826.333333333333	1.28445595854922	0.361157423931279	0.16414720868767	0.803005374483056
YGL219C	445	402	651	606	560	632	549.333333333333	546.666666666667	552	1.00975609756098	0.0140068579938792	0.960663158259071	1
[truncated: 3,798 more rows]
