# Supplementary material for: Divergence of Iron Metabolism in Wild Malaysian Yeast
Source: G3 (Bethesda). 2013 Oct 18;3(12):2187–94. doi: 10.1534/g3.113.008011 (PMC3852381; doi:10.1534/g3.113.008011)
Supplement: Supporting Information [file supp_g3.113.008011_FileS5.zip › FileS5/read_me.txt]

File S5   
Expression of iron-starvation genes in Malaysian and wine/European parent strains and reciprocal hemizygotes in standard conditions, measured by quantitative PCR. Each column reports comparisons between the effects of Malaysian and wine/European genotypes on expression of an iron-starvation gene during growth in standard medium. The first six rows report expression in a Malaysian (UWOPS03.461.4) and a wine/European strain (BC187). The remaining rows report expression in reciprocal hemizygote pairs in the UWOPS03.461.4 x BC187 background. Each identifier of the form xxx/XXX-Malaysian denotes a reciprocal hemizygote bearing only the Malaysian allele of the gene of interest, and xxx/XXX-wineEuropean denotes a hemizygote bearing only the wine/European allele. In row headings, each numerical value represents one biological replicate, and each row reports one technical replicate.
