# Supplementary material for: Divergence of Iron Metabolism in Wild Malaysian Yeast
Source: G3 (Bethesda). 2013 Oct 18;3(12):2187–94. doi: 10.1534/g3.113.008011 (PMC3852381; doi:10.1534/g3.113.008011)
Supplement: Supporting Information [file supp_g3.113.008011_FileS6.zip › FileS6/FileS6.xls]

## Sheet: GO Terms
GROUP	UPREGULATED	ADJUSTED P-VALUE
GO:0006450	Wine/European	< 0.0001
GO:0006415	Wine/European	< 0.0001
GO:0007049	Wine/European	0.0434667
GO:0030437	Malaysian	0.0652
GO:0051301	Wine/European	0.1304
GO:0006284	Wine/European	0.166952
GO:0006281	Wine/European	0.166952
GO:0030491	Wine/European	0.166952
GO:0009395	Wine/European	0.166952
GO:0009396	Wine/European	0.166952
GO:0000288	Malaysian	0.166952
GO:0000280	Wine/European	0.166952
GO:0006974	Wine/European	0.166952
GO:0000754	Malaysian	0.166952
GO:0000753	Wine/European	0.166952
GO:0000750	Malaysian	0.166952
GO:0045449	Wine/European	0.166952
GO:0007165	Malaysian	0.166952
GO:0006298	Wine/European	0.166952
GO:0046513	Malaysian	0.166952
GO:0006569	Wine/European	0.166952
GO:0006364	Wine/European	0.166952
GO:0006109	Wine/European	0.166952
GO:0006631	Wine/European	0.166952
GO:0006635	Malaysian	0.166952
GO:0000747	Malaysian	0.166952
GO:0016575	Wine/European	0.166952
GO:0030472	Wine/European	0.166952
GO:0043094	Malaysian	0.166952
GO:0006355	Wine/European	0.166952
GO:0006350	Wine/European	0.166952
GO:0006829	Wine/European	0.166952
GO:0000501	Malaysian	0.166952
GO:0001100	Malaysian	0.166952
GO:0006012	Malaysian	0.166952
GO:0048285	Wine/European	0.166952
GO:0051049	Malaysian	0.166952
GO:0008360	Wine/European	0.166952
GO:0070987	Wine/European	0.166952
GO:0009966	Malaysian	0.166952
GO:0033617	Wine/European	0.166952
GO:0006333	Malaysian	0.166952
GO:0009228	Malaysian	0.166952
GO:0006461	Wine/European	0.166952
GO:0006797	Malaysian	0.166952
GO:0000082	Malaysian	0.166952
GO:0007031	Wine/European	0.166952
GO:0030001	Wine/European	0.166952
GO:0001302	Wine/European	0.166952
GO:0006082	Wine/European	0.166952
GO:0001300	Wine/European	0.166952
GO:0006813	Malaysian	0.166952
GO:0006950	Wine/European	0.166952
GO:0016226	Malaysian	0.166952
GO:0006260	Wine/European	0.166952
GO:0045835	Malaysian	0.166952
GO:0000226	Wine/European	0.166952
GO:0006869	Malaysian	0.166952
GO:0006865	Wine/European	0.166952
GO:0000433	Wine/European	0.166952
GO:0032197	Malaysian	0.166952
GO:0032196	Malaysian	0.166952
GO:0007017	Wine/European	0.166952
GO:0006301	Wine/European	0.166952
GO:0006273	Wine/European	0.166952
GO:0006272	Wine/European	0.166952
GO:0030148	Wine/European	0.166952
GO:0000054	Malaysian	0.166952
GO:0000447	Malaysian	0.166952
GO:0042138	Malaysian	0.166952
GO:0007004	Malaysian	0.166952
GO:0010526	Wine/European	0.166952
GO:0006807	Wine/European	0.166952
GO:0006519	Wine/European	0.166952
GO:0006730	Wine/European	0.166952
GO:0009086	Malaysian	0.166952
GO:0009083	Wine/European	0.166952
GO:0042787	Malaysian	0.166952
GO:0007265	Malaysian	0.166952
GO:0007264	Malaysian	0.166952
GO:0051568	Wine/European	0.166952
GO:0045144	Wine/European	0.166952
GO:0046797	Malaysian	0.166952
GO:0015837	Wine/European	0.166952
GO:0046777	Wine/European	0.166952
GO:0042276	Wine/European	0.166952
GO:0006725	Wine/European	0.166952
GO:0000105	Wine/European	0.166952
GO:0000463	Wine/European	0.166952
GO:0007064	Wine/European	0.166952
GO:0007067	Wine/European	0.166952
GO:0016042	Wine/European	0.166952
GO:0015937	Wine/European	0.166952
GO:0006081	Malaysian	0.166952
GO:0006537	Malaysian	0.166952
GO:0045944	Wine/European	0.166952
GO:0006409	Wine/European	0.166952
GO:0006406	Wine/European	0.166952
GO:0000715	Malaysian	0.166952
GO:0006888	Wine/European	0.166952
GO:0008645	Malaysian	0.166952
GO:0006882	Wine/European	0.166952
GO:0008643	Malaysian	0.166952
GO:0007059	Wine/European	0.166952
GO:0015074	Malaysian	0.166952
GO:0008152	Malaysian	0.166952
GO:0000279	Wine/European	0.166952
GO:0000278	Wine/European	0.166952
GO:0006418	Wine/European	0.166952
GO:0006417	Wine/European	0.166952
GO:0006413	Malaysian	0.166952
GO:0009651	Wine/European	0.166952
GO:0006896	Malaysian	0.166952
GO:0008654	Wine/European	0.166952
GO:0019953	Malaysian	0.166952
GO:0051248	Wine/European	0.166952
GO:0030435	Wine/European	0.166952
GO:0030433	Malaysian	0.166952
GO:0005975	Malaysian	0.166952
GO:0006396	Malaysian	0.166952
GO:0016925	Wine/European	0.166952
GO:0006606	Malaysian	0.166952
GO:0000023	Malaysian	0.166952
GO:0045332	Malaysian	0.166952
GO:0007094	Wine/European	0.166952
GO:0030150	Wine/European	0.166952
GO:0006616	Malaysian	0.166952
GO:0045040	Wine/European	0.166952
GO:0000723	Malaysian	0.166952
GO:0000722	Malaysian	0.166952
GO:0000727	Wine/European	0.166952
GO:0007155	Wine/European	0.166952
GO:0050790	Malaysian	0.168589
GO:0006348	Wine/European	0.168589
GO:0006793	Malaysian	0.168589
GO:0006310	Wine/European	0.168589
GO:0006873	Malaysian	0.168589
GO:0007005	Malaysian	0.168589
GO:0006887	Wine/European	0.168589
GO:0046686	Wine/European	0.168589
GO:0070898	Malaysian	0.16952
GO:0000755	Malaysian	0.16952
GO:0051276	Wine/European	0.16952
GO:0019363	Wine/European	0.16952
GO:0030847	Wine/European	0.16952
GO:0007186	Malaysian	0.16952
GO:0006457	Wine/European	0.16952
GO:0016579	Wine/European	0.16952
GO:0006139	Wine/European	0.16952
GO:0006825	Wine/European	0.16952
GO:0034727	Wine/European	0.16952
GO:0030261	Wine/European	0.16952
GO:0033108	Wine/European	0.16952
GO:0006790	Malaysian	0.16952
GO:0000086	Malaysian	0.16952
GO:0006493	Malaysian	0.16952
GO:0007020	Wine/European	0.16952
GO:0042254	Wine/European	0.16952
GO:0007076	Wine/European	0.16952
GO:0000079	Malaysian	0.16952
GO:0032543	Wine/European	0.16952
GO:0007129	Malaysian	0.16952
GO:0007130	Malaysian	0.16952
GO:0000002	Malaysian	0.16952
GO:0010035	Wine/European	0.16952
GO:0070058	Wine/European	0.16952
GO:0000027	Wine/European	0.16952
GO:0019941	Wine/European	0.16952
GO:0006384	Wine/European	0.16952
GO:0006383	Malaysian	0.16952
GO:0016192	Wine/European	0.170816
GO:0000245	Wine/European	0.172098
GO:0016573	Malaysian	0.178363
GO:0006892	Wine/European	0.178363
GO:0006006	Malaysian	0.179837
GO:0007346	Wine/European	0.179837
GO:0045132	Wine/European	0.179837
GO:0007029	Wine/European	0.179837
GO:0048478	Wine/European	0.179837
GO:0008156	Wine/European	0.179837
GO:0000076	Wine/European	0.179837
GO:0000902	Malaysian	0.179837
GO:0016973	Malaysian	0.17991
GO:0001403	Malaysian	0.17991
GO:0000055	Malaysian	0.17991
GO:0015802	Wine/European	0.17991
GO:0032313	Wine/European	0.17991
GO:0050821	Wine/European	0.181187
GO:0046854	Wine/European	0.181187
GO:0006525	Wine/European	0.181187
GO:0000742	Malaysian	0.182287
GO:0006879	Malaysian	0.183897
GO:0010696	Malaysian	0.183897
GO:0009058	Wine/European	0.183897
GO:0006612	Malaysian	0.183897
GO:0019752	Wine/European	0.186286
GO:0030968	Malaysian	0.188356
GO:0016070	Malaysian	0.188356
GO:0006812	Wine/European	0.18908
GO:0000422	Wine/European	0.18908
GO:0051129	Wine/European	0.189208
GO:0006267	Wine/European	0.189208
GO:0006270	Wine/European	0.189208
GO:0009435	Wine/European	0.189208
GO:0015918	Wine/European	0.190193
GO:0030476	Wine/European	0.190245
GO:0030026	Malaysian	0.190245
GO:0006112	Malaysian	0.191051
GO:0006302	Wine/European	0.191051
GO:0006986	Malaysian	0.191051
GO:0006303	Wine/European	0.191051
GO:0000070	Wine/European	0.191051
GO:0031145	Wine/European	0.191051
GO:0031329	Wine/European	0.191051
GO:0006526	Wine/European	0.191051
GO:0006811	Wine/European	0.191978
GO:0000183	Wine/European	0.192295
GO:0009263	Wine/European	0.194707
GO:0006066	Wine/European	0.194707
GO:0019878	Wine/European	0.196477
GO:0000956	Malaysian	0.196477
GO:0009636	Malaysian	0.196477
GO:0009085	Wine/European	0.196477
GO:0000282	Wine/European	0.199093
GO:0051098	Malaysian	0.199334
GO:0042274	Wine/European	0.199334
GO:0009073	Malaysian	0.199334
GO:0006665	Malaysian	0.203857
GO:0044237	Malaysian	0.203857
GO:0008150	Wine/European	0.208073
GO:0006116	Malaysian	0.208301
GO:0006099	Malaysian	0.208528
GO:0016571	Wine/European	0.20864
GO:0006354	Wine/European	0.20864
GO:0043618	Wine/European	0.20864
GO:0009272	Wine/European	0.209966
GO:0032258	Wine/European	0.210941
GO:0016236	Wine/European	0.210941
GO:0000321	Wine/European	0.211226
GO:0042144	Wine/European	0.211226
GO:0007033	Wine/European	0.211226
GO:0006261	Wine/European	0.211226
GO:0007089	Wine/European	0.215185
GO:0008283	Malaysian	0.215185
GO:0045721	Wine/European	0.215185
GO:0046677	Wine/European	0.215185
GO:0043161	Wine/European	0.215185
GO:0009117	Malaysian	0.215185
GO:0030466	Wine/European	0.215185
GO:0006468	Wine/European	0.215185
GO:0051052	Wine/European	0.215185
GO:0006323	Wine/European	0.215185
GO:0006656	Wine/European	0.215185
GO:0016481	Wine/European	0.215185
GO:0016458	Wine/European	0.215185
GO:0009890	Wine/European	0.215185
GO:0042255	Wine/European	0.215185
GO:0006855	Malaysian	0.215185
GO:0007114	Malaysian	0.215185
GO:0016310	Malaysian	0.215185
GO:0040029	Wine/European	0.215185
GO:0006414	Wine/European	0.215185
GO:0031110	Wine/European	0.215185
GO:0055085	Wine/European	0.218321
GO:0048284	Wine/European	0.219775
GO:0006906	Wine/European	0.219775
GO:0009165	Wine/European	0.219775
GO:0031578	Malaysian	0.222504
GO:0006388	Malaysian	0.222504
GO:0016072	Wine/European	0.223612
GO:0070086	Malaysian	0.225674
GO:0006486	Malaysian	0.225838
GO:0006487	Malaysian	0.225838
GO:0001402	Wine/European	0.225838
GO:0000077	Wine/European	0.225838
GO:0005977	Wine/European	0.225838
GO:0000710	Wine/European	0.225964
GO:0006090	Malaysian	0.227027
GO:0006338	Malaysian	0.229018
GO:0001101	Wine/European	0.235741
GO:0008361	Malaysian	0.235741
GO:0006283	Malaysian	0.236084
GO:0006379	Wine/European	0.236084
GO:0015992	Malaysian	0.236084
GO:0006754	Malaysian	0.236084
GO:0016567	Wine/European	0.236084
GO:0006367	Wine/European	0.236084
GO:0006368	Malaysian	0.236084
GO:0015986	Malaysian	0.236084
GO:0006356	Malaysian	0.236084
GO:0006342	Malaysian	0.236084
GO:0006123	Malaysian	0.236084
GO:0051186	Malaysian	0.236084
GO:0006325	Malaysian	0.236084
GO:0015940	Malaysian	0.236084
GO:0006470	Malaysian	0.236084
GO:0022900	Wine/European	0.236084
GO:0015031	Wine/European	0.236084
GO:0006189	Malaysian	0.236084
GO:0008054	Wine/European	0.236084
GO:0016049	Wine/European	0.236084
GO:0045941	Malaysian	0.236084
GO:0010552	Wine/European	0.236084
GO:0045053	Wine/European	0.236084
GO:0034613	Wine/European	0.236084
GO:0007091	Wine/European	0.236084
GO:0000132	Wine/European	0.236589
GO:0043254	Wine/European	0.239208
GO:0007242	Malaysian	0.241932
GO:0007096	Malaysian	0.241932
GO:0035023	Malaysian	0.241932
GO:0006458	Wine/European	0.243773
GO:0000003	Wine/European	0.243773
GO:0043248	Wine/European	0.243773
GO:0018193	Wine/European	0.245483
GO:0016568	Wine/European	0.246357
GO:0030447	Wine/European	0.247217
GO:0000917	Wine/European	0.247217
GO:0000184	Wine/European	0.247217
GO:0042176	Wine/European	0.247217
GO:0016125	Wine/European	0.247217
GO:0001308	Wine/European	0.247217
GO:0015758	Malaysian	0.247217
GO:0071035	Wine/European	0.247217
GO:0071039	Wine/European	0.247217
GO:0071038	Wine/European	0.247217
GO:0071042	Wine/European	0.247217
GO:0071051	Wine/European	0.247217
GO:0070481	Wine/European	0.247217
GO:0034475	Wine/European	0.247217
GO:0000467	Wine/European	0.247217
GO:0034476	Wine/European	0.247217
GO:0006096	Malaysian	0.247217
GO:0070478	Wine/European	0.247217
GO:0006412	Wine/European	0.247217
GO:0034427	Wine/European	0.247217
GO:0006611	Wine/European	0.251126
GO:0006289	Wine/European	0.256556
GO:0000462	Wine/European	0.263108
GO:0007323	Wine/European	0.26732
GO:0015893	Malaysian	0.269978
GO:0006465	Wine/European	0.274106
GO:0045047	Wine/European	0.274106
GO:0006464	Malaysian	0.275163
GO:0007118	Malaysian	0.275163
GO:0007131	Wine/European	0.276252
GO:0051017	Wine/European	0.284645
GO:0008298	Wine/European	0.284645
GO:0007015	Wine/European	0.284645
GO:0000011	Wine/European	0.284645
GO:0006352	Wine/European	0.291264
GO:0006122	Wine/European	0.305255
GO:0030473	Wine/European	0.306976
GO:0006513	Malaysian	0.308185
GO:0000209	Malaysian	0.308185
GO:0042493	Malaysian	0.308784
GO:0007047	Malaysian	0.336775
GO:0000398	Wine/European	0.341663
GO:0006893	Wine/European	0.344706
GO:0050801	Wine/European	0.37816
GO:0006886	Wine/European	0.431295
GO:0031505	Malaysian	0.450636
GO:0006970	Wine/European	0.471308
GO:0045454	Malaysian	0.483985
GO:0006979	Malaysian	0.527316
GO:0008380	Wine/European	0.544046
GO:0006623	Wine/European	0.549314
GO:0007039	Wine/European	0.555263
GO:0006914	Wine/European	0.561886
GO:0006520	Malaysian	0.580298
GO:0044262	Malaysian	0.580298
GO:0006984	Wine/European	0.580841
GO:0007124	Malaysian	0.635918
GO:0045333	Malaysian	0.64154
GO:0016485	Wine/European	0.649566
GO:0006749	Malaysian	0.683476
GO:0006098	Wine/European	0.683476
GO:0006891	Wine/European	0.741003
GO:0046483	Wine/European	0.742489
GO:0015677	Wine/European	0.814657
GO:0015849	Wine/European	0.837161
GO:0016071	Malaysian	0.838042
GO:0007126	Wine/European	0.841301
GO:0000746	Wine/European	0.844883
GO:0006629	Wine/European	0.881978
GO:0000022	Wine/European	0.895909
GO:0006810	Wine/European	0.911792
GO:0045184	Malaysian	0.911792
GO:0006897	Wine/European	0.925203
GO:0009266	Malaysian	0.930187
GO:0000910	Wine/European	0.947151
GO:0008652	Malaysian	0.975511
GO:0006397	Wine/European	0.975511
GO:0034605	Wine/European	1
GO:0007088	NA	1
GO:0046020	NA	1
GO:0006378	NA	1
GO:0006113	Malaysian	1
GO:0006626	Malaysian	1
GO:0006621	NA	1
GO:0009267	NA	1
GO:0051123	NA	1
GO:0000289	NA	1
GO:0006972	NA	1
GO:0044255	Malaysian	1
GO:0019740	NA	1
GO:0019748	NA	1
GO:0007166	NA	1
GO:0051666	NA	1
GO:0030846	NA	1
GO:0006276	NA	1
GO:0006360	NA	1
GO:0006366	NA	1
GO:0006369	NA	1
GO:0006633	NA	1
GO:0006038	Wine/European	1
GO:0006744	NA	1
GO:0006740	NA	1
GO:0008033	Wine/European	1
GO:0000290	NA	1
GO:0009100	NA	1
GO:0009102	NA	1
GO:0000741	NA	1
GO:0000743	NA	1
GO:0043628	NA	1
GO:0008615	NA	1
GO:0008610	NA	1
GO:0008299	NA	1
GO:0070651	NA	1
GO:0040020	Malaysian	1
GO:0042157	NA	1
GO:0006357	Wine/European	1
GO:0006351	NA	1
GO:0006353	NA	1
GO:0030010	Malaysian	1
GO:0030011	NA	1
GO:0043162	NA	1
GO:0030242	NA	1
GO:0006644	NA	1
GO:0000350	NA	1
GO:0006915	NA	1
GO:0006913	NA	1
GO:0009113	NA	1
GO:0006895	NA	1
GO:0009116	NA	1
GO:0006826	Malaysian	1
GO:0006828	NA	1
GO:0019722	NA	1
GO:0030029	NA	1
GO:0019344	NA	1
GO:0031124	NA	1
GO:0019236	Wine/European	1
GO:0042147	Malaysian	1
GO:0017148	NA	1
GO:0000349	NA	1
GO:0043687	NA	1
GO:0045002	NA	1
GO:0001558	NA	1
GO:0006839	NA	1
GO:0007231	NA	1
GO:0046856	NA	1
GO:0033615	NA	1
GO:0016559	NA	1
GO:0016558	NA	1
GO:0006337	NA	1
GO:0006334	NA	1
GO:0030036	NA	1
GO:0042594	NA	1
GO:0000372	NA	1
GO:0006796	Malaysian	1
GO:0000084	Malaysian	1
GO:0000083	NA	1
GO:0000080	NA	1
GO:0045039	NA	1
GO:0051056	NA	1
GO:0000154	NA	1
GO:0006800	NA	1
GO:0007533	NA	1
GO:0051181	Malaysian	1
GO:0032889	NA	1
GO:0032880	NA	1
GO:0016126	NA	1
GO:0007034	NA	1
GO:0007035	NA	1
GO:0016237	NA	1
GO:0000147	NA	1
GO:0045116	NA	1
GO:0006490	NA	1
GO:0006259	NA	1
GO:0045807	NA	1
GO:0045893	NA	1
GO:0006474	NA	1
GO:0006476	NA	1
GO:0006783	NA	1
GO:0006071	NA	1
GO:0006078	NA	1
GO:0000724	NA	1
GO:0031573	NA	1
GO:0045943	NA	1
GO:0006817	NA	1
GO:0006816	NA	1
GO:0006814	NA	1
GO:0000266	NA	1
GO:0009231	NA	1
GO:0007021	NA	1
GO:0030488	NA	1
GO:0042026	Malaysian	1
GO:0046580	NA	1
GO:0006312	Malaysian	1
GO:0051726	Wine/European	1
GO:0045903	NA	1
GO:0006268	NA	1
GO:0006446	NA	1
GO:0030163	NA	1
GO:0000045	NA	1
GO:0008202	NA	1
GO:0007243	NA	1
GO:0032511	NA	1
GO:0000947	Malaysian	1
GO:0070550	NA	1
GO:0007010	NA	1
GO:0007018	NA	1
GO:0006308	NA	1
GO:0006904	NA	1
GO:0006279	NA	1
GO:0006271	Malaysian	1
GO:0009306	NA	1
GO:0006694	NA	1
GO:0006696	NA	1
GO:0051246	NA	1
GO:0009415	Malaysian	1
GO:0000122	Wine/European	1
GO:0006878	NA	1
GO:0006874	NA	1
GO:0000056	NA	1
GO:0042790	NA	1
GO:0008219	Wine/European	1
GO:0015914	NA	1
GO:0006207	NA	1
GO:0006511	Malaysian	1
GO:0006515	NA	1
GO:0048309	NA	1
GO:0048308	NA	1
GO:0009408	NA	1
GO:0009088	NA	1
GO:0009082	Wine/European	1
GO:0001522	NA	1
GO:0007266	NA	1
GO:0006997	NA	1
GO:0006998	NA	1
GO:0006999	NA	1
GO:0032312	NA	1
GO:0070131	NA	1
GO:0000921	NA	1
GO:0032447	NA	1
GO:0007070	NA	1
GO:0016050	NA	1
GO:0007103	NA	1
GO:0007109	NA	1
GO:0051603	NA	1
GO:0051604	Malaysian	1
GO:0031938	NA	1
GO:0042273	NA	1
GO:0006501	NA	1
GO:0006506	NA	1
GO:0006508	Malaysian	1
GO:0009987	NA	1
GO:0016073	NA	1
GO:0031204	NA	1
GO:0000103	NA	1
GO:0000075	NA	1
GO:0000466	NA	1
GO:0007062	NA	1
GO:0007117	NA	1
GO:0007119	Malaysian	1
GO:0030950	NA	1
GO:0000480	NA	1
GO:0015931	Wine/European	1
GO:0016311	NA	1
GO:0006221	NA	1
GO:0008614	NA	1
GO:0031929	NA	1
GO:0031146	NA	1
GO:0005992	NA	1
GO:0031321	NA	1
GO:0006408	NA	1
GO:0006400	NA	1
GO:0006401	NA	1
GO:0006407	NA	1
GO:0000001	Malaysian	1
GO:0000472	NA	1
GO:0016074	NA	1
GO:0010553	NA	1
GO:0007120	NA	1
GO:0007121	NA	1
GO:0043486	NA	1
GO:0006097	NA	1
GO:0006094	NA	1
GO:0046685	NA	1
GO:0006144	NA	1
GO:0008104	NA	1
GO:0009451	NA	1
GO:0055114	Malaysian	1
GO:0045324	NA	1
GO:0051028	NA	1
GO:0044267	NA	1
GO:0000706	NA	1
GO:0006890	NA	1
GO:0032568	NA	1
GO:0032569	NA	1
GO:0034401	NA	1
GO:0031120	NA	1
GO:0031123	NA	1
GO:0002098	NA	1
GO:0005978	NA	1
GO:0006555	NA	1
GO:0006399	NA	1
GO:0006779	NA	1
GO:0006608	NA	1
GO:0006609	NA	1
GO:0006607	NA	1
GO:0006605	NA	1
GO:0000028	NA	1
GO:0009060	Wine/European	1
GO:0042766	NA	1
GO:0048017	NA	1
GO:0051325	NA	1
GO:0051321	NA	1
GO:0034965	NA	1
GO:0034504	NA	1
GO:0034501	NA	1
GO:0015696	NA	1
GO:0031119	NA	1
GO:0031930	NA	1
GO:0043044	NA	1
GO:0006541	NA	1
GO:0000256	NA	1
GO:0006766	Malaysian	1
GO:0006164	Malaysian	1
GO:0006610	NA	1
GO:0006614	NA	1
GO:0006617	NA	1
GO:0051130	NA	1
GO:0000032	NA	1
GO:0045041	NA	1
GO:0044249	NA	1
GO:0006944	NA	1
GO:0018318	NA	1
GO:0000725	NA	1
GO:0007568	NA	1
GO:0034975	NA	1
GO:0007154	NA	1

## Sheet: Regulons
GROUP	UPREGULATED	ADJUSTED P-VALUE
Cluster_NRG1_b	Malaysian	< 0.0001
Cluster_RPsb	Malaysian	< 0.0001
Cluster_MAL13_b	Malaysian	0.0135333
Cluster_RFX1_b	Wine/European	0.02436
Node_36a2	Malaysian	0.02436
Cluster_adata-CalciumSpecifica3	Wine/European	0.0406
Cluster_ManualYap1Targetsd	Malaysian	0.0406
Node_45a2	Malaysian	0.106575
Node_72a2	Malaysian	0.123565
Cluster_INO4_b	Malaysian	0.123565
Cluster_ManualZAP1targetsd	Wine/European	0.123565
Cluster_adata-EGT2a5	Wine/European	0.123565
Cluster_Endocytosisc	Wine/European	0.123565
Cluster_PHD1_b	Malaysian	0.123565
Cluster_Phospholipidc	Wine/European	0.123565
Node_84a2	Wine/European	0.123565
Cluster_SIP4_b	Malaysian	0.123565
Node_8a2	Malaysian	0.123565
Cluster_PUF2d	Malaysian	0.123565
Cluster_MTH1_b	Malaysian	0.123565
Cluster_primig-LateSpoa1	Malaysian	0.123565
Node_65a2	Malaysian	0.123565
Node_83a2	Wine/European	0.123565
Cluster_CUP9_b	Malaysian	0.123565
Cluster_ManualMethionined	Wine/European	0.123565
Cluster_AZF1_b	Malaysian	0.123565
Cluster_RGT1_b	Wine/European	0.123565
Cluster_GTS1_b	Wine/European	0.123565
Cluster_ManualZAP1targets-2d	Wine/European	0.123565
Node_4a2	Malaysian	0.123565
Cluster_primig-EarlySpoa1	Wine/European	0.123565
Cluster_Histidinec	Wine/European	0.123565
Cluster_MET4_b	Wine/European	0.123565
Node_39a2	Wine/European	0.123565
Cluster_SOK2_b	Malaysian	0.123565
Cluster_PUT3_b	Wine/European	0.123565
Cluster_adata-TUBa14	Malaysian	0.123565
Cluster_MOT3_b	Malaysian	0.123565
Cluster_FattyAcidc	Malaysian	0.123565
Cluster_SMP1_b	Malaysian	0.123565
Cluster_NuclearProteinTargettingc	Malaysian	0.123565
Cluster_RTS2_b	Wine/European	0.123565
Cluster_ManualM-G1genesd	Malaysian	0.123565
Cluster_MCM1_b	Malaysian	0.123565
Node_2a2	Wine/European	0.123565
Cluster_tRNAsynthc	Wine/European	0.123565
Cluster_GCN4_b	Wine/European	0.12586
Cluster_PentosePhosphatec	Wine/European	0.12586
Cluster_RCS1_b	Malaysian	0.12586
Cluster_Argininec	Wine/European	0.12586
Node_80a2	Wine/European	0.130452
Cluster_HAP5_b	Wine/European	0.130452
Cluster_ManualG1genesa1_	Wine/European	0.130452
Cluster_Mitochondriac	Wine/European	0.130452
Cluster_ARG80_b	Malaysian	0.130452
Cluster_STP2_b	Wine/European	0.130452
Cluster_adata-ARG3a2	Wine/European	0.130452
Cluster_TFsc	Wine/European	0.130452
Cluster_adata-TRP4a13	Wine/European	0.130452
Cluster_adata-Secretiona12	Malaysian	0.130452
Cluster_ARO80_b	Wine/European	0.130452
Cluster_Purinec	Wine/European	0.1334
Cluster_primig-MidSpoa1	Wine/European	0.1334
Cluster_ROX1_b	Malaysian	0.138767
Node_9a2	Wine/European	0.138767
Node_62a2	Wine/European	0.138767
Node_2_fuzzy0.06	Wine/European	0.138767
Cluster_CIN5_b	Malaysian	0.141217
Cluster_MBP1_b	Wine/European	0.141217
Cluster_INO2_b	Malaysian	0.1421
Node_76a2	Wine/European	0.1421
Node_67a2	Wine/European	0.1421
Cluster_mRNAprocessingc	Wine/European	0.142934
Cluster_MitochondrialRPsc	Wine/European	0.143453
Cluster_GAT3_b	Malaysian	0.143453
Cluster_DAL82_b	Wine/European	0.149032
Cluster_adata-ENA1a6	Wine/European	0.149032
Cluster_STE12_b	Malaysian	0.149032
Cluster_SWI5_b	Malaysian	0.149032
Cluster_STP1_b	Malaysian	0.149032
Node_82a2	Wine/European	0.149032
Node_15a2	Wine/European	0.149032
Cluster_MATa1_c	Malaysian	0.155063
Cluster_CRZ1_b	Wine/European	0.161973
Node_3a2	Malaysian	0.161973
Cluster_InvasiveGrowthc	Wine/European	0.161973
Cluster_CBF1_b	Wine/European	0.161973
Cluster_FKH1_b	Malaysian	0.161973
Cluster_Galactosec	Wine/European	0.161973
Cluster_ManualHAP1targetsd	Wine/European	0.161973
Cluster_SIG1_b	Wine/European	0.161973
Cluster_PDR1_b	Malaysian	0.161973
Node_37a2	Wine/European	0.161973
Cluster_Lysinec	Wine/European	0.161973
Cluster_Glutathionec	Malaysian	0.161973
Cluster_RGM1_b	Malaysian	0.164515
Cluster_ManualAFT1targetsd	Wine/European	0.165714
Cluster_Pyrimidinec	Malaysian	0.165714
Cluster_PHO4_b	Wine/European	0.166911
Node_7a2	Wine/European	0.169817
Cluster_Sterolsc	Malaysian	0.169817
Cluster_rRNAprocessingc	Wine/European	0.169817
Cluster_Proteasomec	Wine/European	0.169817
Cluster_LEU3_b	Wine/European	0.169817
Cluster_RME1_b	Wine/European	0.173783
Cluster_SRD1_b	Wine/European	0.173783
Cluster_RAP1_b	Malaysian	0.173783
Node_13a2	Wine/European	0.175318
Cluster_CHA4_b	Malaysian	0.175318
Cluster_SUM1_b	Malaysian	0.175318
Cluster_HIR2_b	Malaysian	0.177762
Cluster_Isoleucinec	Malaysian	0.1841
Node_73a2	Malaysian	0.1841
Cluster_IME4_b	Wine/European	0.1841
Cluster_tRNAprocessingc	Malaysian	0.1841
Cluster_MET31_b	Malaysian	0.1841
Cluster_RPH1_b	Wine/European	0.189467
Cluster_ADR1_b	Wine/European	0.192107
Cluster_SKO1_b	Malaysian	0.192107
Cluster_GAT1_b	Wine/European	0.192107
Node_14a2	Wine/European	0.192107
Cluster_HAP2_b	Wine/European	0.192107
Cluster_PUF4d	Malaysian	0.192107
Cluster_ABF1_b	Wine/European	0.195854
Cluster_HAP4_b	Malaysian	0.195854
Node_11a2	Wine/European	0.198167
Cluster_Glycerolc	Wine/European	0.200123
Cluster_MAC1_b	Wine/European	0.210613
Cluster_CAD1_b	Malaysian	0.211988
Cluster_PUF5d	Wine/European	0.211988
Cluster_SWI6_b	Wine/European	0.211988
Cluster_IXR1_b	Malaysian	0.221147
Cluster_BAS1_b	Malaysian	0.279621
Cluster_PUF1d	Malaysian	0.296622
Cluster_ARG81_b	Malaysian	0.315176
Cluster_HAL9_b	Wine/European	0.315247
Cluster_GeneralTFsc	Wine/European	0.325096
Cluster_SKN7_b	Wine/European	0.325388
Cluster_Thiaminec	Wine/European	0.338236
Cluster_Matingc	Malaysian	0.37845
Cluster_ACE2_b	Malaysian	0.466468
Cluster_MAL33_b	Wine/European	0.476621
Cluster_adata-Chaperonesa4	Wine/European	0.557895
Cluster_PUF3d	Malaysian	0.594903
Cluster_SFP1_b	Wine/European	0.6188
Cluster_NDD1_b	Wine/European	0.638477
Cluster_ASH1_b	Wine/European	0.645733
Cluster_FKH2_b	Wine/European	0.663042
Cluster_HAP3_b	Malaysian	0.708729
Cluster_adata-Respirationa10	Wine/European	0.731612
Cluster_HSF1_b	Wine/European	0.780542
Cluster_RLM1_b	Malaysian	0.870229
Cluster_SWI4_b	Wine/European	0.890812
Cluster_SFL1_b	Wine/European	0.917191
Node_31a2	Wine/European	0.944277
Cluster_FHL1_b	Malaysian	0.978044
Cluster_DAL81_b	Malaysian	0.996381
Cluster_Glycogenc	NA	1
Cluster_MIG1_b	NA	1
Cluster_Vacuolec	Malaysian	1
Cluster_GCR1_b	NA	1
Cluster_Peroxisomec	NA	1
Node_74a2	NA	1
Cluster_adata-RET3a11	NA	1
Node_48a2	NA	1
Cluster_RTG1_b	NA	1
Cluster_FZF1_b	NA	1
Node_12a2	NA	1
Cluster_THI2_b	NA	1
Cluster_MSS11_b	NA	1
Cluster_HMS1_b	NA	1
Node_1a2	NA	1
Cluster_HIR1_b	NA	1
Node_58a2	NA	1
Cluster_DrugResistancec	Malaysian	1
Node_32a2	NA	1
Node_81a2	NA	1
Cluster_REB1_b	Wine/European	1
Cluster_adata-G1DNAreplicationa8	Malaysian	1
Cluster_sphingolipidsc	NA	1
Cluster_Autophagyc	NA	1
Cluster_STB1_b	NA	1
Cluster_USV1_b	NA	1
Cluster_UGA3_b	NA	1
Cluster_GCR2_b	NA	1
Node_86a2	NA	1
Node_88a2	NA	1
Cluster_GAL4_b	NA	1
Node_35a2	NA	1
Node_6a2	NA	1
Cluster_RTG3_b	NA	1
Cluster_RIM101_b	NA	1
Node_68a2	Wine/European	1
Cluster_DOT6_b	NA	1
Cluster_adata-OAC1a9	NA	1
Node_64a2	NA	1
Cluster_RNAPolb	NA	1
Cluster_GLN3_b	Wine/European	1
Node_10a2	NA	1
Cluster_Tryptophanc	NA	1
Cluster_Hemec	NA	1
Cluster_DIG1_b	NA	1
Cluster_adata-ERD2a7	NA	1
