# Supplementary material for: Divergence of Iron Metabolism in Wild Malaysian Yeast
Source: G3 (Bethesda). 2013 Oct 18;3(12):2187–94. doi: 10.1534/g3.113.008011 (PMC3852381; doi:10.1534/g3.113.008011)
Supplement: Supporting Information [file supp_g3.113.008011_FileS6.zip › FileS6/read_me.txt]

File S6   
Expression of iron-resistance genes in Malaysian and wine/European parent strains and reciprocal hemizygotes in high-iron conditions, measured by quantitative PCR. Data are as in File S5 except that strains were cultured in standard medium supplemented with 5 mM FeSO4, and iron-resistance gene expression was measured.
