# Supplementary material for: Divergence of Iron Metabolism in Wild Malaysian Yeast
Source: G3 (Bethesda). 2013 Oct 18;3(12):2187–94. doi: 10.1534/g3.113.008011 (PMC3852381; doi:10.1534/g3.113.008011)
Supplement: Supporting Information [file supp_g3.113.008011_FileS7.zip › FileS7/FileS7.txt]

STRAIN	ARN1	CCC2	COT1	FIT2	FIT3	SIT1	TIS11
Malaysian 1	0.293130936	0.198832628	0.236735809	0.033604871	0.047129703	0.078122999	0.246926365
Malaysian 1	0.291106132	0.19339554	0.233476597	0.029458222	0.049131101	0.074422938	0.266489905
Malaysian 1	0.271611626	0.214585787	0.225523527	0.031792145	0.047129703	0.085489506	0.268343489
Malaysian 2	0.420336644	0.279249466	0.219356574	0.045588514	0.086137209	0.191032651	0.243526856
Malaysian 2	0.400428659	0.289097177	0.246788975	0.048187881	0.088558855	0.193699368	0.266489905
Malaysian 2	0.381463556	0.295171723	0.257269057	0.047196189	0.091048584	0.207601842	0.261005622
Wine/European 1	1.740639134	2.013389684	2.331647749	2.453453938	1.908951416	1.792398158	1.934757548
Wine/European 1	1.681346575	1.918031517	2.364196339	2.36988029	2.074524055	1.804865273	1.81774873
Wine/European 1	1.80202264	1.878559	2.299547266	1.951812119	1.908951416	1.830060253	1.731656511
Wine/European 2	1.579663356	1.704828277	1.742730943	3.903624237	3.232791327	1.817419104	2.483117942
Wine/European 2	1.579663356	1.764948916	1.829373746	4.013370052	3.210460806	1.86851371	2.535293528
Wine/European 2	1.624073738	1.740650343	1.974311802	4.212901501	3.37007427	1.894597189	2.332945795
ccc1/CCC1-M 1 set 1	1.222170491	1.256983178	1.027891585	3.215487541	2.897405353	1.138547572	1.117260298
ccc1/CCC1-M 1 set 1	1.256530381	1.205778862	0.979208581	3.215487541	2.077374806	1.069691345	1.109542818
ccc1/CCC1-M 1 set 1				2.61178746	2.999582132	1.08462368
ccc1/CCC1-M 2 set 1	0.806331816	1.125031458	1.020791419	2.063419991	2.226475189	0.937697553	1.049691467
ccc1/CCC1-M 2 set 1	0.907170451	1.125031458	0.965727527	2.077772212	2.257555624	0.931220403	0.993068639
ccc1/CCC1-M 2 set 1				2.13618634	2.15063327	0.931220403
ccc1/CCC1-M 3 set 1	0.823274561	1.028089129	0.888650545	1.333333333	1.370556245	1.077131637	1.056992649
ccc1/CCC1-M 3 set 1	0.829000889	1.006931361	0.840714643	1.399622245	1.479142999	1.077131637	1.094267414
ccc1/CCC1-M 3 set 1				1.438970982	1.351687392	1.092167834
ccc1/CCC1-M 4 set 1	1.16428605	1.319476213	1.248060704	0.626348499	0.621903023	1.122872851	1.006931361
ccc1/CCC1-M 4 set 1	1.124626193	1.140736312	1.222375986	0.662061664	0.648312608	1.107413929	0.952615114
ccc1/CCC1-M 4 set 1				0.666666667	0.621903023	1.130683049
ccc1/CCC1-WE 1 set 1	0.870216064	0.93950018	0.834907403	0.292201907	0.3646948	0.715584763	0.752605294
ccc1/CCC1-WE 1 set 1	0.972281215	0.907497355	0.965727527	0.29834169	0.347422124	0.676984437	0.712007993
ccc1/CCC1-WE 1 set 1				0.306729217	0.34027228	0.676984437
ccc1/CCC1-WE 2 set 1	1.027718785	0.993068639	1.049489772	0.622021994	0.53394444	0.868859358	0.907497355
ccc1/CCC1-WE 2 set 1	1.049313341	0.926565803	1.05678955	0.643957553	0.541398027	0.862857708	0.907497355
ccc1/CCC1-WE 2 set 1				0.626348499	0.522956023	0.793991007
ccc1/CCC1-WE 3 set 1	1.356083067	0.94603492	1.049489772	8.544745361	5.079764219	1.099764462	1.035240055
ccc1/CCC1-WE 3 set 1	1.463523137	0.913809498	1.078994945	8.140049114	5.150675085	1.062302447	1.028089129
ccc1/CCC1-WE 3 set 1				8.368897044	5.444356486	1.077131637
ccc1/CCC1-WE 4 set 1	0.503284319	0.607082858	0.864350349	0.238992541	0.508655763	0.416732804	0.524845734
ccc1/CCC1-WE 4 set 1	0.546936615	0.607082858	0.858379845	0.232457278	0.560490387	0.388825454	0.514044565
ccc1/CCC1-WE 4 set 1				0.238992541	0.541398027	0.396995504
ccc1/CCC1-M 1 set 2	0.876694622	0.987736055	1.416282326	1.029255259	1.565038949	0.852634892	1.051294394
ccc1/CCC1-M 1 set 2	0.882792515	0.987736055	1.330629465	1.126307546	1.440129514	0.858565436	1.051294394
ccc1/CCC1-M 2 set 2	1.042571482	0.994606302	0.987675402	0.865497057	1.046954367	1	0.884029687
ccc1/CCC1-M 2 set 2	0.979519625	1.044054829	1.0225057	0.889829491	1.004305759	1	0.871858989
ccc1/CCC1-M 3 set 2	1.057582363	1.32209074	1.497683323	0.759027752	0.977265375	1.035712597	1.268207175
ccc1/CCC1-M 3 set 2	1.021557225	1.368714169	1.349787787	0.743407186	0.963811074	1.035712597	1.191509492
ccc1/CCC1-M 4 set 2	1.068590707	1.005393698	0.857181108	0.793974122	0.853676656	1.032085916	0.991531009
ccc1/CCC1-M 4 set 2	1.106274477	1.100195991	0.925094055	0.827690838	0.980616971	0.983204261	0.971125596
ccc1/CCC1-WE 1 set 2	0.990143392	1.123313447	1.084982639	0.950767104	1.11865226	1.032085916	1.012365183
ccc1/CCC1-WE 1 set 2	0.923836451	1.13112671	1.012324598	0.970744741	1.126433101	1.017876884	1.100172538
ccc1/CCC1-WE 2 set 2	1.23775213	1.013800378	0.795362812	1.101276663	0.97520315	1.019298164	1.049529598
ccc1/CCC1-WE 2 set 2	1.138964224	0.992936668	0.907321037	1.1401131	0.995694241	1.047954536	0.932866702
ccc1/CCC1-WE 3 set 2	0.926682031	0.865855077	0.865801908	1.065551867	0.86825972	0.846745312	1.008468991
ccc1/CCC1-WE 3 set 2	0.864624908	0.928000494	1.0225057	1.058191562	0.86825972	0.895025071	0.967388119
ccc1/CCC1-WE 4 set 2	1.009856608	0.930579706	0.856255372	1.05380284	1.310577542	0.903755328	0.898861584
ccc1/CCC1-WE 4 set 2	0.982242026	0.983639538	0.917711785	1.106194422	1.338115562	0.935626191	0.862245666
aft1/AFT1-M 1	1.711207943	0.948060742	1.262721986	0.993068639	0.76230841	1.024255393	1.265634976
aft1/AFT1-M 1	1.500054673	0.928549935	1.138028774	1.064344614	0.736341387	1.113094044	1.248210606
aft1/AFT1-M 2	1.596613466	1.051939258	1.307251781	0.864516463	1.393242799	1.261006305	1.274438164
aft1/AFT1-M 2	1.54222695	1.074042737	1.450486669	0.952615114	1.432412186	1.370379513	1.056916479
aft1/AFT1-M 3	2.470863109	1.467185617	2.037128569	1.892069841	2.672975653	2.020308333	1.728908328
aft1/AFT1-M 3	2.557997908	1.446986439	1.954144343	1.945263164	2.748123227	2.006353044	1.693327909
aft1/AFT1-M 4	0.917013631	0.540756648	0.804707864	1.464050525	1.393242799	0.661849678	0.506931028
aft1/AFT1-M 4	0.849693883	0.525969629	0.79914934	1.484487909	1.364570277	0.694754649	0.582310838
aft1/AFT1-WE 1	0.910679355	0.522336491	0.862464533	1.006931361	0.828427125	0.776240434	0.74735281
aft1/AFT1-WE 1	0.891937845	0.464274967	0.761300028	0.926565803	0.805773741	0.739476133	0.789965402
aft1/AFT1-WE 2	0.80945068	1.52949077	1.076640824	0.150722358	0.13569568	1.287502728	1.028015042
aft1/AFT1-WE 2	0.803859396	1.487666765	1.069203923	0.153889355	0.134758361	1.408906125	0.986137944
aft1/AFT1-WE 3	0.626338768	1.259674859	0.899089746	0.124996997	0.137589921	0.955664073	1.013862056
aft1/AFT1-WE 3	0.613448903	1.216765709	0.930796077	0.119076889	0.136639518	0.975744607	0.894939074
aft1/AFT1-WE 4	1.082986369	0.470756004	0.720233713	1.45393759	1.171572875	0.891666109	0.726916408
aft1/AFT1-WE 4	1.105742215	0.487357179	0.601458473	1.494813339	1.238373665	0.975744607	0.768363757
