# Supplementary material for: Divergence of Iron Metabolism in Wild Malaysian Yeast
Source: G3 (Bethesda). 2013 Oct 18;3(12):2187–94. doi: 10.1534/g3.113.008011 (PMC3852381; doi:10.1534/g3.113.008011)
Supplement: Supporting Information [file supp_g3.113.008011_FileS7.zip › FileS7/read_me.txt]

File S7   
Growth attributes, in standard conditions and in high iron, of Malaysian and wine/European yeast, their hybrids, and reciprocal hemizygotes for AFT1, YAP5, and CCC1. Each row reports growth measurements, fitted to growth curves using the method of (Warringer et al. 2011), from one yeast culture in complete synthetic medium mock-treated (CSM) or treated with 5 mM FeSO4. Strain names are as in Table S2. Hybrid, wild-type diploid formed by a mating between a Malaysian and a wine/European strain. Each identifier of the form xxx/XXX-Malaysian denotes a reciprocal hemizygote bearing only the Malaysian allele of the gene of interest, and xxx/XXX-wineEuropean denotes a hemizygote bearing only the wine/European allele. Doubling time, the inverse of the slope of a line fitted to the relationship between time (in hours) and cell density during log-phase growth; lag time, the x-intercept of a line fitted to the relationship between time (in hours) and cell density between inoculation and the onset of log-phase growth; efficiency, the ratio between the cell density at the end of a culture and the density at the start.
