# Supplementary material for: Divergence of Iron Metabolism in Wild Malaysian Yeast
Source: G3 (Bethesda). 2013 Oct 18;3(12):2187–94. doi: 10.1534/g3.113.008011 (PMC3852381; doi:10.1534/g3.113.008011)
Supplement: Supporting Information [file supp_g3.113.008011_FileS8.zip]

Archive with 2 entries (2 files):
- FileS8/FileS8.txt
- FileS8/read_me.txt
