# Supplementary material for: Divergence of Iron Metabolism in Wild Malaysian Yeast
Source: G3 (Bethesda). 2013 Oct 18;3(12):2187–94. doi: 10.1534/g3.113.008011 (PMC3852381; doi:10.1534/g3.113.008011)
Supplement: Supporting Information [file supp_g3.113.008011_FileS8.zip › FileS8/FileS8.txt]

STRAIN	DDR48	GRX1	HSP12	HXK1	TSL1
Malaysian 1	1.272084558	1.161464064	1.493154174	1.51671401	1.396384704
Malaysian 1	1.254571394	1.236227718	1.503539882	1.537886549	1.35820049
Malaysian 1		1.202423006	1.703336104	1.682899563	1.330249129
Malaysian 2	1.062302447	1.27098281	1.33641042	2.205260487	1.348818714
Malaysian 2	1.138547572	1.288725068	1.600323019	2.001316135	1.377160263
Malaysian 2		1.33417186	1.373982031	2.205260487	1.339501743
Wine/European 1	0.783059899	0.815606127	0.66358958	0.46359891	0.669750871
Wine/European 1	0.937697553	0.832743745	0.654453746	0.47994769	0.624899659
Wine/European 1		0.838535936	0.632160649	0.48328599	0.579024564
Wine/European 2	0.644921098	0.67172588	0.492557186	0.379178502	0.490286335
Wine/European 2	0.614376344	0.6533575	0.462768682	0.366262291	0.454293465
Wine/European 2		0.695414241	0.472492435	0.389838661	0.47031409
ccc1/CCC1-M 1 set 1	0.774089044	1.006143789	0.213938577	0.710358678	0.546771828
ccc1/CCC1-M 1 set 1	0.829648095	0.951870025	0.240693411	0.827378611	0.57395551
ccc1/CCC1-M 2 set 1	0.953015402	0.932280823	0.956123282	0.918034048	0.857976963
ccc1/CCC1-M 2 set 1	1.050132547	0.985437649	1.060885205	1.011586415	0.945409205
ccc1/CCC1-M 3 set 1	1.682297453	1.108568467	1.821503713	1.954068371	1.432834715
ccc1/CCC1-M 3 set 1	1.444362447	1.100911025	2.00712426	2.094318624	1.525066547
ccc1/CCC1-M 4 set 1	1.261824081	1.112477262	1.222816486	1.560013939	1.059916173
ccc1/CCC1-M 4 set 1	1.210422565	1.128006866	1.239886368	1.549238135	1.052594798
ccc1/CCC1-WE 1 set 1	1.038104637	1.051330979	1.204679178	1	1.029819326
ccc1/CCC1-WE 1 set 1	0.961895363	1.080887916	1.09326943	1	1.029819326
ccc1/CCC1-WE 2 set 1	0.872268373	0.993856211	0.893500912	0.951906724	0.993976306
ccc1/CCC1-WE 2 set 1	0.928416447	0.953370603	0.86306499	0.945331424	1.007851699
ccc1/CCC1-WE 3 set 1	1.049880337	1.019944014	0.989603167	1.381535883	0.992173468
ccc1/CCC1-WE 3 set 1	1.125233884	0.985200976	1.010396833	1.410564888	1.006023694
ccc1/CCC1-WE 4 set 1	0.458708458	0.866886171	0.586558348	0.483536783	0.770618537
ccc1/CCC1-WE 4 set 1	0.474884777	0.909984877	0.54727829	0.476879789	0.78681087
ccc1/CCC1-M 1 set 2	1.038815947	0.942030439	1.400434831	1.101983687	0.84588673
ccc1/CCC1-M 1 set 2	1.038815947	0.955180694	1.288662837	1.035338743	0.869667843
ccc1/CCC1-M 2 set 2	0.932943807	1.006095748	0.824046056	1.046102991	1.089343104
ccc1/CCC1-M 2 set 2	1.0068593	1.093359325	0.83554931	1.010468883	1.089343104
ccc1/CCC1-M 3 set 2	0.698471553	0.993904252	0.854532962	0.645029061	0.936836761
ccc1/CCC1-M 3 set 2	0.775002712	0.973449998	0.872488516	0.636148755	0.886301582
ccc1/CCC1-M 4 set 2	1.196674311	1.107983254	0.993068639	1.217729217	1.066309975
ccc1/CCC1-M 4 set 2	1.196674311	1.04821603	1.006931361	1.089898179	1.158796224
ccc1/CCC1-WE 1 set 2	0.643914064	0.916270568	0.526999994	0.363519048	0.767658411
ccc1/CCC1-WE 1 set 2	0.549023598	0.854910669	0.51615449	0.351136255	0.751860229
ccc1/CCC1-WE 2 set 2	1.269945687	1.030734177	1.31558237	1.239647205	1.212818047
ccc1/CCC1-WE 2 set 2	1.261173531	1.009521974	1.343225553	1.15663174	1.063163239
ccc1/CCC1-WE 3 set 2	0.9931407	0.900610713	0.959932461	0.787435046	0.897302512
ccc1/CCC1-WE 3 set 2	0.852676279	0.98553263	1.102672839	0.809572858	0.831429796
ccc1/CCC1-WE 4 set 2	0.87639562	1.012947707	1.072211091	0.989531117	1.191889516
ccc1/CCC1-WE 4 set 2	1.140490303	1.108462295	1.057449644	0.820637497	1.233921409
yap5/YAP5-M 1	0.566524508	0.492207335	1.06485602	1.182830532	1.061163266
yap5/YAP5-M 1	0.476388428	0.4787479	0.986682876	1.111296193	1.068544241
yap5/YAP5-M 2	0.51175365	0.562782426	0.814490341	0.787610641	0.857945411
yap5/YAP5-M 2	0.470909389	0.570638575	0.860930985	0.821057126	0.869921883
yap5/YAP5-M 3	0.450690915	0.649471472	0.870947931	0.656216324	0.976469333
yap5/YAP5-M 3	0.447577765	0.653988904	0.790401931	0.647182	0.963025991
yap5/YAP5-M 4	0.484706818	0.807935524	1.083449855	0.964075071	0.707411044
yap5/YAP5-M 4	0.436842244	0.813555159	1.15319172	0.970780743	0.655478628
yap5/YAP5-WE 1	1.547047228	1.280444773	0.993068639	1.029219257	0.949311594
yap5/YAP5-WE 1	1.433475492	1.186444841	1.006931361	1.058154549	1.017446974
yap5/YAP5-WE 2	1.749682762	1.408560136	0.640620323	0.858045754	1.081122301
yap5/YAP5-WE 2	1.941394579	1.408560136	0.667824752	0.89448332	1.134872117
yap5/YAP5-WE 3	3.213112806	1.803875064	7.539243327	6.390836363	2.264838219
yap5/YAP5-WE 3	3.326422984	1.71843993	8.080360925	6.004336149	2.361016297
yap5/YAP5-WE 4	1.74010071	1.712731018	6.586987943	4.827257953	0.982553026
yap5/YAP5-WE 4	1.764391611	1.712731018	6.725394562	4.793913647	1.075201588
