# Supplementary material for: Divergence of Iron Metabolism in Wild Malaysian Yeast
Source: G3 (Bethesda). 2013 Oct 18;3(12):2187–94. doi: 10.1534/g3.113.008011 (PMC3852381; doi:10.1534/g3.113.008011)
Supplement: Supporting Information [file supp_g3.113.008011_FileS8.zip › FileS8/read_me.txt]

File S8   
Growth attributes, in standard conditions and in high iron, of a panel of environmental yeast isolates. Data are as in File S7 except that wild-type isolates from each of the yeast populations defined in (Liti et al. 2009) were analyzed.
